# Supplementary material for: School well-being in primary school children with chronic illness. A prospective cohort study
Source: PeerJ. 2024 Nov 18;12:e18280. doi: 10.7717/peerj.18280 (PMC11583910; doi:10.7717/peerj.18280)
Supplement: Supplemental Information 2 — The variable “multimpinstance” indicates the corresponding data sets (0 = raw; 1–10 = imputed). [file peerj-12-18280-s002.txt]

"idklasse" "schulid" "EFB1_cshcn" "EFB3_cshcn" "cshcn.all" "hinw.all" "CE3groups" "Geschl" "mig" "alleinerz" "age.mu" "age.va" "windex.sum" "Mehrling" "stillen" "Town" "GesBew" "CEFam" "KFB_sozInt_t" "KFB_lernfreude_t" "KFB_selbstkonzept_t" "multimpinstance"
132 19721 0 0 NA 0 NA 2 0 0 41.2292950034223 42.2286105407255 NA 0 2 1 1 0 46 49 50 0
127 19721 NA NA NA 0 NA 1 0 0 44.643394934976 46.8939082819986 NA 0 3 1 1 0 56 63 63 0
128 19721 0 0 NA 0 NA 1 0 0 39.6084873374401 41.6071184120465 NA 0 3 1 1 0 64 63 63 0
128 19721 0 0 NA 0 NA 1 0 0 47.6659822039699 43.6659822039699 NA 0 2 1 1 0 50 63 63 0
76 15257 NA NA NA 0 NA 1 0 0 NA NA NA 0 2 1 1 NA 50 56 63 0
86 15287 1 1 NA 1 NA 1 0 0 37.0075290896646 45.7549623545517 NA 0 1 1 1 1 39 46 43 0
78 15257 NA 0 NA 0 NA 2 0 0 NA NA NA 0 3 1 1 0 56 41 55 0
10 10451 NA 1 NA 1 NA 1 1 0 NA NA NA 0 1 0 1 0 64 52 46 0
59 12417 NA NA NA 0 NA 1 1 1 NA NA NA 0 2 0 NA NA 42 56 50 0
88 15287 NA NA NA 1 NA 1 0 0 NA NA NA 0 3 1 1 NA 56 49 46 0
88 15287 0 0 NA 0 NA 1 0 0 37.8124572210815 38.6447638603696 NA 0 3 1 1 0 50 52 63 0
86 15287 0 0 NA 0 NA 1 0 0 31.8275154004107 35.0773442847365 NA 0 2 1 1 0 39 52 50 0
87 15287 NA NA NA 1 NA 1 0 0 NA NA NA 0 2 1 1 NA 33 43 37 0
87 15287 1 NA NA 0 NA 2 0 1 37.2539356605065 40.5010266940452 NA 0 3 1 0 0 46 63 46 0
86 15287 0 0 NA 1 NA 2 0 0 37.3251197809719 40.4955509924709 NA 0 2 1 1 0 42 43 46 0
96 15317 0 0 NA 0 NA 2 0 0 39.066392881588 44.5639972621492 NA 0 3 1 1 0 42 31 55 0
92 15303 NA NA NA 0 NA 2 1 0 NA NA NA 0 1 1 1 NA 50 56 63 0
88 15287 0 0 NA 0 NA 1 1 0 32.0136892539357 40.6762491444216 NA 0 3 1 NA 0 56 63 63 0
87 15287 0 0 NA 1 NA 1 0 0 43.2826830937714 51.2826830937714 NA 0 1 1 1 0 56 41 43 0
88 15287 0 0 NA 1 NA 1 1 0 39.1759069130732 41.9247091033539 NA 0 3 1 1 0 50 34 50 0
88 15287 0 NA NA 1 NA 1 0 0 38.8309377138946 40.4134154688569 NA 0 3 1 1 0 64 63 55 0
87 15287 NA NA NA 0 NA 1 0 0 NA NA NA 0 2 1 1 NA 56 52 34 0
86 15287 0 NA NA 0 NA 1 1 0 35.2416153319644 29.741273100616 NA 0 3 1 1 0 39 56 46 0
88 15287 0 0 NA 1 NA 2 0 0 33.7330595482546 34.5653661875428 NA 1 2 1 1 0 64 46 63 0
88 15287 0 NA NA 0 NA 1 0 0 41.1854893908282 39.2662559890486 NA 0 2 1 1 1 50 63 55 0
87 15287 NA NA NA 0 NA 2 0 0 NA NA NA 0 3 1 0 NA 50 56 63 0
88 15287 0 0 NA 1 NA 1 0 0 33.7385352498289 34.570841889117 NA 1 2 1 1 0 50 49 63 0
88 15287 NA NA NA 0 NA 1 1 0 NA NA NA 0 3 1 0 NA 46 56 63 0
86 15287 0 NA NA 0 NA 2 0 0 29.7741273100616 43.2772073921971 NA 0 1 1 1 0 46 46 50 0
88 15287 0 0 NA 1 NA 2 NA 0 35.0828199863107 36.4188911704312 NA 0 2 1 1 0 42 52 63 0
88 15287 0 NA NA 0 NA 2 1 0 28.3477070499658 38.0999315537303 NA 0 2 1 0 0 39 52 34 0
88 15287 0 0 NA 0 NA 1 0 1 43.1813826146475 55.5975359342916 NA 0 2 1 1 0 56 56 55 0
114 18246 1 1 NA 1 NA 2 0 0 47.1676933607118 51.501711156742 NA 0 3 1 1 0 42 39 40 0
9 10451 0 0 NA 1 NA 1 0 0 40.1177275838467 41.864476386037 NA 0 2 0 1 0 42 56 37 0
10 10451 1 1 NA 1 NA 2 0 0 41.1006160164271 43.0992470910335 NA 0 3 0 1 0 42 39 55 0
10 10451 0 0 NA 0 NA 2 0 0 37.4154688569473 38.3299110198494 NA 0 3 0 1 0 64 52 55 0
9 10451 0 0 NA 1 NA 2 0 0 40.6680355920602 41.8343600273785 NA 0 2 0 1 0 50 52 63 0
8 10451 1 1 NA 1 NA 2 0 0 39.5947980835045 43.0116358658453 NA 0 1 0 1 1 42 56 40 0
10 10451 NA NA NA 0 NA 1 0 0 NA NA NA 0 1 0 1 NA 50 39 55 0
10 10451 0 0 NA 0 NA 2 0 0 36.9171800136893 43.4989733059548 NA 0 3 0 1 0 50 49 55 0
9 10451 0 0 NA 1 NA 1 0 0 37.0020533880903 38.1683778234086 NA 0 3 0 1 1 64 56 55 0
9 10451 NA NA NA 1 NA 2 NA NA 32.5284052019165 42.694045174538 NA 0 NA 0 1 1 50 46 46 0
52 12357 NA NA NA 0 NA 1 0 0 NA NA NA 0 1 0 1 NA 39 49 50 0
36 11379 0 0 NA 0 NA 2 1 0 37.1471594798084 43.0636550308008 NA 0 2 1 NA 0 50 49 50 0
53 12357 0 0 NA 0 NA 1 0 1 38.1327857631759 39.9671457905544 NA 0 2 0 1 0 56 63 55 0
52 12357 0 NA NA 0 NA 2 0 0 32.2628336755647 35.3429158110883 NA 0 3 0 1 0 50 52 55 0
58 12417 0 0 NA 0 NA 2 0 1 26.1464750171116 35.64681724846 NA 0 1 0 1 0 20 23 26 0
53 12357 0 0 NA 1 NA 1 0 0 42.1108829568789 38.6064339493498 NA 0 2 0 NA 0 64 46 63 0
53 12357 0 0 NA 1 NA 2 0 0 25.3333333333333 25.6700889801506 NA 0 2 0 NA 0 33 36 23 0
53 12357 0 NA NA 0 NA 2 0 0 40.5612594113621 46.5598904859685 NA 0 2 0 0 0 27 31 29 0
50 12344 0 0 NA 1 NA 2 NA 0 48.9582477754962 50.2067077344285 NA 0 2 0 1 0 50 41 55 0
33 11379 NA NA NA 0 NA 2 1 0 NA NA NA 0 2 1 0 NA 39 39 29 0
30 11335 0 0 NA 0 NA 2 0 0 39.1786447638604 48.9308692676249 NA 0 3 1 1 0 46 56 50 0
35 11379 NA NA NA 0 NA 2 1 0 NA NA NA 0 3 1 1 NA 46 56 63 0
36 11379 NA NA NA 0 NA 1 1 0 NA NA NA 0 NA 1 1 NA 46 49 63 0
35 11379 NA NA NA 0 NA 2 1 0 NA NA NA 0 3 1 0 NA 46 39 55 0
19 10615 NA NA NA 0 NA 1 0 0 NA NA NA 0 3 0 NA NA 64 63 50 0
17 10615 0 0 NA 0 NA 1 0 0 41.9356605065024 40.4325804243669 NA 0 3 0 NA 0 64 63 63 0
19 10615 NA NA NA 0 NA 2 1 0 NA NA NA 0 2 0 0 NA 64 63 63 0
18 10615 0 0 NA 0 NA 2 0 0 44.3613963039014 50.2833675564682 NA 0 2 0 NA 0 50 63 63 0
16 10615 0 0 NA 0 NA 1 0 0 36.249144421629 41.1635865845311 NA 0 1 0 1 0 56 49 55 0
19 10615 0 0 NA 0 NA 1 0 0 35.0636550308008 51.9808350444901 NA 0 1 0 1 0 56 63 50 0
18 10615 NA NA NA 0 NA 2 0 0 NA NA NA 0 2 0 0 NA 46 56 63 0
42444 42444 0 0 NA 0 NA 2 0 0 40.8459958932238 43.0116358658453 NA 0 3 0 1 0 56 63 63 0
42444 42444 NA 0 NA 0 NA 1 0 0 41.5687885010267 38.5681040383299 NA 0 2 0 NA 1 50 39 55 0
19 10615 0 0 NA 0 NA 1 0 0 37.4209445585216 31.4223134839151 NA 0 3 0 1 1 50 63 63 0
52 12357 0 NA NA 1 NA 2 0 0 36.5886379192334 55.0910335386721 NA 0 1 0 1 0 39 63 63 0
52 12357 NA 0 NA 0 NA 1 0 1 NA NA NA 0 1 0 NA 0 39 49 46 0
52 12357 NA NA NA 1 NA 1 1 0 NA NA NA 0 2 0 1 NA 50 46 35 0
52 12357 0 0 NA 1 NA 2 NA NA 37.7494866529774 40.5010266940452 NA 0 NA 0 NA 0 50 63 63 0
52 12357 0 NA NA 0 NA 1 0 0 34.8281998631075 51.0800821355236 NA 0 2 0 1 1 56 63 63 0
51 12357 0 NA NA 1 NA 2 0 0 31.8384668035592 33.1745379876797 NA 0 1 0 1 0 42 56 63 0
31 11335 NA NA NA 0 NA 1 1 0 NA NA NA 0 3 1 1 NA 56 49 63 0
52 12357 0 0 NA 0 NA 2 0 0 36.5092402464066 36.7611225188227 NA 0 3 0 NA 1 50 52 55 0
52 12357 0 0 NA 1 NA 2 0 0 49.3223819301848 50.1601642710472 NA 0 3 0 0 1 39 52 63 0
51 12357 NA NA NA 0 NA 1 0 0 NA NA NA 0 2 0 1 NA 64 52 50 0
52 12357 0 1 NA 1 NA 2 0 1 35.3292265571526 32.3285420944559 NA 0 2 0 1 1 27 28 40 0
52 12357 0 0 NA 1 NA 1 0 0 34.9267624914442 43.8439425051335 NA 0 NA 0 1 0 56 43 35 0
51 12357 NA NA NA 0 NA 1 1 0 NA NA NA 0 3 0 1 NA 56 56 63 0
51 12357 0 0 NA 0 NA 2 0 0 41.8918548939083 47.8083504449008 NA 0 1 0 NA 1 56 56 55 0
100 15680 1 1 NA 0 NA 2 0 0 35.3100616016427 38.9787816563997 NA 0 3 0 1 1 50 49 63 0
51 12357 0 0 NA 1 NA 2 0 0 38.4722792607803 40.145106091718 NA 0 3 0 1 1 50 56 55 0
52 12357 0 NA NA 1 NA 1 0 0 37.9110198494182 41.8261464750171 NA 0 2 0 1 0 64 49 55 0
51 12357 0 0 NA 1 NA 1 0 0 46.9185489390828 47.4168377823409 NA 0 2 0 NA 0 42 49 63 0
52 12357 0 0 NA 0 NA 1 0 0 37.7248459958932 38.2258726899384 NA 0 2 0 1 1 64 43 34 0
51 12357 0 0 NA 1 NA 1 0 0 39.3045859000684 49.9739904175222 NA 0 3 0 1 0 30 63 55 0
52 12357 1 NA NA 1 NA 2 1 0 37.5633127994524 38.1492128678987 NA 0 2 0 1 0 50 46 40 0
52 12357 0 0 NA 0 NA 1 0 0 44.2710472279261 50.0177960301164 NA 0 1 0 1 0 64 63 63 0
137 20753 0 0 NA 1 NA 2 0 0 39.895961670089 39.4770704996578 NA 0 3 1 NA 0 56 41 63 0
137 20753 0 0 NA 0 NA 2 0 0 42.4284736481862 44.6817248459959 NA 0 2 1 NA 1 50 43 50 0
137 20753 1 0 NA 1 NA 1 0 0 42.6748802190281 45.0951403148528 NA 0 2 1 NA 0 50 56 55 0
137 20753 0 0 NA 0 NA 1 0 0 42.4175222450376 44.1724845995893 NA 0 3 1 1 0 46 46 32 0
138 20753 1 1 NA 1 NA 1 0 0 45.3771389459274 49.2922655715264 NA 0 3 1 1 1 50 52 63 0
136 20753 0 0 NA 0 NA 2 1 0 41.0130047912389 41.264887063655 NA 0 2 1 1 0 39 46 35 0
62 12510 0 0 NA 0 NA 2 1 0 43.4989733059548 33.4127310061602 NA 0 2 1 NA 0 42 36 55 0
121 18726 0 0 NA 1 NA 2 1 0 42.9787816563997 45.1471594798084 NA 0 1 1 1 1 36 23 50 0
32 11335 0 NA NA 1 NA 1 NA 0 44.2655715263518 47.9315537303217 NA 0 1 1 1 0 56 56 63 0
31717 31717 NA NA NA 0 NA 2 1 0 NA NA NA 0 3 1 1 NA 39 46 37 0
35 11379 NA NA NA 0 NA 2 1 0 NA NA NA 0 NA 1 NA NA 39 46 55 0
33 11379 0 NA NA 1 NA 1 0 0 34.3956194387406 34.8145106091718 NA 0 2 1 1 0 50 56 46 0
34 11379 NA 0 NA 1 NA 1 1 0 NA NA NA 0 2 1 1 1 36 56 55 0
33 11379 NA NA NA 0 NA 1 1 0 NA NA NA 0 3 1 NA NA 46 43 50 0
16 10615 0 0 NA 0 NA 2 0 0 41.3935660506502 41.9794661190965 NA 0 3 0 NA 1 42 63 55 0
16 10615 NA NA NA 0 NA 2 0 0 NA NA NA 0 1 0 NA NA 50 52 55 0
16 10615 1 NA NA 1 NA 2 0 1 43.5811088295688 45.3333333333333 NA 0 1 0 NA 0 27 52 63 0
18 10615 NA NA NA 0 NA 1 1 0 NA NA NA 0 2 0 1 NA 42 56 31 0
109 18053 0 0 NA 0 NA 1 0 1 34.7542778918549 36.5092402464066 NA 0 3 0 1 0 50 63 50 0
129 19721 1 1 NA 1 NA 1 0 0 36.0657084188912 37.4784394250513 NA 0 3 1 1 0 39 39 NA 0
38 11442 NA NA NA 0 NA 1 0 1 NA NA NA 1 2 1 1 NA 50 63 63 0
128 19721 NA NA NA 1 NA 2 1 0 NA NA NA 0 3 1 NA NA 56 52 63 0
38 11442 NA NA NA 1 NA 1 0 1 NA NA NA 1 2 1 1 NA 42 46 35 0
43 11472 NA NA NA 0 NA 2 0 1 NA NA NA 0 2 1 1 NA 46 52 63 0
37 11442 1 1 NA 0 NA 2 1 0 28.6461327857632 29.8973305954825 NA 0 1 1 NA 1 50 63 55 0
38 11442 0 0 NA 1 NA 1 0 1 34.3928815879535 41.2320328542094 NA 0 1 1 1 0 50 56 50 0
43 11472 0 NA NA 0 NA 1 0 0 34.3463381245722 38.0123203285421 NA 0 3 1 1 1 50 56 46 0
127 19721 0 0 NA 0 NA 1 0 0 43.0609171800137 43.9808350444901 NA 0 3 1 NA 0 56 63 63 0
132 19721 0 0 NA 1 NA 1 0 0 43.0773442847365 51.1594798083504 NA 0 1 1 1 0 64 52 43 0
42 11472 NA NA NA 1 NA 2 1 0 NA NA NA 0 2 1 1 NA 30 49 55 0
65 13168 0 0 NA 0 NA 1 0 0 39.4250513347023 44.0930869267625 NA 0 3 0 1 0 50 63 63 0
34 11379 0 0 NA 0 NA 1 1 0 NA NA NA 0 3 1 1 0 64 63 63 0
160 26930 NA NA NA 0 NA 1 0 0 NA NA NA 0 3 1 NA NA 64 56 63 0
22 10794 0 0 NA 0 NA 2 1 0 41.5085557837098 48.7611225188227 NA 0 2 1 NA 0 50 52 55 0
34 11379 NA 0 NA 0 NA 1 1 0 NA NA NA 0 3 1 NA 0 30 63 55 0
57 12390 0 0 NA 0 NA 2 0 0 34.8911704312115 43.8932238193018 NA 0 1 0 1 0 50 41 50 0
57 12390 NA NA NA 0 NA 1 1 0 NA NA NA 0 2 0 NA NA 50 63 46 0
57 12390 0 0 NA 0 NA 2 0 0 34.6776180698152 40.0164271047228 NA 0 3 0 1 0 50 43 55 0
57 12390 0 NA NA 0 NA 2 1 1 28.4134154688569 32.3285420944559 NA 0 2 0 1 0 50 43 55 0
50 12344 0 0 NA 1 NA 1 0 0 36.662559890486 37.5770020533881 NA 0 2 0 NA 0 64 34 63 0
57 12390 0 0 NA 1 NA 1 0 0 31.0636550308008 29.8973305954825 NA 0 1 0 0 0 42 63 55 0
57 12390 0 0 NA 1 NA 2 0 0 31.4962354551677 36.1642710472279 NA 0 3 0 NA 0 56 52 50 0
57 12390 0 0 NA 1 NA 2 0 1 41.0841889117043 45.6646132785763 NA 0 3 0 1 0 50 39 63 0
57 12390 0 0 NA 1 NA 1 0 0 32.331279945243 33.4154688569473 NA 0 1 0 0 0 50 43 31 0
148 25172 0 0 NA 0 NA 2 0 0 34.8966461327858 38.2313483915127 NA 0 3 0 NA 0 46 56 63 0
64 13168 0 0 NA 0 NA 1 0 0 43.5373032169747 42.6173853524983 NA 0 2 0 NA 1 56 46 63 0
150 25172 0 0 NA 0 NA 1 0 0 34.7433264887064 35.1622176591376 NA 0 1 0 NA 1 64 63 50 0
150 25172 0 0 NA 0 NA 1 0 0 35.0034223134839 44.5010266940452 NA 0 3 0 NA 0 64 39 31 0
148 25172 NA NA NA 0 NA 1 0 0 NA NA NA 0 2 0 1 NA 56 56 63 0
148 25172 0 0 NA 1 NA 1 1 0 28.5639972621492 31.066392881588 NA 0 2 0 0 0 30 56 55 0
147 25172 0 0 NA 1 NA 1 0 0 37.9986310746064 40 NA 0 3 0 1 0 50 41 63 0
64 13168 0 0 NA 1 NA 1 0 0 37.1827515400411 40.8459958932238 NA 0 2 0 NA 0 50 52 55 0
65 13168 NA 0 NA 0 NA 1 0 0 45.2292950034223 44.8104038329911 NA 0 3 0 1 0 46 63 63 0
65 13168 0 NA NA 0 NA 2 0 0 41.4017796030116 49.2347707049966 NA 0 2 0 1 0 42 52 40 0
147 25172 0 0 NA 0 NA 2 0 0 39.0088980150582 41.4236824093087 NA 0 3 0 1 1 56 23 37 0
149 25172 1 0 NA 0 NA 2 0 0 43.5592060232717 42.6420260095825 NA 0 3 0 1 0 39 52 50 0
22 10794 NA NA NA 1 NA 2 1 0 NA NA NA 0 3 1 1 NA 46 63 50 0
43 11472 0 0 NA 1 NA 1 1 0 31.9835728952772 34.4777549623546 NA 0 3 1 1 1 39 31 43 0
22 10794 NA NA NA 0 NA 2 1 0 NA NA NA 0 2 1 1 NA 64 43 50 0
31717 31717 0 NA NA 1 NA 2 0 0 35.9890485968515 42.652977412731 NA 0 3 1 NA 0 39 63 63 0
20 10794 0 NA NA 0 NA 1 1 0 29.596167008898 38.8473648186174 NA 0 3 1 NA 0 64 63 63 0
22 10794 NA NA NA 1 NA 1 1 0 NA NA NA 0 2 1 1 NA 56 63 55 0
143 24764 0 0 NA 0 NA 1 0 0 39.8329911019849 44.1670088980151 NA 0 2 0 NA 0 56 49 37 0
143 24764 1 1 NA 1 NA 2 0 0 38.3436002737851 40.0164271047228 NA 0 1 0 NA 0 42 56 63 0
144 24764 0 0 NA 0 NA 1 0 0 40.1724845995893 40.3340177960301 NA 0 3 0 1 0 64 56 63 0
144 24764 0 0 NA 0 NA 1 0 0 41.3114305270363 50.3107460643395 NA 0 2 0 NA 0 56 56 50 0
143 24764 0 0 NA 0 NA 1 0 0 36.9774127310062 39.895961670089 NA 0 3 0 NA 0 50 63 63 0
144 24764 0 0 NA 0 NA 1 0 0 41.2457221081451 45.160848733744 NA 0 2 0 1 0 50 63 55 0
143 24764 0 0 NA 0 NA 1 0 0 36.8405201916496 37.4264202600958 NA 0 3 0 NA 0 50 63 63 0
143 24764 0 0 NA 0 NA 1 0 0 33.6837782340862 34.2696783025325 NA 0 3 0 0 0 64 56 43 0
144 24764 1 NA NA 1 NA 2 0 0 35.8247775496235 37.4045174537988 NA 0 3 0 1 0 56 52 63 0
45 11485 0 0 NA 0 NA 2 0 0 43.0691307323751 40.9034907597536 NA 0 3 0 1 0 64 56 63 0
144 24764 0 0 NA 0 NA 1 0 0 37.5797399041752 39.5783709787817 NA 0 2 0 NA 0 64 36 46 0
144 24764 NA NA NA 0 NA 1 0 1 NA NA NA 0 1 0 1 NA 50 63 63 0
123 18730 0 0 NA 0 NA 1 1 0 27.9069130732375 47.3237508555784 NA 0 2 1 1 0 42 41 63 0
123 18730 NA NA NA 0 NA 2 0 0 NA NA NA 0 1 1 1 NA 56 56 63 0
123 18730 0 0 NA 0 NA 2 0 0 36.1670088980151 38.3271731690623 NA 0 2 1 NA 0 36 63 40 0
120 18726 NA NA NA 0 NA 1 1 0 NA NA NA 0 2 1 NA NA 42 52 40 0
151 25978 0 0 NA 0 NA 2 0 0 40.1670088980151 41.4976043805613 NA 0 3 0 1 0 36 52 63 0
154 25978 0 0 NA 0 NA 2 0 0 47.8932238193018 50.3874058863792 NA 0 3 0 1 0 50 63 63 0
154 25978 0 0 NA 0 NA 1 0 0 49.8973305954825 46.1464750171116 NA 0 3 0 1 0 50 52 55 0
151 25978 0 0 NA 0 NA 2 0 0 36.0739219712526 40.2409308692676 NA 0 2 0 1 0 56 56 63 0
151 25978 NA NA NA 0 NA 1 NA 0 NA NA NA 0 2 0 1 NA 46 56 55 0
154 25978 1 0 NA 1 NA 2 0 0 36.517453798768 42.3463381245722 NA 0 3 0 1 1 50 63 63 0
151 25978 0 NA NA 1 NA 1 0 0 36.0684462696783 45.0677618069815 NA 0 3 0 1 1 39 63 63 0
44 11472 NA NA NA 0 NA 1 0 0 NA NA NA 0 1 1 1 NA 39 63 63 0
29 11259 0 0 NA 1 NA 2 1 0 42.90212183436 42.9869952087611 NA 0 2 1 NA 0 46 36 40 0
28 11259 0 0 NA 0 NA 2 0 0 43.4989733059548 62.2505133470226 NA 0 2 1 1 0 64 63 63 0
29 11259 NA NA NA 1 NA 1 1 0 NA NA NA 1 2 1 1 NA 50 56 63 0
28 11259 NA NA NA 1 NA 2 1 0 NA NA NA 1 2 1 1 NA 50 63 63 0
29 11259 0 NA NA 0 NA 1 1 0 NA NA NA 0 3 1 NA 0 33 52 29 0
27 11259 0 1 NA 1 NA 2 0 0 47.0116358658453 53.0130047912389 NA 0 1 1 1 1 56 52 34 0
28 11259 NA 0 NA 1 NA 1 1 0 NA NA NA 0 2 1 1 0 50 56 63 0
29 11259 0 NA NA 0 NA 2 0 0 29.4045174537988 33.242984257358 NA 0 3 1 1 0 56 63 55 0
29 11259 0 NA NA 1 NA 2 1 1 29.8042436687201 33.1416837782341 NA 0 1 1 1 0 50 41 34 0
27 11259 NA 0 NA 1 NA 2 0 1 32.6078028747433 NA NA 0 2 1 1 1 56 49 50 0
29 11259 0 NA NA 1 NA 1 1 0 29.015742642026 33.6810403832991 NA 0 1 1 1 0 64 56 63 0
27 11259 0 0 NA 0 NA 2 1 0 28.9883641341547 41.7357973990418 NA 0 3 1 1 0 42 39 55 0
28 11259 1 1 NA 1 NA 2 NA NA 36.7556468172485 46.9240246406571 NA 0 NA 1 1 1 56 63 63 0
27 11259 0 0 NA 0 NA 1 1 0 37.7577002053388 43.5099247091034 NA 0 2 1 1 0 64 63 63 0
28 11259 NA NA NA 1 NA 1 0 1 NA NA NA 0 1 1 NA NA 64 63 37 0
28 11259 NA 0 NA 1 NA 1 0 0 32.9390828199863 32.8542094455852 NA 0 2 1 NA 0 56 56 63 0
27 11259 0 0 NA 0 NA 1 1 0 27.6577686516085 31.8247775496235 NA 0 3 1 NA 0 46 49 34 0
31717 31717 1 1 NA 1 NA 2 0 0 34.839151266256 34.17659137577 NA 0 2 1 NA 0 36 41 40 0
54 12360 0 NA NA 0 NA 2 0 0 41.4264202600958 41.264887063655 NA 0 1 0 NA 0 56 56 55 0
48 11619 0 0 NA 1 NA 2 0 0 33.7713894592745 39.9425051334702 NA 0 1 1 1 0 50 49 63 0
54 12360 0 0 NA 0 NA 1 0 0 37.7440109514031 37.9137577002053 NA 0 3 0 1 0 56 63 63 0
54 12360 1 NA NA 1 NA 1 0 0 42.8966461327858 35.3949349760438 NA 0 1 0 1 1 46 49 46 0
20 10794 0 0 NA 1 NA 2 1 0 42.1738535249829 42.6721423682409 NA 0 2 1 1 0 56 56 63 0
54 12360 0 0 NA 0 NA 1 0 0 27.4770704996578 27.8110882956879 NA 0 2 0 NA 0 46 63 35 0
54 12360 0 NA NA 1 NA 2 0 1 43.5947980835045 37.09787816564 NA 1 1 0 NA 1 56 56 63 0
54 12360 1 NA NA 1 NA 1 0 1 43.6221765913758 37.1252566735113 NA 1 1 0 NA 0 46 63 55 0
54 12360 1 0 NA 0 NA 2 1 0 30.8418891170431 33.5906913073238 NA 0 2 0 0 0 50 63 63 0
54 12360 NA NA NA 0 NA 2 1 0 NA NA NA 0 3 0 0 NA 64 43 63 0
54 12360 1 NA NA 1 NA 1 0 1 29.5030800821355 31.3401779603012 NA 0 3 0 NA 0 56 63 63 0
54 12360 0 NA NA 0 NA 2 0 0 38.9869952087611 45.9055441478439 NA 0 2 0 1 0 46 63 50 0
31717 31717 1 0 NA 0 NA 2 1 0 40.3175906913073 43.6550308008214 NA 0 2 1 NA 0 46 56 63 0
30 11335 NA NA NA 1 NA 1 1 0 NA NA NA 0 3 1 NA NA 56 52 55 0
30 11335 0 NA NA 1 NA 1 1 0 30.8665297741273 32.1204654346338 NA 0 1 1 NA 0 50 63 63 0
141 23787 0 NA NA 1 NA 1 0 0 45.9931553730322 50.2450376454483 NA 0 3 0 1 1 46 56 55 0
139 23787 0 0 NA 0 NA 2 0 0 32.8323066392882 33.1663244353183 NA 0 2 0 1 1 64 63 50 0
141 23787 0 0 NA 0 NA 2 0 0 40.643394934976 41.8945927446954 NA 0 2 0 NA 0 64 49 63 0
141 23787 NA NA NA 0 NA 2 1 0 NA NA NA 0 2 0 0 NA 56 43 63 0
42 11472 NA NA NA 0 NA 2 1 0 NA NA NA 0 3 1 1 NA 27 20 20 0
29 11259 0 0 NA 0 NA 1 1 0 35.3921971252567 35.6440793976728 NA 0 2 1 1 0 56 56 50 0
44 11472 NA NA NA 1 NA 1 1 0 NA NA NA 0 3 1 1 NA 56 63 55 0
43 11472 NA NA NA 1 NA 2 1 0 NA NA NA 0 2 1 NA NA 50 49 63 0
29 11259 0 0 NA 0 NA 1 NA NA 36.7091033538672 36.2108145106092 NA 0 NA 1 NA 0 50 49 50 0
42 11472 0 NA NA 0 NA 1 1 0 34.7488021902806 49.5824777549624 NA 0 2 1 1 1 64 63 63 0
43 11472 NA NA NA 0 NA 2 1 0 NA NA NA 0 3 1 1 NA 39 41 35 0
28 11259 1 0 NA 1 NA 1 0 0 35.4962354551677 41.4948665297741 NA 0 1 1 1 0 24 20 20 0
47 11485 0 0 NA 0 NA 1 0 0 31.1348391512663 38.2970568104038 NA 0 3 1 1 0 64 49 63 0
44 11472 NA NA NA 0 NA 1 1 NA NA NA NA 0 NA 1 1 NA 56 63 63 0
32 11335 0 0 NA 0 NA 2 1 0 38.8418891170431 41.347022587269 NA 0 3 1 1 0 50 63 63 0
41 11442 1 1 NA 1 NA 2 0 0 44.104038329911 40.766598220397 NA 0 3 1 1 0 46 46 63 0
27 11259 NA 0 NA 0 NA 1 NA NA 26.5845311430527 30.5023956194387 NA 0 NA 1 1 0 42 63 63 0
42 11472 0 NA NA 1 NA 2 1 0 36.5722108145106 39.5728952772074 NA 0 3 1 1 0 27 31 26 0
56 12387 0 0 NA 0 NA 2 0 0 39.2251882272416 41.6399726214921 NA 0 3 0 1 0 64 49 50 0
55 12374 0 0 NA 1 NA 1 0 0 37.2484599589322 37.9137577002053 NA 0 3 0 1 0 56 63 63 0
56 12387 0 NA NA 0 NA 1 0 0 29.8261464750171 34.8254620123203 NA 0 1 0 NA 0 64 63 55 0
55 12374 0 NA NA 1 NA 1 0 1 43.1649555099247 NA NA 0 1 0 1 0 46 56 55 0
56 12387 0 0 NA 0 NA 1 0 1 43.2279260780287 48.145106091718 NA 0 2 0 1 0 56 49 43 0
26 10991 0 0 NA 1 NA 2 0 1 43.9726214921287 45.4757015742642 NA 1 3 1 1 0 64 46 63 0
23 10991 NA 0 NA 1 NA 1 1 0 NA NA NA 0 2 1 NA 0 42 56 50 0
23 10991 0 NA NA 1 NA 2 1 0 30.3901437371663 32.5530458590007 NA 0 3 1 NA 0 56 63 63 0
26 10991 1 1 NA 1 NA 2 0 0 43.2607802874743 43.3401779603012 NA 0 1 1 1 1 42 43 55 0
24 10991 0 NA NA 1 NA 2 0 0 NA NA NA 0 3 1 1 0 50 49 50 0
114 18246 0 NA NA 1 NA 1 0 0 37.9000684462697 37.0677618069815 NA 0 3 1 1 1 64 46 63 0
45 11485 0 1 NA 1 NA 2 0 0 36.72553045859 43.1430527036277 NA 0 3 0 NA 1 46 52 46 0
45 11485 NA NA NA 1 NA 1 0 0 30.2696783025325 37.1854893908282 NA 0 2 0 NA 1 50 63 63 0
47 11485 1 0 NA 0 NA 1 0 0 26.3983572895277 26.0698151950719 NA 0 3 0 1 0 46 63 55 0
18 10615 0 0 NA 0 NA 2 0 0 36.974674880219 37.0595482546201 NA 0 3 0 1 0 50 63 63 0
47 11485 0 0 NA 1 NA 2 0 0 37.9000684462697 37.8151950718686 NA 0 2 0 1 0 56 63 63 0
18 10615 NA NA NA 0 NA 1 NA NA NA NA NA 0 NA 0 1 NA 64 63 55 0
140 23787 0 0 NA 1 NA 1 0 0 31.6659822039699 31.3292265571526 NA 0 2 0 1 0 64 36 55 0
142 23787 0 0 NA 0 NA 2 0 1 35.8083504449008 46.3874058863792 NA 0 2 0 NA 0 56 63 55 0
139 23787 NA NA NA 0 NA 1 0 0 NA NA NA 0 3 0 1 NA 56 63 63 0
139 23787 0 0 NA 1 NA 1 0 0 36.498288843258 46.9158110882957 NA 0 3 0 1 0 46 63 63 0
142 23787 0 NA NA 1 NA 1 0 0 33.242984257358 41.741273100616 NA 0 2 0 NA 1 36 63 63 0
140 23787 NA NA NA 0 NA 2 0 0 NA NA NA 0 3 0 1 NA 42 49 32 0
141 23787 1 NA NA 1 NA 2 NA 0 29.5989048596851 29.0184804928131 NA 0 2 0 1 0 56 52 46 0
151 25978 NA NA NA 0 NA 2 0 0 NA NA NA 0 2 0 1 NA 50 63 63 0
142 23787 0 0 NA 1 NA 2 0 0 35.5947980835045 36.6789869952088 NA 0 2 0 NA 0 39 56 50 0
141 23787 0 NA NA 1 NA 1 1 0 40.0027378507871 42.6666666666667 NA 0 3 0 NA 0 64 63 63 0
141 23787 0 0 NA 0 NA 1 0 0 42.9787816563997 46.2313483915127 NA 0 2 0 NA 0 46 56 55 0
141 23787 NA NA NA 0 NA 2 1 0 NA NA NA 0 2 0 NA NA 50 52 55 0
142 23787 NA NA NA 0 NA 2 0 0 35.7618069815195 30.507871321013 NA 0 2 0 1 1 36 39 37 0
50 12344 1 0 NA 1 NA 1 0 0 40.4243668720055 49.7604380561259 NA 0 1 0 NA 0 39 43 63 0
164 26943 1 NA NA 1 NA 2 1 0 25.7056810403833 45.2073921971253 NA 0 2 0 1 0 50 63 63 0
133 20737 NA NA NA 0 NA 2 NA 0 NA NA NA 0 2 1 1 NA 64 56 55 0
25 10991 0 0 NA 0 NA 2 0 0 46.3134839151266 47.6522929500342 NA 0 1 1 1 0 39 56 55 0
24 10991 NA NA NA 1 NA 2 0 0 NA NA NA 0 2 1 1 NA 30 34 34 0
123 18730 NA NA NA 0 NA 1 1 0 NA NA NA 0 1 1 NA NA 50 52 63 0
23 10991 NA NA NA 1 NA 1 1 0 NA NA NA 0 1 1 0 NA 64 63 63 0
23 10991 NA NA NA 0 NA 2 0 0 NA NA NA 0 1 1 1 NA 64 56 63 0
26 10991 0 0 NA 1 NA 1 0 0 39.772758384668 46.1902806297057 NA 0 2 1 1 0 64 52 55 0
26 10991 NA NA NA 0 NA 1 0 0 NA NA NA 0 3 1 1 NA 56 43 46 0
24 10991 0 0 NA 0 NA 1 0 0 37.3963039014374 39.7316906228611 NA 0 2 1 1 0 64 39 43 0
24 10991 0 0 NA 1 NA 1 0 0 46.1683778234086 62.1683778234086 NA 0 3 1 1 0 46 43 50 0
26 10991 0 0 NA 1 NA 2 0 0 39.7481177275838 43.2498288843258 NA 0 3 1 1 0 64 39 43 0
25 10991 1 NA NA 0 NA 1 1 0 33.5852156057495 36.6707734428474 NA 0 NA 1 1 0 56 63 63 0
24 10991 0 1 NA 0 NA 2 0 0 39.9945242984257 55.0773442847365 NA 0 3 1 1 0 46 39 50 0
26 10991 0 0 NA 0 NA 2 0 0 48.9308692676249 43.8466803559206 NA 0 3 1 1 1 50 46 50 0
91 15290 0 0 NA 0 NA 1 0 0 40.4791238877481 38.7268993839836 NA 0 3 1 1 0 64 52 46 0
26 10991 NA NA NA 0 NA 1 0 0 NA NA NA 0 1 1 NA NA 42 49 37 0
75 14613 0 NA NA 0 NA 2 0 0 28.9801505817933 30.9787816563997 NA 0 2 0 NA 0 39 20 20 0
74 14613 0 0 NA 0 NA 2 0 0 33.6536618754278 35.9890485968515 NA 0 3 0 1 0 50 63 63 0
75 14613 0 0 NA 1 NA 2 0 0 44.4626967830253 47.4633812457221 NA 0 2 0 NA 0 50 49 40 0
74 14613 0 0 NA 1 NA 1 0 0 38.8966461327858 45.9794661190965 NA 0 2 0 1 1 46 46 34 0
74 14613 0 0 NA 1 NA 2 0 0 42.7679671457906 45.6837782340862 NA 0 2 0 1 1 56 43 43 0
28 11259 NA NA NA 0 NA 2 0 0 NA NA NA 0 1 1 1 NA 64 63 63 0
142 23787 0 0 NA 0 NA 2 0 0 36.6707734428474 38.5023956194387 NA 0 2 0 1 0 33 52 40 0
142 23787 0 0 NA 1 NA 2 0 1 43.7344284736482 44.5667351129363 NA 0 2 0 1 1 56 52 46 0
142 23787 0 0 NA 1 NA 2 0 0 33.5906913073238 47.5099247091034 NA 0 3 0 1 0 50 56 46 0
140 23787 0 0 NA 0 NA 1 0 0 40.5667351129363 45.2375085557837 NA 0 3 0 NA 0 64 56 63 0
140 23787 0 0 NA 0 NA 2 0 0 37.6344969199179 45.4729637234771 NA 0 2 0 NA 0 46 39 37 0
153 25978 NA NA NA 1 NA 2 0 0 NA NA NA 0 1 0 NA NA 27 23 46 0
141 23787 0 0 NA 0 NA 2 0 0 40.7282683093771 45.7275838466804 NA 0 2 0 1 0 64 56 63 0
141 23787 0 0 NA 1 NA 1 0 0 35.791923340178 48.7091033538672 NA 0 2 0 1 0 56 49 37 0
140 23787 1 1 NA 1 NA 2 0 0 49.9986310746064 50.4120465434634 NA 0 2 0 1 1 64 41 50 0
142 23787 0 0 NA 0 NA 1 1 0 41.2402464065708 42.5681040383299 NA 0 2 0 1 0 46 63 63 0
140 23787 0 0 NA 1 NA 2 0 0 38.7542778918549 42.7542778918549 NA 0 3 0 1 0 42 31 31 0
44 11472 0 0 NA 0 NA 1 0 0 40.9828884325804 38.6475017111567 NA 0 1 1 1 1 56 46 55 0
39 11442 0 0 NA 0 NA 1 0 0 35.2498288843258 44.498288843258 NA 0 3 1 1 0 33 49 50 0
43 11472 0 0 NA 0 NA 2 0 0 44.476386036961 46.6365503080082 NA 0 3 1 1 1 46 63 63 0
42 11472 0 0 NA 0 NA 1 1 0 34.0643394934976 25.7275838466804 NA 0 3 1 1 0 50 56 63 0
44 11472 1 1 NA 1 NA 2 0 0 36.0191649555099 37.5167693360712 NA 0 2 1 1 0 46 56 63 0
43 11472 NA NA NA 1 NA 2 1 0 NA NA NA 0 1 1 1 NA 64 41 37 0
44 11472 NA NA NA 0 NA 2 NA NA NA NA NA 0 NA 1 1 NA 39 49 46 0
42 11472 NA NA NA 0 NA 1 1 0 NA 37.7467488021903 NA 0 3 1 NA 0 39 52 35 0
44 11472 0 0 NA 1 NA 1 0 0 35.0910335386721 44.7556468172485 NA 0 2 1 1 0 64 63 63 0
43 11472 0 0 NA 0 NA 1 0 0 33.5030800821355 33.0924024640657 NA 0 3 1 NA 0 39 63 55 0
36 11379 0 0 NA 0 NA 2 1 0 37.3251197809719 35.3264887063655 NA 0 3 1 0 0 42 63 63 0
60 12417 0 NA NA 1 NA 2 1 1 30.009582477755 42.507871321013 NA 0 2 0 1 1 50 63 63 0
59 12417 0 0 NA 1 NA 2 1 0 35.4633812457221 36.5420944558522 NA 0 1 0 NA 0 56 63 43 0
150 25172 NA NA NA 0 NA 2 NA 0 39.1266255989049 40.9582477754962 NA 0 2 0 1 0 50 56 55 0
31717 31717 NA NA NA 1 NA 2 0 0 NA NA NA 0 2 0 1 NA 64 52 55 0
75 14613 0 0 NA 0 NA 1 0 0 38.0698151950719 37.1526351813826 NA 0 2 0 1 0 42 34 55 0
148 25172 NA NA NA 0 NA 2 1 0 NA NA NA 0 3 0 1 NA 50 49 40 0
150 25172 1 0 NA 0 NA 2 0 0 35.2306639288159 33.9794661190965 NA 0 2 0 1 0 42 36 35 0
142 23787 0 0 NA 0 NA 1 0 0 38.1464750171116 39.9808350444901 NA 0 3 0 NA 0 50 63 63 0
140 23787 0 0 NA 1 NA 2 0 0 37.9192334017796 44.1697467488022 NA 0 3 0 1 0 46 39 50 0
142 23787 0 0 NA 0 NA 1 0 0 34.8199863107461 36.5694729637235 NA 0 3 0 1 0 56 63 55 0
139 23787 NA NA NA 0 NA 1 0 0 NA NA NA 0 3 0 1 NA 39 43 46 0
141 23787 0 0 NA 0 NA 1 0 0 36.5612594113621 53.2320328542094 NA 0 3 0 1 0 46 34 50 0
139 23787 1 0 NA 1 NA 2 0 0 36.662559890486 39.3264887063655 NA 0 2 0 1 0 46 46 55 0
139 23787 0 0 NA 0 NA 1 0 0 35.0718685831622 34.8199863107461 NA 0 3 0 1 0 56 52 50 0
140 23787 NA NA NA 0 NA 2 0 1 NA NA NA 0 1 0 1 NA 39 63 50 0
141 23787 1 NA NA 1 NA 1 0 0 45.4209445585216 43.7563312799452 NA 0 1 0 1 1 50 49 34 0
124 19255 0 0 NA 0 NA 1 1 0 NA NA NA 0 2 0 1 0 50 56 34 0
139 23787 NA NA NA 0 NA 1 0 0 NA NA NA 0 2 0 1 NA 64 63 63 0
140 23787 NA NA NA 1 NA 1 0 0 NA NA NA 0 2 0 1 NA 33 43 37 0
140 23787 NA NA NA 0 NA 2 0 0 NA NA NA 0 2 0 0 NA 64 52 35 0
142 23787 0 0 NA 0 NA 2 0 0 44.3969883641342 47.482546201232 NA 0 2 0 NA 1 42 46 46 0
153 25978 NA NA NA 0 NA 2 0 0 NA NA NA 0 2 0 1 NA 27 28 46 0
74 14613 0 0 NA 0 NA 2 0 0 35.9808350444901 37.9794661190965 NA 0 3 0 NA 0 50 63 63 0
75 14613 0 0 NA 1 NA 1 0 0 34.1519507186858 44.9856262833676 NA 0 3 0 NA 0 50 56 37 0
127 19721 NA NA NA 0 NA 2 1 0 NA NA NA 0 2 1 1 NA 46 52 46 0
39 11442 0 0 NA 0 NA 2 0 0 33.9356605065024 43.4332648870637 NA 0 3 1 1 0 24 20 26 0
37 11442 NA NA NA 0 NA 1 0 1 NA NA NA 0 1 1 1 NA 50 63 55 0
93 15303 0 0 NA 0 NA 2 0 0 32.7529089664613 44.1724845995893 NA 0 1 1 1 1 39 28 50 0
92 15303 1 1 NA 0 NA 1 0 0 45.8507871321013 35.2689938398357 NA 0 3 1 1 0 56 49 46 0
92 15303 NA 1 NA 1 NA 2 0 0 NA NA NA 0 3 1 1 1 30 23 50 0
93 15303 0 NA NA 0 NA 2 1 0 27.6084873374401 36.5229295003422 NA 0 3 1 1 0 50 34 46 0
59 12417 NA NA NA 0 NA 2 1 0 NA NA NA 0 2 0 0 NA 64 52 40 0
58 12417 NA NA NA 1 NA 1 0 0 NA NA NA 0 2 0 1 NA 42 28 37 0
59 12417 1 NA NA 1 NA 2 0 0 29.2676249144422 31.4332648870637 NA 0 1 0 1 1 33 28 32 0
60 12417 0 0 NA 1 NA 1 0 0 46.9787816563997 47.5619438740589 NA 0 3 0 1 0 46 39 34 0
58 12417 0 0 NA 1 NA 2 0 0 43.3127994524298 52.4818617385353 NA 0 3 0 1 0 50 63 63 0
59 12417 0 0 NA 1 NA 1 0 1 36.4216290212183 NA NA 0 1 0 1 0 56 63 50 0
59 12417 0 NA NA 0 NA 2 0 0 40.8186173853525 40.9883641341547 NA 0 3 0 1 0 42 52 40 0
92 15303 0 1 NA 1 NA 2 0 0 43.0636550308008 41.8124572210815 NA 0 3 1 1 0 50 49 50 0
92 15303 0 0 NA 1 NA 2 1 0 34.8966461327858 36.2327173169062 NA 0 3 1 1 0 42 56 63 0
93 15303 NA NA NA 0 NA 1 1 1 NA NA NA 0 3 1 NA NA 50 56 46 0
93 15303 NA 0 NA 1 NA 1 1 0 NA NA NA 0 2 1 NA 0 42 63 55 0
80 15260 1 0 NA 1 NA 1 1 0 27.4140999315537 36.1670088980151 NA 0 2 1 NA 0 36 36 34 0
93 15303 0 0 NA 0 NA 2 0 0 30.280629705681 33.0321697467488 NA 0 1 1 NA 0 64 63 63 0
92 15303 1 0 NA 0 NA 1 1 0 42.7378507871321 44.5694729637235 NA 0 3 1 0 0 50 63 63 0
92 15303 0 0 NA 1 NA 1 1 0 33.4264202600958 36.7611225188227 NA 0 3 1 1 0 50 63 63 0
93 15303 0 0 NA 0 NA 2 0 0 40.8131416837782 47.2306639288159 NA 0 2 1 1 0 50 63 55 0
13 10481 0 NA NA 1 NA 2 1 0 41.8151950718686 39.6495550992471 NA 0 3 0 1 1 64 63 63 0
13 10481 0 0 NA 0 NA 1 0 0 43.0636550308008 42.0643394934976 NA 0 2 0 1 0 50 52 55 0
11 10481 0 0 NA 0 NA 1 0 0 37.678302532512 NA NA 0 1 0 1 0 50 46 50 0
13 10481 NA NA NA 1 NA 1 0 0 NA NA NA 0 1 0 1 NA 56 49 55 0
11 10481 0 0 NA 1 NA 1 0 0 41.0951403148528 44.0958247775496 NA 0 2 0 NA 0 56 56 50 0
12 10481 NA NA NA 1 NA 1 0 0 NA NA NA 0 1 0 0 NA 36 52 32 0
11 10481 0 0 NA 1 NA 2 0 0 40.3586584531143 44.6105407255305 NA 0 2 0 1 1 46 56 55 0
13 10481 NA NA NA 0 NA 1 0 0 NA NA NA 0 1 0 NA NA 50 49 55 0
11 10481 0 0 NA 0 NA 2 0 0 47.2689938398357 40.684462696783 NA 0 1 0 1 1 64 46 43 0
12 10481 0 0 NA 0 NA 2 NA 0 40.2354551676934 42.8145106091718 NA 0 NA 0 1 0 46 52 63 0
12 10481 0 0 NA 0 NA 1 0 0 28.7446954140999 28.6598220396988 NA 0 1 0 1 1 56 63 50 0
13 10481 0 0 NA 1 NA 1 0 0 38.8199863107461 40.6543463381246 NA 0 2 0 NA 1 50 43 43 0
90 15290 0 0 NA 0 NA 1 0 0 41.5058179329227 40.7583846680356 NA 0 3 1 NA 0 46 52 50 0
42 11472 0 0 NA 0 NA 2 1 0 33.3497604380561 34.5188227241615 NA 0 3 1 1 0 42 46 50 0
99 15573 0 0 NA 0 NA 2 0 0 48.0684462696783 53.0677618069815 NA 0 3 0 1 0 64 63 63 0
99 15573 0 1 NA 1 NA 1 0 0 33.3415468856947 34.5106091718001 NA 0 2 0 1 0 64 52 46 0
98 15573 NA 0 NA 1 NA 2 0 0 37.4839151266256 39.4852840520192 NA 0 3 0 1 0 56 41 46 0
105 15903 1 1 NA 1 NA 2 0 0 35.2635181382615 37.264887063655 NA 0 2 0 1 0 46 56 40 0
157 26103 NA NA NA 1 NA 2 0 0 NA NA NA 0 3 0 1 NA 56 52 63 0
157 26103 0 0 NA 1 NA 1 0 0 42.072553045859 49.0732375085558 NA 0 2 0 1 0 50 63 55 0
157 26103 0 0 NA 1 NA 1 0 0 41.8288843258042 41.409993155373 NA 0 2 0 0 0 46 52 63 0
105 15903 1 0 NA 1 NA 2 0 0 39.3292265571526 38.4969199178645 NA 0 NA 0 1 0 50 46 63 0
105 15903 0 NA NA 0 NA 2 1 0 36.6680355920602 43.4168377823409 NA 0 NA 0 1 0 46 34 32 0
104 15903 NA NA NA 0 NA 2 0 1 NA NA NA 0 2 0 NA NA 56 52 40 0
101 15903 NA NA NA 0 NA 1 0 0 NA NA NA 0 2 0 1 NA 50 63 63 0
19 10615 0 0 NA 0 NA 1 1 0 29.6454483230664 38.9787816563997 NA 0 3 0 NA 0 56 63 63 0
164 26943 0 0 NA 1 NA 2 0 0 31.6605065023956 38.2450376454483 NA 0 1 0 1 0 56 31 55 0
5 10148 0 NA NA 1 NA 2 NA 0 30.3189596167009 38.4887063655031 NA NA NA 1 0 0 50 63 63 0
5 10148 0 0 NA 1 NA 2 1 0 30.7460643394935 48.8323066392882 NA 0 3 1 NA 0 50 41 63 0
164 26943 0 NA NA 1 NA 1 0 0 29.9247091033539 35.0088980150582 NA 0 3 0 0 0 50 46 46 0
6 10148 0 0 NA 1 NA 2 1 0 41.9958932238193 42.3299110198494 NA 0 2 1 1 0 39 56 55 0
164 26943 0 NA NA 1 NA 2 0 0 48.9828884325804 52.2354551676934 NA 0 2 0 0 0 33 36 46 0
164 26943 0 0 NA 0 NA 2 0 0 46.3983572895277 57.9028062970568 NA 0 1 0 0 0 42 34 31 0
7 10148 NA NA NA 0 NA 2 1 0 NA NA NA 0 2 1 1 NA 42 41 37 0
5 10148 NA NA NA 1 NA 2 1 0 NA NA NA 0 3 1 1 NA 39 39 20 0
164 26943 0 0 NA 1 NA 1 0 1 32.6078028747433 31.7754962354552 NA 0 2 0 0 0 39 56 46 0
135 20737 0 0 NA 0 NA 2 0 0 39.3921971252567 50.6420260095825 NA 0 3 1 1 0 50 43 55 0
134 20737 1 0 NA 0 NA 1 0 0 37.8973305954825 39.5619438740589 NA 0 NA 1 1 0 50 52 63 0
133 20737 0 0 NA 0 NA 1 0 0 40.7967145790554 44.3832991101985 NA 0 3 1 1 0 39 52 55 0
134 20737 NA NA NA 0 NA 1 0 0 38.4284736481862 61.9329226557153 NA 1 2 1 1 0 56 56 40 0
115 18246 1 1 NA 1 NA 2 NA 0 37.6755646817248 34.5927446954141 NA 0 1 1 1 1 50 49 63 0
135 20737 0 0 NA 1 NA 2 0 0 39.3894592744695 40.3887748117728 NA 0 1 1 1 0 50 28 50 0
155 25982 0 0 NA 0 NA 2 0 0 44.9253935660507 50.590006844627 NA 0 2 0 1 0 50 41 40 0
156 25982 0 NA NA 0 NA 1 1 0 26.9568788501027 29.7878165639973 NA 0 2 0 0 0 42 49 35 0
157 26103 NA 0 NA 1 NA 2 1 0 46.280629705681 43.6112251882272 NA 0 2 0 0 0 50 41 55 0
98 15573 0 0 NA 1 NA 1 1 0 34.5790554414784 37.1663244353183 NA 0 2 0 1 0 46 56 55 0
157 26103 0 0 NA 0 NA 1 0 0 42.17659137577 51.3429158110883 NA 0 3 0 1 0 64 63 63 0
98 15573 NA NA NA 1 NA 2 0 0 NA NA NA 0 2 0 1 NA 64 63 63 0
155 25982 0 0 NA 1 NA 2 0 0 34.3080082135524 31.0636550308008 NA 0 1 0 1 0 42 49 55 0
156 25982 0 0 NA 1 NA 2 0 0 33.9739904175222 37.8918548939083 NA 0 2 0 1 0 56 49 55 0
99 15573 1 0 NA 1 NA 2 0 0 34.92128678987 37.5030800821355 NA 0 2 0 1 1 56 52 63 0
41 11442 0 0 NA 0 NA 2 NA 0 35.0609171800137 36.3915126625599 NA 0 2 1 1 0 NA 36 46 0
41 11442 0 0 NA 0 NA 1 0 0 36.974674880219 38.3874058863792 NA 0 2 1 1 0 64 52 50 0
41 11442 0 0 NA 0 NA 1 0 0 42.1026694045175 41.347022587269 NA 0 3 1 NA 0 46 36 50 0
39 11442 NA NA NA 0 NA 1 NA 0 NA NA NA 0 3 1 1 NA 64 49 55 0
40 11442 NA NA NA 0 NA 1 1 0 NA NA NA 0 3 1 1 NA 56 56 55 0
39 11442 0 0 NA 1 NA 2 0 0 37.4182067077344 40.1724845995893 NA 0 3 1 NA 0 46 41 35 0
132 19721 0 1 NA 1 NA 2 0 0 40.4134154688569 42.8309377138946 NA 0 1 1 1 0 56 41 46 0
40 11442 0 0 NA 0 NA 2 1 0 37.9712525667351 40.3011635865845 NA 0 3 1 1 0 50 34 46 0
38 11442 NA 0 NA 0 NA 1 0 0 NA NA NA 0 3 1 1 0 50 63 63 0
41 11442 0 NA NA 0 NA 1 0 0 37.596167008898 53.596167008898 NA 0 2 1 NA 0 50 43 63 0
37 11442 NA NA NA 0 NA 1 0 1 NA NA NA 0 2 1 1 NA 56 63 63 0
41 11442 0 0 NA 1 NA 2 0 0 43.3073237508556 47.0609171800137 NA 0 3 1 1 0 50 52 63 0
37 11442 0 0 NA 1 NA 1 0 0 42.7460643394935 44.829568788501 NA 0 3 1 NA 0 56 52 63 0
37 11442 0 0 NA 1 NA 2 0 0 38.4804928131417 41.1498973305955 NA 0 2 1 1 0 50 63 63 0
41 11442 NA NA NA 0 NA 2 0 0 NA NA NA 0 3 1 NA NA 50 52 63 0
40 11442 NA NA NA 0 NA 2 0 0 NA NA NA 0 3 1 1 NA 46 31 NA 0
37 11442 0 NA NA 1 NA 2 0 0 41.3086926762491 52.5612594113621 NA 0 2 1 1 1 56 56 55 0
40 11442 0 0 NA 1 NA 2 0 0 33.8261464750171 42.0780287474333 NA 0 2 1 1 1 46 31 37 0
39 11442 0 0 NA 1 NA 2 1 0 33.7796030116359 38.7789185489391 NA 0 1 1 1 0 50 63 55 0
41 11442 NA NA NA 0 NA 2 1 0 NA NA NA 0 3 1 1 NA 56 63 55 0
95 15317 0 0 NA 0 NA 2 0 0 39.4852840520192 41.7330595482546 NA 0 3 1 1 0 64 56 63 0
38 11442 0 0 NA 1 NA 2 0 0 46.1409993155373 47.6413415468857 NA 0 2 1 1 1 64 63 63 0
39 11442 NA NA NA 0 NA 2 1 0 NA NA NA 0 1 1 1 NA 64 63 63 0
39 11442 0 NA NA 0 NA 2 NA NA 37.6235455167693 49.4620123203285 NA NA NA 1 NA 1 64 63 63 0
37 11442 0 0 NA 0 NA 2 0 0 48.6680355920602 53.0047912388775 NA 0 2 1 NA 0 46 31 43 0
128 19721 NA 0 NA 1 NA 2 0 0 44.8268309377139 51.0773442847365 NA 0 3 1 1 0 50 63 63 0
39 11442 0 0 NA 0 NA 1 0 0 43.5181382614647 46.1875427789185 NA 0 2 1 1 0 42 56 35 0
39 11442 0 0 NA 0 NA 2 0 0 44.5557837097878 44.6406570841889 NA 0 1 1 1 0 64 56 43 0
38 11442 0 0 NA 1 NA 2 0 0 34.7296372347707 35.1485284052019 NA 0 3 1 1 0 64 46 63 0
130 19721 0 NA NA 0 NA 2 0 1 31.7535934291581 37.3388090349076 NA 0 1 1 NA 0 39 41 35 0
131 19721 1 1 NA 1 NA 2 0 0 34.507871321013 34.4229979466119 NA 0 1 1 1 0 39 41 55 0
116 18246 0 0 NA 0 NA 2 0 0 30.4777549623546 32.4791238877481 NA 0 3 1 1 0 50 49 55 0
134 20737 0 0 NA 0 NA 2 0 0 46.2614647501711 48.7583846680356 NA 0 2 1 1 1 56 52 63 0
135 20737 0 1 NA 1 NA 2 0 0 41.927446954141 43.6769336071184 NA 0 3 1 1 1 56 56 63 0
134 20737 0 0 NA 1 NA 1 0 0 39.9342915811088 39.0992470910335 NA 0 2 1 1 1 50 41 34 0
133 20737 NA 1 NA 1 NA 2 0 0 41.2292950034223 40.3066392881588 NA 0 3 1 NA 0 64 49 55 0
133 20737 NA 0 NA 0 NA 1 0 0 NA NA NA 0 3 1 NA 0 64 56 63 0
134 20737 0 0 NA 1 NA 1 0 0 42.2395619438741 44.0739219712526 NA 1 3 1 1 0 64 63 55 0
135 20737 NA NA NA 0 NA 2 NA 0 NA NA NA 0 2 1 1 NA 39 52 63 0
163 26943 NA NA NA 0 NA 2 0 0 NA NA NA 0 2 0 NA NA 50 52 63 0
163 26943 0 0 NA 0 NA 1 0 0 35.7590691307324 40.0109514031485 NA 0 2 0 1 1 50 49 55 0
116 18246 0 0 NA 1 NA 2 NA 0 34.2313483915127 41.1498973305955 NA 0 3 1 1 0 50 63 63 0
116 18246 0 0 NA 0 NA 1 0 0 37.7221081451061 38.5544147843943 NA 0 2 1 1 1 56 63 63 0
89 15290 0 0 NA 1 NA 2 0 0 34.4750171115674 46.0616016427105 NA 0 3 1 1 0 56 49 63 0
116 18246 0 1 NA 1 NA 2 NA 0 34.9185489390828 34.4996577686516 NA 0 2 1 1 0 50 56 50 0
116 18246 0 NA NA 0 NA 1 1 0 27.1485284052019 NA NA 0 2 1 0 0 39 56 55 0
93 15303 0 NA NA 1 NA 1 NA NA 36.8788501026694 40.0492813141684 NA 0 NA 1 1 0 50 63 50 0
114 18246 NA NA NA 0 NA 1 1 0 NA NA NA 0 2 1 NA NA 50 63 63 0
124 19255 0 NA NA 1 NA 2 0 0 33.8480492813142 32.6817248459959 NA 1 2 0 1 0 50 36 35 0
124 19255 0 NA NA 0 NA 2 0 0 33.8480492813142 32.6817248459959 NA 1 2 0 1 0 64 46 55 0
64 13168 0 NA NA 0 NA 2 0 1 40.2628336755647 39.0937713894593 NA 0 3 0 1 0 46 43 55 0
148 25172 0 0 NA 0 NA 1 0 0 35.1813826146475 39.6824093086927 NA 0 1 0 1 0 56 56 63 0
82 15260 0 0 NA 0 NA 1 0 1 42.5927446954141 43.0937713894593 NA 0 3 0 1 0 36 43 31 0
147 25172 0 NA NA 1 NA 2 1 0 43.7700205338809 48.7693360711841 NA 0 2 0 1 0 64 31 37 0
43 11472 0 0 NA 1 NA 1 1 0 32.1095140314853 34.4366872005476 NA 0 1 1 1 0 50 63 63 0
43 11472 NA NA NA 0 NA 2 1 0 NA NA NA 0 3 1 1 NA 50 46 46 0
44 11472 0 0 NA 1 NA 1 1 0 38.5571526351814 45.305954825462 NA 0 1 1 NA 0 56 63 63 0
44 11472 0 0 NA 0 NA 2 0 0 41.5797399041752 39.6659822039699 NA 0 3 1 1 0 56 46 46 0
42 11472 0 NA NA 0 NA 2 1 0 33.0266940451745 34.6913073237509 NA 0 2 1 NA 1 56 63 50 0
44 11472 NA NA NA 1 NA 2 0 0 NA NA NA 0 1 1 1 NA 24 63 50 0
3 10135 0 0 NA 0 NA 1 0 0 42.3244353182752 44.662559890486 NA 0 3 0 1 0 64 52 63 0
1 10135 0 0 NA 1 NA 1 0 0 43.460643394935 47.3757700205339 NA 1 2 0 1 0 56 52 50 0
2 10135 0 0 NA 1 NA 2 0 0 37.5112936344969 42.5106091718001 NA 0 2 0 1 0 56 56 63 0
3 10135 0 0 NA 0 NA 2 0 0 42.0369609856263 43.3675564681725 NA 0 2 0 1 0 50 63 63 0
2 10135 0 1 NA 0 NA 1 0 0 39.0581793292266 37.6399726214921 NA 0 2 0 NA 0 64 46 55 0
1 10135 0 0 NA 0 NA 2 NA 0 41.5633127994524 41.0677618069815 NA 0 2 0 1 0 27 39 40 0
3 10135 0 NA NA 0 NA 2 0 0 35.8110882956879 37.3908281998631 NA 0 3 0 1 0 50 52 63 0
3 10135 0 NA NA 0 NA 1 0 0 31.64681724846 43.813826146475 NA 0 2 0 1 0 64 46 32 0
2 10135 NA NA NA 0 NA 2 1 0 NA NA NA 0 1 0 0 NA 64 56 63 0
1 10135 0 0 NA 0 NA 2 1 0 37.7440109514031 42.0807665982204 NA 0 2 0 NA 0 50 52 50 0
3 10135 NA NA NA 0 NA 2 1 0 NA NA NA 0 3 0 1 NA 50 49 40 0
2 10135 NA NA NA 1 NA 1 NA NA NA NA NA NA NA 0 NA NA 56 52 32 0
1 10135 0 0 NA 0 NA 2 0 0 46.9952087611225 52.662559890486 NA 0 3 0 1 0 64 49 50 0
2 10135 0 0 NA 1 NA 2 0 0 43.0937713894593 43.0937713894593 NA 0 3 0 1 1 64 49 63 0
3 10135 0 0 NA 1 NA 2 NA NA 41.2484599589322 39.9972621492129 NA 0 NA 0 1 0 50 49 63 0
146 25169 0 0 NA 1 NA 2 0 0 38.9130732375086 45.5003422313484 NA 0 3 0 1 0 50 63 63 0
145 25169 0 0 NA 1 NA 2 0 0 35.9151266255989 36.9965776865161 NA 0 NA 0 1 0 64 63 50 0
119 18606 0 0 NA 1 NA 2 0 0 40.7556468172485 43.8412046543463 NA 0 2 0 1 0 64 56 63 0
119 18606 0 0 NA 1 NA 2 0 0 33.8069815195072 34.2258726899384 NA 0 3 0 1 0 56 52 55 0
118 18606 0 0 NA 0 NA 1 0 1 35.6440793976728 48.145106091718 NA 0 3 0 1 0 64 49 50 0
145 25169 NA NA NA 0 NA 1 0 1 NA NA NA 0 1 0 1 NA 50 52 55 0
118 18606 0 0 NA 1 NA 2 0 0 42.4284736481862 47.2662559890486 NA 0 1 0 1 1 50 41 43 0
146 25169 0 0 NA 0 NA 2 0 0 39.9780971937029 40.062970568104 NA 0 1 0 1 0 56 56 63 0
145 25169 0 0 NA 1 NA 2 0 0 28.993839835729 31.4058863791923 NA 0 2 0 1 0 27 63 55 0
145 25169 0 0 NA 1 NA 1 0 0 33.5633127994524 36.7310061601643 NA 0 2 0 1 0 50 63 63 0
145 25169 0 0 NA 0 NA 1 0 0 40.5010266940452 41.5003422313484 NA 0 3 0 1 0 42 52 40 0
146 25169 1 1 NA 1 NA 1 0 0 39.3812457221081 42.3791923340178 NA 0 2 0 1 0 64 46 63 0
119 18606 0 0 NA 1 NA 2 0 0 37.0403832991102 38.2067077344285 NA 0 2 0 NA 0 50 63 63 0
119 18606 0 0 NA 1 NA 2 0 0 39.9041752224504 45.6509240246407 NA 0 1 0 1 0 50 63 63 0
31717 31717 1 1 NA 1 NA 1 NA NA 46.8172484599589 41.3990417522245 NA NA NA 0 NA 0 64 63 63 0
119 18606 0 0 NA 0 NA 1 0 0 47.0636550308008 44.4791238877481 NA 0 3 0 1 0 30 23 31 0
119 18606 0 0 NA 1 NA 2 0 0 31.8247775496235 37.242984257358 NA 0 3 0 1 0 46 52 50 0
146 25169 0 NA NA 1 NA 2 1 0 40.0793976728268 38.1629021218344 NA 0 3 0 1 0 56 63 63 0
146 25169 0 0 NA 0 NA 1 0 0 48.6461327857632 49.1471594798084 NA 0 3 0 1 1 64 36 50 0
119 18606 0 0 NA 0 NA 2 0 0 43.3429158110883 47.8412046543463 NA 0 2 0 NA 0 50 56 55 0
37 11442 0 NA NA 1 NA 2 0 1 28.3340177960301 31.8302532511978 NA 0 2 1 1 0 42 41 26 0
40 11442 NA NA NA 1 NA 2 0 0 NA NA NA 0 3 1 1 NA 50 41 63 0
41 11442 0 0 NA 1 NA 2 0 0 24.9856262833676 31.8193018480493 NA 0 2 1 NA 0 50 63 55 0
39 11442 0 0 NA 0 NA 2 1 0 35.0034223134839 43.170431211499 NA 0 3 1 1 0 56 52 55 0
37 11442 0 0 NA 0 NA 1 0 0 43.1786447638604 46.425735797399 NA 0 3 1 1 0 64 63 40 0
38 11442 0 0 NA 0 NA 1 0 0 41.07871321013 38.8254620123203 NA 0 3 1 1 1 64 46 37 0
40 11442 0 0 NA 1 NA 1 1 0 38.7241615331964 45.2292950034223 NA 0 2 1 NA 0 50 63 63 0
39 11442 0 0 NA 1 NA 1 0 0 36.9199178644764 40.6680355920602 NA 0 3 1 1 0 64 56 63 0
38 11442 0 0 NA 0 NA 2 0 0 43.1403148528405 44.227241615332 NA 0 3 1 NA 0 64 56 55 0
37 11442 0 0 NA 0 NA 2 0 0 42.4804928131417 48.9007529089665 NA 0 3 1 1 1 36 43 46 0
42444 42444 0 0 NA 1 NA 2 0 1 29.9192334017796 32.8350444900753 NA 0 1 0 1 0 33 20 20 0
38 11442 0 NA NA 1 NA 2 1 0 28.0054757015743 36.2573579739904 NA 0 2 1 1 0 46 63 50 0
37 11442 0 0 NA 0 NA 2 0 1 31.5811088295688 35.4140999315537 NA 0 2 1 1 0 33 43 40 0
116 18246 1 1 NA 1 NA 2 0 0 37.9329226557153 41.6810403832991 NA 0 2 1 1 0 50 63 63 0
146 25169 0 0 NA 0 NA 1 0 0 35.750855578371 38.6666666666667 NA 0 1 0 1 0 46 63 63 0
14 10494 0 0 NA 1 NA 2 0 0 39.1622176591376 42.4941820670773 NA 0 NA 0 1 0 56 63 50 0
155 25982 0 NA NA 0 NA 1 NA 0 43.2279260780287 46.5571526351814 NA 0 3 0 1 0 50 63 50 0
40 11442 NA NA NA 0 NA 2 0 0 NA NA NA 0 2 1 1 NA 56 63 63 0
94 15317 0 0 NA 1 NA 1 0 0 39.9425051334702 42.6036960985626 NA 0 2 1 1 1 56 49 46 0
38 11442 0 0 NA 1 NA 2 0 0 41.6591375770021 41.492128678987 NA 0 3 1 1 1 50 63 63 0
128 19721 1 0 NA 1 NA 1 0 0 45.8507871321013 54.5160848733744 NA 0 3 1 1 0 56 52 50 0
41 11442 NA NA NA 0 NA 1 1 0 NA NA NA 0 3 1 1 NA 46 63 37 0
41 11442 NA 0 NA 0 NA 2 0 0 NA NA NA 0 3 1 1 1 46 34 43 0
40 11442 NA NA NA 0 NA 1 0 0 NA NA NA 0 3 1 1 NA 42 31 50 0
39 11442 0 0 NA 1 NA 1 0 0 39.5756331279945 46.9103353867214 NA 0 2 1 1 0 50 63 63 0
37 11442 0 0 NA 0 NA 1 0 0 44.4161533196441 46.9185489390828 NA 0 3 1 1 0 56 43 50 0
37 11442 0 0 NA 0 NA 2 0 0 41.2292950034223 41.0622861054073 NA 0 2 1 1 1 42 41 43 0
38 11442 0 NA NA 1 NA 2 0 0 30.8555783709788 NA NA 0 2 1 1 0 64 46 55 0
39 11442 NA NA NA 0 NA 2 1 0 NA NA NA 0 3 1 1 NA 64 63 63 0
40 11442 0 0 NA 0 NA 2 0 0 40.6652977412731 50.7460643394935 NA 0 3 1 1 0 39 36 55 0
40 11442 NA NA NA 1 NA 2 1 0 NA NA NA 0 2 1 1 NA 50 31 NA 0
15 10494 0 0 NA 1 NA 1 0 0 39.7015742642026 41.8672142368241 NA 0 1 0 1 0 46 49 50 0
156 25982 0 0 NA 0 NA 1 0 0 38.5544147843943 41.555099247091 NA 0 2 0 1 0 39 56 46 0
146 25169 0 0 NA 0 NA 1 0 0 37.8097193702943 40.8952772073922 NA 0 2 0 1 0 46 41 37 0
155 25982 0 0 NA 0 NA 1 0 0 41.5003422313484 44.4161533196441 NA 0 3 0 1 0 46 52 63 0
15 10494 NA NA NA 0 NA 1 NA 0 NA NA NA 0 2 0 NA NA 27 46 37 0
14 10494 0 0 NA 0 NA 1 0 0 34.757015742642 40.2628336755647 NA 0 1 0 1 0 64 56 50 0
14 10494 0 0 NA 0 NA 1 1 0 34.8117727583847 34.2313483915127 NA 0 2 0 1 0 42 52 55 0
14 10494 1 1 NA 1 NA 2 0 0 24.7118412046543 NA NA 0 3 0 1 1 56 56 63 0
15 10494 0 1 NA 1 NA 2 0 0 37.3497604380561 36.4271047227926 NA 0 3 0 1 0 50 39 43 0
7 10148 0 0 NA 1 NA 2 0 0 42.590006844627 49.1772758384668 NA 0 2 1 1 0 50 49 55 0
5 10148 NA NA NA 1 NA 2 0 0 NA NA NA 0 2 1 1 NA 39 52 40 0
6 10148 0 NA NA 0 NA 2 1 0 42.0396988364134 39.7891854893908 NA 0 3 1 1 0 39 52 50 0
5 10148 0 1 NA 0 NA 2 0 0 43.4305270362765 44.6817248459959 NA 0 3 1 NA 1 42 41 55 0
6 10148 NA NA NA 0 NA 2 1 0 NA NA NA 0 3 1 1 NA 64 56 46 0
5 10148 NA NA NA 0 NA 2 1 0 NA NA NA 0 3 1 1 NA 42 49 63 0
164 26943 NA NA NA 0 NA 2 0 0 NA NA NA 0 2 0 1 NA 46 63 63 0
6 10148 NA NA NA 0 NA 2 1 0 NA NA NA 0 2 1 1 NA 42 46 63 0
5 10148 0 0 NA 1 NA 2 1 0 43.1430527036277 57.6399726214921 NA 0 2 1 1 0 50 46 63 0
4 10148 0 1 NA 1 NA 2 0 0 35.8439425051335 32.4243668720055 NA 0 1 1 1 1 42 49 40 0
4 10148 NA NA NA 0 NA 2 1 0 NA NA NA 0 3 1 1 NA 64 56 63 0
84 15273 0 0 NA 0 NA 1 NA NA 35.7289527720739 48.394250513347 NA 0 NA 1 1 0 50 46 55 0
4 10148 0 NA NA 0 NA 2 1 0 44.5612594113621 44.2327173169062 NA 0 NA 1 1 0 64 63 63 0
4 10148 0 0 NA 1 NA 2 0 0 39.4989733059548 45.8343600273785 NA 0 3 1 1 0 56 49 55 0
7 10148 NA NA NA 0 NA 2 1 0 NA NA NA 0 3 1 1 NA 56 46 55 0
6 10148 0 0 NA 0 NA 2 0 0 35.4031485284052 39.4880219028063 NA 0 2 1 1 0 39 46 50 0
4 10148 0 NA NA 1 NA 2 1 1 38.1409993155373 36.0574948665298 NA 0 2 1 1 0 42 39 55 0
4 10148 NA NA NA 1 NA 2 1 0 NA NA NA 0 1 1 1 NA 64 63 55 0
158 26930 1 1 NA 1 NA 2 0 0 36.1642710472279 43.9151266255989 NA 0 2 1 1 0 56 63 55 0
161 26930 0 0 NA 0 NA 1 1 1 29.264887063655 NA NA 0 3 1 1 0 50 41 63 0
96 15317 0 0 NA 0 NA 2 1 0 33.8097193702943 33.8097193702943 NA 0 1 1 1 0 56 52 63 0
124 19255 NA NA NA 1 NA 2 1 0 NA NA NA 0 3 0 1 NA 33 34 35 0
2 10135 0 0 NA 1 NA 1 0 0 37.7604380561259 38.0123203285421 NA 0 3 0 1 1 64 52 43 0
121 18726 0 NA NA 0 NA 1 1 0 29.6071184120465 31.6084873374401 NA 0 2 1 1 0 56 43 43 0
89 15290 0 0 NA 1 NA 2 0 0 37.9110198494182 41.492128678987 NA 0 2 1 0 0 46 46 50 0
124 19255 0 0 NA 1 NA 1 0 0 38.0451745379877 43.296372347707 NA 0 3 0 1 0 50 63 63 0
125 19255 0 1 NA 1 NA 1 0 0 42.7652292950034 46.9349760438056 NA 0 2 0 1 0 39 52 50 0
104 15903 0 0 NA 0 NA 1 0 0 42.1875427789185 37.9383983572895 NA 0 3 0 1 0 56 46 55 0
125 19255 1 NA NA 1 NA 1 1 1 33.4976043805613 35.7481177275838 NA 0 2 0 0 0 56 52 37 0
121 18726 0 0 NA 0 NA 2 0 0 43.9808350444901 54.8966461327858 NA 0 2 1 1 0 56 63 63 0
126 19255 0 0 NA 1 NA 2 0 0 38.258726899384 44.5065023956194 NA 0 2 0 1 0 64 39 55 0
125 19255 1 0 NA 1 NA 1 0 0 27.9123887748118 32.6598220396988 NA 0 1 0 1 0 50 52 40 0
125 19255 0 0 NA 1 NA 1 0 0 31.1019849418207 46.1026694045175 NA 0 2 0 1 0 64 63 40 0
125 19255 0 NA NA 1 NA 2 0 1 25.2156057494867 24.0492813141684 NA 0 1 0 1 0 50 52 50 0
89 15290 1 1 NA 1 NA 1 0 0 38.7624914442163 39.0965092402464 NA 0 3 1 1 1 39 49 50 0
122 18726 0 0 NA 0 NA 2 1 0 35.7125256673511 48.8788501026694 NA 0 3 1 1 0 46 52 37 0
122 18726 0 NA NA 0 NA 1 1 1 44.8350444900753 48.9171800136893 NA 0 2 1 1 0 46 63 55 0
121 18726 0 NA NA 0 NA 2 1 0 35.813826146475 43.3949349760438 NA 0 NA 1 NA 1 56 46 63 0
120 18726 0 NA NA 0 NA 2 0 0 32.1834360027378 31.0143737166324 NA 0 3 1 1 0 50 63 63 0
161 26930 NA NA NA 1 NA 2 0 0 NA NA NA 0 2 1 1 NA 56 63 63 0
100 15680 0 0 NA 0 NA 1 0 0 38.7323750855578 40.5667351129363 NA 0 3 0 1 0 50 49 46 0
100 15680 NA NA NA 0 NA 2 NA NA NA NA NA 0 NA 0 1 NA 36 36 23 0
100 15680 0 0 NA 0 NA 2 1 0 48.4681724845996 47.3045859000684 NA 0 2 0 1 0 39 46 50 0
100 15680 0 0 NA 0 NA 2 0 0 38.6639288158795 35.2498288843258 NA 0 2 0 1 1 64 56 63 0
100 15680 0 0 NA 1 NA 2 0 0 46.3901437371663 45.1444216290212 NA 0 2 0 1 0 42 31 31 0
100 15680 0 0 NA 1 NA 2 0 0 50.880219028063 55.6303901437372 NA 0 3 0 1 0 50 49 35 0
100 15680 0 0 NA 0 NA 2 0 0 44.1752224503765 51.5893223819302 NA 0 3 0 1 0 50 43 55 0
160 26930 1 1 NA 1 NA 1 0 0 35.7070499657769 35.8740588637919 NA 0 2 1 1 0 46 46 46 0
100 15680 0 0 NA 0 NA 1 0 0 41.6673511293634 45.9164955509925 NA 0 3 1 1 0 50 43 40 0
161 26930 0 NA NA 1 NA 2 0 0 40.7967145790554 41.9657768651608 NA 0 1 1 1 1 42 63 50 0
158 26930 0 0 NA 1 NA 2 NA 0 37.388090349076 36.807665982204 NA 0 3 1 1 1 50 56 63 0
159 26930 0 0 NA 0 NA 2 0 0 37.3388090349076 37.8343600273785 NA 0 3 1 1 1 64 41 55 0
162 26930 NA NA NA 0 NA 1 0 0 NA NA NA 0 2 1 1 NA 50 56 63 0
7 10148 0 0 NA 0 NA 1 1 0 45.5578370978782 45.8097193702943 NA 0 2 1 1 1 42 63 63 0
6 10148 0 0 NA 0 NA 2 0 0 42.9267624914442 53.0130047912389 NA 0 2 1 NA 0 39 46 50 0
5 10148 0 NA NA 0 NA 2 1 0 32.0684462696783 39.482546201232 NA 0 3 1 1 0 50 56 63 0
6 10148 0 0 NA 0 NA 2 0 0 31.3100616016427 30.6447638603696 NA 0 3 1 1 0 30 63 46 0
4 10148 1 NA NA 1 NA 1 0 0 34.5872689938398 35.337440109514 NA 0 3 1 1 1 64 63 63 0
7 10148 NA 0 NA 0 NA 1 1 0 28.9418206707734 31.523613963039 NA 0 3 1 1 0 56 63 63 0
7 10148 1 1 NA 1 NA 2 1 0 39.4086242299795 46.4914442162902 NA 0 3 1 0 0 56 56 63 0
162 26930 NA NA NA 0 NA 2 1 0 NA NA NA 0 2 1 1 NA 33 49 26 0
73 13621 0 NA NA 0 NA 1 0 1 40.8323066392882 43.4168377823409 NA 0 2 0 0 0 56 39 55 0
73 13621 0 0 NA 1 NA 1 0 0 43.6139630390144 43.6960985626283 NA 0 3 0 1 0 50 52 35 0
73 13621 0 0 NA 1 NA 2 0 0 38.4503764544832 36.788501026694 NA 0 2 0 NA 0 64 63 63 0
111 18066 0 0 NA 0 NA 2 0 0 37.0951403148528 37.0102669404517 NA 0 2 0 1 0 36 49 37 0
111 18066 0 1 NA 1 NA 1 0 0 41.5906913073238 48.7583846680356 NA 0 2 0 1 1 56 56 63 0
110 18066 0 0 NA 0 NA 2 0 1 37.700205338809 41.700205338809 NA 0 3 0 1 0 64 63 55 0
110 18066 1 1 NA 1 NA 2 0 1 41.6700889801506 41.4182067077344 NA 0 3 0 1 0 42 46 50 0
41 11442 0 0 NA 0 NA 1 0 0 45.201916495551 47.4524298425736 NA 0 3 1 1 0 64 56 50 0
128 19721 0 0 NA 1 NA 2 1 0 36.6817248459959 39.4305270362765 NA 0 2 1 1 0 50 63 63 0
128 19721 0 0 NA 0 NA 1 0 0 37.8945927446954 42.6420260095825 NA 0 2 1 1 0 64 56 63 0
127 19721 0 0 NA 1 NA 2 0 0 48.0246406570842 50.5188227241615 NA 0 3 1 1 0 20 34 43 0
130 19721 0 0 NA 0 NA 2 0 1 45.3223819301848 51.7426420260096 NA 0 3 1 1 0 30 41 46 0
132 19721 0 0 NA 0 NA 1 0 0 47.9315537303217 46.5106091718001 NA 0 1 1 1 0 64 46 63 0
129 19721 NA 0 NA 0 NA 1 NA NA NA NA NA 0 NA 1 1 0 39 49 63 0
129 19721 0 0 NA 0 NA 1 1 0 35.2662559890486 33.1827515400411 NA 0 3 1 1 0 50 52 40 0
129 19721 0 0 NA 0 NA 2 0 0 43.5044490075291 42.8364134154689 NA 0 3 1 1 0 50 43 50 0
128 19721 0 0 NA 0 NA 1 0 0 41.07871321013 41.6591375770021 NA 0 3 1 1 0 64 49 50 0
130 19721 0 NA NA 0 NA 2 0 0 39.233401779603 41.3963039014374 NA 0 2 1 1 1 64 56 63 0
132 19721 0 0 NA 1 NA 1 0 0 47.937029431896 46.5160848733744 NA 0 1 1 1 0 50 34 55 0
130 19721 NA NA NA 0 NA 2 0 0 NA NA NA 0 2 1 1 NA 30 31 43 0
128 19721 NA NA NA 0 NA 2 NA 0 28.4736481861739 33.4729637234771 NA 0 1 1 1 0 50 52 43 0
38 11442 0 0 NA 0 NA 1 0 0 37.1718001368925 39.9233401779603 NA 0 2 1 1 0 64 63 46 0
128 19721 NA NA NA 0 NA 1 1 0 NA NA NA 0 3 1 1 NA 56 63 63 0
161 26930 0 1 NA 1 NA 2 1 1 28.6735112936345 NA NA 1 1 1 1 0 64 20 23 0
161 26930 0 0 NA 1 NA 1 0 0 50.6858316221766 56.9390828199863 NA 1 2 1 NA 0 50 63 40 0
160 26930 0 0 NA 0 NA 1 NA NA 44.9390828199863 54.9377138945927 NA 0 NA 1 NA 0 64 63 63 0
162 26930 0 0 NA 1 NA 2 0 0 50.6858316221766 56.9390828199863 NA 1 2 1 NA 0 50 63 63 0
162 26930 0 0 NA 1 NA 2 1 1 46.6721423682409 NA NA 1 1 1 1 0 50 46 40 0
162 26930 NA NA NA 0 NA 1 1 0 NA NA NA 0 2 1 0 NA 50 63 55 0
162 26930 NA NA NA 0 NA 1 NA NA NA NA NA 0 NA 1 0 NA 56 63 50 0
159 26930 0 0 NA 0 NA 2 0 0 37.8261464750171 36.8268309377139 NA 0 2 1 1 1 56 49 63 0
158 26930 0 0 NA 0 NA 1 0 0 NA NA NA 0 1 1 1 0 64 52 63 0
161 26930 NA NA NA 0 NA 1 NA 0 NA NA NA 0 2 1 1 NA 46 56 55 0
124 19255 0 0 NA 1 NA 1 0 0 37.9931553730322 42.6584531143053 NA 0 3 0 1 0 50 63 55 0
125 19255 NA NA NA 0 NA 2 0 0 NA NA NA 0 2 0 1 NA 50 49 43 0
90 15290 0 0 NA 0 NA 1 0 0 40.3997262149213 40.3997262149213 NA 0 3 1 NA 1 64 56 63 0
90 15290 0 0 NA 0 NA 1 0 0 40.2381930184805 47.9863107460643 NA 0 2 1 1 0 50 36 55 0
89 15290 NA NA NA 0 NA 1 0 1 NA NA NA 0 1 1 NA NA 42 41 40 0
120 18726 0 NA NA 0 NA 2 0 0 43.5482546201232 42.7926078028747 NA 0 3 1 1 0 46 49 55 0
72 13621 0 0 NA 1 NA 1 1 0 30.3080082135524 34.7268993839836 NA 0 3 0 1 0 56 43 46 0
53 12357 NA NA NA 0 NA 2 0 0 NA NA NA 0 3 0 1 NA 50 56 50 0
91 15290 0 0 NA 0 NA 2 0 0 44.9144421629021 45.1635865845311 NA 0 2 1 1 0 56 56 46 0
91 15290 0 NA NA 1 NA 2 0 0 31.337440109514 35.5893223819302 NA 0 2 1 NA 0 36 49 46 0
90 15290 0 NA NA 0 NA 2 0 0 29.3798767967146 31.62765229295 NA 0 1 1 NA 0 42 46 55 0
91 15290 NA NA NA 0 NA 1 0 0 NA NA NA 0 NA 1 NA NA 64 63 55 0
89 15290 0 0 NA 1 NA 1 0 0 26.4914442162902 33.741273100616 NA 0 1 1 1 0 50 41 50 0
121 18726 NA NA NA 0 NA 2 0 0 NA NA NA 0 3 1 0 NA 42 28 32 0
126 19255 0 NA NA 0 NA 1 0 0 37.4784394250513 36.2327173169062 NA 0 3 0 1 1 64 63 63 0
126 19255 0 0 NA 0 NA 1 0 0 35.813826146475 37.1471594798084 NA 0 1 0 1 1 64 46 55 0
72 13621 0 0 NA 0 NA 2 0 0 34.9924709103354 37.741273100616 NA 0 2 0 1 0 50 63 63 0
91 15290 0 NA NA 0 NA 1 1 0 36.9363449691992 38.5160848733744 NA 0 3 1 1 1 56 63 55 0
122 18726 0 0 NA 0 NA 1 0 0 38.7433264887064 38.7433264887064 NA 0 3 1 1 0 50 52 50 0
72 13621 NA NA NA 0 NA 2 0 1 NA NA NA 0 1 0 1 NA 46 39 31 0
124 19255 1 0 NA 0 NA 2 0 0 42.6803559206023 46.7624914442163 NA 0 3 0 1 1 50 63 63 0
124 19255 0 0 NA 0 NA 1 0 0 36.6570841889117 40.9911019849418 NA 0 3 0 1 0 50 63 63 0
125 19255 1 1 NA 1 NA 1 0 0 29.015742642026 33.8480492813142 NA 0 3 0 0 0 46 39 46 0
121 18726 NA NA NA 0 NA 1 1 1 NA NA NA 0 2 1 1 NA 56 52 37 0
72 13621 0 0 NA 0 NA 2 0 0 34.072553045859 36.5694729637235 NA 0 2 0 1 0 30 49 55 0
120 18726 0 NA NA 0 NA 1 1 0 34.6502395619439 33.0704996577687 NA 0 3 1 1 0 46 56 50 0
124 19255 0 0 NA 0 NA 1 0 0 34.9103353867214 35.4086242299795 NA 0 2 0 1 0 50 63 55 0
90 15290 1 1 NA 1 NA 2 0 0 32.331279945243 30.1683778234086 NA 0 1 1 1 0 36 49 29 0
121 18726 NA NA NA 1 NA 1 NA NA NA NA NA 0 NA 1 1 NA 64 52 55 0
92 15303 0 0 NA 1 NA 2 1 0 25.741273100616 34.9103353867214 NA 0 2 1 NA 0 46 46 50 0
132 19721 0 0 NA 1 NA 1 0 0 45.9794661190965 46.6447638603696 NA 0 3 1 1 0 64 56 63 0
128 19721 0 0 NA 0 NA 1 0 0 46.4750171115674 51.0609171800137 NA 0 3 1 1 0 50 63 63 0
127 19721 0 0 NA 1 NA 1 NA 0 40.5557837097878 45.555099247091 NA 0 3 1 1 0 39 63 55 0
78 15257 0 NA NA 0 NA 1 1 0 32.5503080082136 31.9698836413415 NA 0 3 1 0 0 50 52 55 0
67 13381 0 0 NA 0 NA 1 0 0 36.8131416837782 40.394250513347 NA 0 1 0 1 0 56 56 63 0
67 13381 0 1 NA 1 NA 1 0 0 46.9185489390828 34.2532511978097 NA 0 3 0 1 1 36 63 63 0
68 13381 0 0 NA 0 NA 1 0 1 49.9822039698836 56.8158795345654 NA 0 2 0 1 0 64 63 55 0
66 13381 0 0 NA 0 NA 2 1 0 38.0041067761807 41.0047912388775 NA 0 3 0 1 0 46 63 55 0
106 16144 0 0 NA 1 NA 2 0 0 42.0752908966461 46.6557152635181 NA 1 1 0 1 0 56 43 63 0
66 13381 0 1 NA 1 NA 2 0 0 38.757015742642 45.3442847364819 NA 0 2 0 1 0 56 31 37 0
68 13381 0 0 NA 0 NA 1 0 0 44.3066392881588 49.305954825462 NA 0 3 0 1 0 46 52 50 0
76 15257 0 NA NA 1 NA 2 1 0 27.4852840520192 43.315537303217 NA 0 3 1 0 0 50 56 50 0
153 25978 NA 1 NA 1 NA 1 0 1 NA NA NA 1 2 0 1 0 36 43 37 0
127 19721 0 0 NA 0 NA 2 0 0 41.5112936344969 37.4264202600958 NA 0 3 1 1 0 NA 41 37 0
129 19721 0 0 NA 0 NA 2 0 0 38.8090349075975 42.1437371663244 NA 0 3 1 1 0 36 43 55 0
130 19721 1 1 NA 1 NA 2 0 0 40.911704312115 45.5770020533881 NA 0 3 1 1 0 39 36 40 0
127 19721 0 0 NA 1 NA 1 0 0 42.1601642710472 47.3237508555784 NA 0 3 1 1 0 64 63 63 0
91 15290 0 0 NA 0 NA 2 NA 0 42.3052703627652 47.0527036276523 NA 0 3 1 1 0 56 63 50 0
131 19721 NA NA NA 0 NA 2 0 0 NA NA NA 0 1 1 1 NA 64 63 63 0
130 19721 0 0 NA 0 NA 2 0 0 41.7357973990418 41.4839151266256 NA 0 3 1 1 1 46 49 55 0
127 19721 0 0 NA 1 NA 1 0 0 41.6098562628337 47.5263518138261 NA 0 3 1 1 0 33 56 55 0
129 19721 0 0 NA 1 NA 2 0 0 39.8302532511978 41.5770020533881 NA 0 2 1 1 0 56 46 55 0
131 19721 0 0 NA 1 NA 2 0 0 36.72553045859 39.895961670089 NA 0 3 1 1 1 56 63 55 0
27 11259 NA NA NA 1 NA 1 0 1 NA NA NA 0 1 1 1 NA 42 63 63 0
129 19721 0 0 NA 1 NA 2 0 0 38.6721423682409 38.7542778918549 NA 0 2 1 1 0 56 56 55 0
131 19721 0 0 NA 0 NA 2 0 0 33.9110198494182 37.07871321013 NA 0 3 1 1 0 64 49 63 0
106 16144 0 0 NA 0 NA 1 0 0 33.8261464750171 44.4928131416838 NA 0 3 0 1 0 50 63 63 0
68 13381 0 0 NA 1 NA 2 0 0 34.3572895277207 38.1054072553046 NA 0 2 0 1 0 56 41 55 0
67 13381 NA NA NA 0 NA 2 0 0 NA NA NA 0 3 0 1 NA 56 52 63 0
66 13381 0 0 NA 0 NA 2 0 0 39.0992470910335 47.9342915811088 NA 0 2 0 1 0 50 31 34 0
106 16144 0 0 NA 0 NA 1 0 0 29.8261464750171 33.2457221081451 NA 0 2 0 1 0 30 41 35 0
106 16144 0 0 NA 0 NA 1 0 0 42.0752908966461 46.6557152635181 NA 1 1 0 1 0 42 39 43 0
106 16144 0 0 NA 1 NA 2 NA NA 48.7446954140999 49.0814510609172 NA 0 NA 0 1 1 56 52 63 0
68 13381 0 1 NA 1 NA 2 0 0 33.4318959616701 29.2703627652293 NA 0 3 0 1 1 42 43 40 0
67 13381 0 NA NA 0 NA 1 NA 0 37.8343600273785 37.7494866529774 NA 0 1 0 1 0 50 56 63 0
49 11619 NA NA NA 0 NA 2 1 0 NA NA NA 0 3 1 0 NA 36 39 50 0
96 15317 NA NA NA 0 NA 2 0 0 NA NA NA 0 1 1 1 NA 64 49 63 0
104 15903 0 0 NA 1 NA 1 0 0 37.2292950034223 44.5585215605749 NA 0 3 0 1 0 64 43 55 0
48 11619 0 0 NA 0 NA 1 0 0 33.347022587269 39.1786447638604 NA 0 2 1 NA 0 56 63 50 0
105 15903 1 0 NA 0 NA 1 0 0 43.6030116358658 44.1889117043121 NA 0 3 0 0 0 56 43 43 0
129 19721 0 0 NA 1 NA 2 0 0 44.7419575633128 48.5749486652977 NA 0 3 1 1 1 56 63 63 0
127 19721 0 0 NA 1 NA 2 0 0 38.3518138261465 42.4366872005476 NA 0 3 1 1 0 56 56 63 0
73 13621 NA 0 NA 1 NA 1 0 0 37.5687885010267 44.0711841204654 NA 0 3 0 1 0 42 63 43 0
90 15290 0 0 NA 1 NA 1 0 0 40.9445585215606 37.2785763175907 NA 1 1 1 1 0 64 56 63 0
73 13621 NA NA NA 0 NA 1 1 0 NA NA NA 0 3 0 1 NA 56 52 55 0
126 19255 0 0 NA 1 NA 2 0 0 35.2279260780287 34.3901437371663 NA 0 3 0 1 0 64 39 46 0
73 13621 1 1 NA 0 NA 2 0 0 37.0431211498973 39.9616700889801 NA 0 1 0 1 0 64 46 50 0
120 18726 NA 0 NA 0 NA 2 0 0 NA NA NA 0 3 1 1 0 50 63 43 0
124 19255 1 0 NA 0 NA 2 0 0 42.6502395619439 44.5667351129363 NA 0 2 0 1 0 46 56 63 0
72 13621 0 0 NA 0 NA 1 0 0 39.7070499657769 46.7871321013005 NA 0 3 0 1 0 56 63 63 0
121 18726 0 0 NA 1 NA 2 0 0 32.4134154688569 32.0848733744011 NA 0 2 1 1 0 64 34 35 0
122 18726 NA NA NA 0 NA 2 1 0 NA NA NA 0 3 1 1 NA 46 63 55 0
126 19255 1 1 NA 1 NA 2 0 0 47.3730321697468 43.4579055441478 NA 0 2 0 1 0 64 43 37 0
120 18726 0 0 NA 0 NA 1 NA 0 41.5633127994524 44.3969883641342 NA 0 3 1 1 0 50 46 46 0
111 18066 0 0 NA 1 NA 2 0 0 45.1718001368925 45.4182067077344 NA 0 3 0 1 0 46 56 63 0
111 18066 0 NA NA 0 NA 1 0 0 37.8754277891855 39.0417522245038 NA 0 1 0 1 0 56 63 63 0
110 18066 1 NA NA 1 NA 1 0 0 46.2970568104038 47.0444900752909 NA 0 1 0 1 0 56 43 63 0
68 13381 0 0 NA 0 NA 2 0 0 34.3408624229979 39.006160164271 NA 0 2 0 1 0 46 56 50 0
14 10494 0 0 NA 1 NA 2 0 0 42.4120465434634 44.580424366872 NA 0 1 0 1 0 46 52 55 0
50 12344 0 1 NA 1 NA 1 0 0 46.6776180698152 46.5927446954141 NA 0 3 0 1 0 46 31 29 0
50 12344 NA 0 NA 1 NA 2 0 0 NA NA NA 0 3 0 1 0 56 52 63 0
52 12357 0 0 NA 1 NA 1 0 0 38.0835044490075 36 NA 0 3 0 NA 0 46 63 46 0
50 12344 0 0 NA 1 NA 1 0 0 39.482546201232 47.7316906228611 NA 0 2 0 NA 1 50 52 35 0
53 12357 0 0 NA 0 NA 1 0 0 38.2313483915127 41.3086926762491 NA 0 1 0 NA 0 56 49 50 0
53 12357 0 NA NA 1 NA 2 0 0 34.1957563312799 32.1971252566735 NA 0 2 0 NA 0 56 52 55 0
53 12357 NA NA NA 1 NA 2 0 0 NA NA NA 0 1 0 1 NA 50 56 63 0
53 12357 0 NA NA 1 NA 1 0 0 31.9260780287474 33.5058179329227 NA 0 3 0 1 0 64 63 63 0
77 15257 0 0 NA 0 NA 2 0 0 39.3949349760438 59.3100616016427 NA 0 3 1 1 0 46 56 63 0
77 15257 0 0 NA 1 NA 2 0 0 43.8603696098563 48.9445585215606 NA 0 3 1 1 1 50 63 63 0
77 15257 0 0 NA 0 NA 2 0 0 48.082135523614 45.409993155373 NA 0 3 1 1 0 46 52 63 0
35 11379 0 0 NA 0 NA 1 0 0 38.0013689253936 35.4168377823409 NA 0 2 1 NA 0 50 46 50 0
33 11379 NA NA NA 1 NA 2 1 0 NA NA NA 0 1 1 1 NA 33 49 55 0
34 11379 NA NA NA 1 NA 2 NA NA NA NA NA 0 1 1 0 NA 36 63 46 0
34 11379 0 NA NA 0 NA 2 1 0 33.7111567419576 38.1300479123888 NA 0 3 1 0 1 56 63 63 0
65 13168 0 NA NA 1 NA 1 0 0 32.5639972621492 45.8151950718686 NA 0 2 0 NA 0 50 52 40 0
64 13168 0 0 NA 0 NA 2 0 0 39.2251882272416 37.3032169746749 NA 0 2 0 1 0 64 46 63 0
64 13168 0 1 NA 1 NA 1 0 0 46.3052703627652 51.3073237508556 NA 0 2 0 NA 0 50 39 34 0
65 13168 0 0 NA 1 NA 1 0 0 36.6023271731691 39.4387405886379 NA 0 2 0 1 0 50 63 63 0
64 13168 0 0 NA 1 NA 2 0 0 41.3223819301848 41.8261464750171 NA 0 1 0 NA 0 39 39 32 0
65 13168 0 0 NA 0 NA 2 0 0 38.4585900068446 39.7946611909651 NA 0 2 0 1 0 50 63 63 0
65 13168 0 0 NA 0 NA 1 0 0 35.7426420260096 35.5756331279945 NA 0 3 0 1 0 50 63 63 0
65 13168 0 0 NA 0 NA 1 0 0 37.6427104722793 50.2286105407255 NA 0 2 0 1 0 64 63 63 0
64 13168 0 NA NA 1 NA 1 0 0 32.5639972621492 45.8151950718686 NA 0 2 0 NA 0 42 49 46 0
64 13168 0 0 NA 0 NA 1 1 0 38.5106091718001 40.1806981519507 NA 0 2 0 1 0 39 39 46 0
65 13168 0 0 NA 0 NA 2 0 0 38.5872689938398 41.8398357289528 NA 0 3 0 NA 0 50 63 63 0
16 10615 0 0 NA 0 NA 1 0 0 41.3086926762491 37.4784394250513 NA 0 3 0 1 0 50 63 63 0
17 10615 0 0 NA 0 NA 2 0 0 38.0013689253936 45.0020533880903 NA 0 1 0 NA 0 42 39 50 0
18 10615 NA NA NA 0 NA 2 0 0 NA NA NA 0 2 0 0 NA 56 63 63 0
109 18053 0 0 NA 1 NA 1 0 0 43.5728952772074 45.3196440793977 NA 0 1 0 NA 1 50 52 46 0
109 18053 0 0 NA 0 NA 1 0 0 32.0876112251882 35.1676933607118 NA 0 1 0 NA 0 56 63 63 0
109 18053 NA NA NA 1 NA 2 0 0 NA NA NA 0 1 0 NA NA 36 39 37 0
109 18053 NA NA NA 1 NA 1 1 0 NA NA NA 0 2 0 0 NA 39 63 37 0
19 10615 NA NA NA 0 NA 1 1 0 NA NA NA 0 1 0 NA NA 56 63 63 0
109 18053 1 1 NA 1 NA 1 0 0 39.1676933607118 40.9199178644764 NA 0 3 0 NA 1 50 56 63 0
109 18053 0 NA NA 1 NA 2 1 0 38.9130732375086 46.8281998631075 NA 1 3 0 1 0 46 52 40 0
109 18053 0 0 NA 0 NA 2 0 0 30.1026694045175 33.3552361396304 NA 0 3 0 NA 0 64 52 55 0
16 10615 0 0 NA 0 NA 2 0 0 49.7221081451061 46.5544147843943 NA 0 2 0 0 0 39 41 43 0
17 10615 0 0 NA 0 NA 2 0 0 38.4750171115674 45.7248459958932 NA 0 3 0 1 0 64 52 63 0
17 10615 0 1 NA 1 NA 1 0 0 36.4243668720055 NA NA 0 1 0 NA 1 56 56 55 0
109 18053 0 0 NA 0 NA 1 0 0 36.2354551676934 35.233401779603 NA 0 2 0 1 0 50 52 55 0
18 10615 NA 0 NA 0 NA 1 0 1 NA NA NA 0 2 0 1 0 50 63 63 0
109 18053 NA NA NA 0 NA 2 1 0 NA NA NA 0 3 0 1 NA 50 46 55 0
109 18053 0 0 NA 0 NA 1 0 0 44.331279945243 38.4147843942505 NA 0 2 0 NA 0 50 43 50 0
109 18053 0 0 NA 1 NA 1 0 0 42.0807665982204 47.4113620807666 NA 0 1 0 NA 0 46 46 50 0
109 18053 0 NA NA 1 NA 1 1 0 38.9130732375086 46.8281998631075 NA 1 3 0 1 0 50 63 63 0
37 11442 NA NA NA 0 NA 1 1 0 NA NA NA 0 3 1 NA NA 39 49 46 0
131 19721 NA NA NA 0 NA 2 0 0 NA NA NA 0 3 1 NA NA 64 63 63 0
65 13168 0 0 NA 1 NA 1 NA 0 36.062970568104 39.0609171800137 NA 0 2 0 NA 0 50 52 63 0
65 13168 0 0 NA 1 NA 1 0 0 40.4709103353867 43.4688569472964 NA 0 3 0 1 0 56 63 63 0
155 25982 0 0 NA 1 NA 2 NA 0 43.1622176591376 52.249144421629 NA 0 2 0 NA 0 64 46 55 0
66 13381 0 0 NA 1 NA 2 0 0 32.8487337440109 35.9342915811088 NA 0 3 0 NA 1 42 63 50 0
19 10615 0 NA NA 1 NA 2 1 0 33.3990417522245 43.0691307323751 NA 1 2 0 1 0 27 46 50 0
143 24764 0 0 NA 1 NA 1 1 0 34.861054072553 49.1143052703628 NA 0 3 0 NA 0 33 39 34 0
143 24764 0 0 NA 0 NA 2 0 0 37.9739904175222 43.1403148528405 NA 0 3 0 NA 0 64 63 46 0
144 24764 0 0 NA 0 NA 2 0 0 33.0075290896646 35.5044490075291 NA 0 3 0 NA 0 64 52 55 0
143 24764 0 0 NA 1 NA 1 1 0 40.7419575633128 42.0780287474333 NA 0 3 0 1 0 50 63 50 0
16 10615 0 NA NA 1 NA 2 1 0 33.4045174537988 43.0746064339493 NA 1 2 0 1 0 27 34 50 0
143 24764 1 0 NA 1 NA 1 1 0 26.6694045174538 29.4182067077344 NA 0 2 0 NA 0 64 63 55 0
57 12390 0 0 NA 0 NA 1 0 0 33.1991786447639 35.7809719370294 NA 0 3 0 1 0 50 41 43 0
57 12390 NA NA NA 0 NA 2 1 0 NA NA NA 0 3 0 1 NA 50 63 63 0
57 12390 0 0 NA 0 NA 1 0 0 40.5859000684463 48.6707734428474 NA 0 2 0 1 0 56 52 46 0
57 12390 0 0 NA 0 NA 2 0 0 35.4989733059548 36.9993155373032 NA 0 3 0 1 0 50 49 55 0
50 12344 0 NA NA 0 NA 1 1 0 33.4318959616701 35.6851471594798 NA 0 2 0 1 0 33 49 40 0
154 25978 NA NA NA 0 NA 1 0 0 NA NA NA 0 2 0 NA NA 42 52 37 0
153 25978 0 0 NA 0 NA 1 0 1 44.2299794661191 37.9767282683094 NA 0 2 0 1 0 50 63 63 0
154 25978 0 0 NA 1 NA 1 0 1 29.6618754277892 42.6611909650924 NA 0 2 0 1 1 56 52 50 0
151 25978 0 0 NA 0 NA 2 0 0 38.1793292265572 39.5947980835045 NA 0 3 0 1 0 30 49 50 0
154 25978 0 0 NA 1 NA 1 0 0 36.7474332648871 36.082135523614 NA 0 3 0 1 0 42 41 55 0
151 25978 1 0 NA 0 NA 2 NA NA 35.1266255989049 41.7084188911704 NA 0 NA 0 1 0 46 46 43 0
152 25978 NA 0 NA 0 NA 2 0 0 NA NA NA 0 1 0 NA NA 50 52 63 0
27 11259 NA NA NA 1 NA 1 1 0 NA NA NA 0 2 1 NA NA 56 63 50 0
29 11259 1 NA NA 1 NA 2 0 0 33.9849418206708 36.4818617385353 NA 0 2 1 NA 0 42 56 55 0
28 11259 NA NA NA 0 NA 1 0 1 NA NA NA 0 1 1 1 NA 36 52 23 0
27 11259 NA NA NA 0 NA 2 1 0 NA NA NA 0 3 1 NA NA 39 56 50 0
29 11259 NA 1 NA 1 NA 2 0 1 45.8261464750171 37.9110198494182 NA 0 2 1 1 1 20 28 23 0
28 11259 0 0 NA 1 NA 1 0 0 35.1622176591376 31.9151266255989 NA 0 3 1 1 0 64 63 63 0
28 11259 0 0 NA 0 NA 2 0 0 34.7624914442163 42.1820670773443 NA 0 1 1 1 1 56 52 63 0
29 11259 0 NA NA 0 NA 1 1 0 32.2655715263518 40.0136892539357 NA 0 2 1 NA 1 42 63 50 0
28 11259 NA NA NA 0 NA 1 1 1 NA NA NA 0 2 1 1 NA 50 52 63 0
54 12360 0 0 NA 0 NA 2 0 0 38.0835044490075 39.3347022587269 NA 0 3 0 NA 0 36 46 55 0
165 31717 0 NA NA 1 NA 2 1 0 37.138945927447 37.9712525667351 NA 0 3 1 0 0 50 52 50 0
54 12360 0 0 NA 0 NA 1 0 0 38.9514031485284 45.2046543463381 NA 0 2 0 1 0 50 63 63 0
150 25172 0 0 NA 0 NA 2 0 0 42.4914442162902 46.2450376454483 NA 0 3 0 1 0 56 56 46 0
147 25172 0 0 NA 0 NA 1 0 0 38.7241615331964 41.5578370978782 NA 0 3 0 1 0 46 49 63 0
150 25172 0 0 NA 0 NA 1 0 1 34.8555783709788 NA NA 0 2 0 1 1 64 52 50 0
150 25172 1 0 NA 0 NA 2 0 0 43.4277891854894 50.3408624229979 NA 0 3 0 1 0 56 63 63 0
148 25172 0 0 NA 0 NA 2 0 0 45.138945927447 40.8870636550308 NA 0 3 0 1 0 42 56 55 0
147 25172 1 1 NA 1 NA 2 0 0 43.4579055441478 46.3709787816564 NA 0 1 0 1 1 64 52 55 0
148 25172 0 0 NA 0 NA 1 0 0 33.8973305954825 33.0650239561944 NA 0 3 0 1 0 50 41 46 0
149 25172 0 0 NA 0 NA 2 0 0 40.9418206707734 48.6926762491444 NA 0 3 0 1 0 56 52 55 0
149 25172 0 0 NA 1 NA 1 0 0 38.3271731690623 48.9993155373032 NA 0 2 0 1 0 50 63 63 0
149 25172 0 1 NA 0 NA 2 0 0 38.3271731690623 34.0752908966461 NA 0 3 0 1 0 50 56 63 0
149 25172 NA 0 NA 0 NA 2 0 0 40.3148528405202 44.3997262149213 NA 0 3 0 1 0 56 56 63 0
148 25172 0 0 NA 0 NA 2 1 0 NA NA NA 0 3 0 1 0 64 63 63 0
150 25172 0 NA NA 0 NA 2 0 0 36.0273785078713 42.0260095824778 NA 0 2 0 1 0 39 52 40 0
149 25172 NA NA NA 0 NA 2 0 0 NA NA NA 0 1 0 1 NA 56 56 50 0
150 25172 0 0 NA 0 NA 1 0 0 47.0800821355236 48.082135523614 NA 0 NA 0 1 0 50 56 63 0
147 25172 NA NA NA 0 NA 2 0 0 NA NA NA 0 2 0 NA NA 64 56 46 0
150 25172 0 0 NA 0 NA 2 0 0 38.6858316221766 42.4339493497604 NA 0 2 0 1 0 46 52 55 0
149 25172 NA NA NA 0 NA 1 1 0 NA NA NA 0 2 0 1 NA 50 56 46 0
149 25172 NA NA NA 0 NA 1 0 0 NA NA NA 0 1 0 1 NA 46 52 63 0
150 25172 0 0 NA 0 NA 1 0 0 32.1259411362081 36.4544832306639 NA 0 1 0 1 0 56 63 63 0
147 25172 0 0 NA 0 NA 1 0 0 33.1416837782341 36.6406570841889 NA 0 2 0 1 0 50 49 32 0
149 25172 0 NA NA 1 NA 1 0 0 35.4962354551677 42.8281998631075 NA 0 2 0 1 0 33 56 50 0
147 25172 0 0 NA 0 NA 1 0 0 42.8528405201916 50.0232717316906 NA 0 1 0 1 0 64 46 46 0
148 25172 0 0 NA 0 NA 1 0 0 42.9815195071869 45.9822039698836 NA 0 3 0 NA 0 50 52 63 0
69 13394 0 0 NA 0 NA 1 0 0 46.5982203969884 52.8514715947981 NA 0 3 0 NA 0 64 63 55 0
148 25172 0 0 NA 0 NA 2 0 0 38.984257357974 40.6516084873374 NA 0 1 0 1 0 46 56 63 0
147 25172 0 0 NA 0 NA 2 0 0 39.066392881588 43.233401779603 NA 0 2 0 NA 0 42 46 40 0
149 25172 0 0 NA 0 NA 1 0 0 47.5947980835045 41.09787816564 NA 0 1 0 1 0 64 63 55 0
149 25172 NA NA NA 0 NA 2 0 0 NA NA NA 0 1 0 1 NA 42 49 31 0
153 25978 0 0 NA 0 NA 1 0 0 46.9787816563997 41.9794661190965 NA 0 3 0 1 0 36 63 63 0
154 25978 0 0 NA 1 NA 1 0 0 44.1533196440794 37.7330595482546 NA 0 3 0 1 0 64 52 63 0
32 11335 NA NA NA 1 NA 2 0 1 NA NA NA 0 1 1 1 NA 50 63 63 0
32 11335 NA NA NA 0 NA 2 0 0 NA NA NA 0 3 1 1 0 50 52 63 0
31 11335 0 0 NA 0 NA 2 NA 0 34.6036960985626 34.5215605749487 NA 0 3 1 NA 1 36 43 35 0
32 11335 0 NA NA 0 NA 1 NA NA 28.8104038329911 30.0616016427105 NA 0 NA 1 1 0 50 49 50 0
30 11335 0 NA NA 0 NA 1 0 NA 32.1533196440794 35.9863107460643 NA 0 NA 1 NA 0 56 63 55 0
31 11335 0 0 NA 1 NA 2 1 0 40.4490075290897 34.4476386036961 NA 0 1 1 1 0 50 63 63 0
31 11335 0 0 NA 1 NA 1 0 0 44.0684462696783 48.9856262833676 NA 0 3 1 NA 1 56 43 35 0
32 11335 0 0 NA 1 NA 2 1 1 35.4414784394251 39.192334017796 NA 0 1 1 1 0 50 56 63 0
35 11379 0 0 NA 1 NA 1 NA 0 32.3887748117728 37.6399726214921 NA 0 3 1 NA 1 50 52 55 0
30 11335 0 NA NA 1 NA 1 1 0 45.3744010951403 47.5373032169747 NA 0 1 1 1 1 56 63 55 0
30 11335 0 1 NA 0 NA 2 1 0 42.1464750171116 46.6447638603696 NA 0 3 1 1 0 50 63 63 0
33 11379 NA NA NA 0 NA 1 0 0 NA NA NA 0 2 1 1 NA 56 56 37 0
151 25978 0 0 NA 1 NA 1 0 0 29.388090349076 31.6413415468857 NA 0 2 0 1 0 56 49 43 0
152 25978 0 0 NA 1 NA 1 0 0 37.3524982888433 37.1909650924025 NA 0 1 0 NA 0 42 63 55 0
152 25978 0 0 NA 1 NA 1 0 0 27.4058863791923 32.1587953456537 NA 0 2 0 1 0 50 63 55 0
151 25978 0 0 NA 1 NA 2 0 0 33.138945927447 36.8049281314168 NA 0 2 0 1 0 39 56 37 0
24 10991 0 0 NA 0 NA 2 0 0 35.1403148528405 37.7221081451061 NA 0 2 1 NA 0 56 63 63 0
154 25978 0 NA NA 0 NA 1 0 0 49.864476386037 51.0308008213552 NA 0 3 0 1 0 56 52 63 0
152 25978 NA NA NA 0 NA 1 0 1 NA NA NA 0 3 0 NA NA 42 46 50 0
153 25978 0 0 NA 1 NA 1 0 0 47.6495550992471 46.8145106091718 NA 0 3 0 1 1 39 46 63 0
154 25978 NA NA NA 0 NA 2 NA 0 NA NA NA 0 NA 0 NA NA 33 46 34 0
153 25978 1 1 NA 1 NA 1 0 0 34.6611909650924 42.0807665982204 NA 0 1 0 1 0 64 63 37 0
154 25978 NA NA NA 0 NA 1 1 0 NA NA NA 0 2 0 NA NA 50 56 63 0
153 25978 NA 0 NA 0 NA 2 1 0 NA NA NA 0 2 0 NA 0 33 63 63 0
152 25978 NA NA NA 0 NA 1 NA NA NA NA NA 0 NA 0 1 NA 50 39 32 0
152 25978 0 0 NA 0 NA 2 0 0 41.9767282683094 40.643394934976 NA 0 3 0 1 0 50 63 46 0
152 25978 0 0 NA 1 NA 1 0 0 40.4106776180698 43.1622176591376 NA 0 2 0 NA 0 42 63 46 0
152 25978 0 0 NA 0 NA 2 NA NA 39.2279260780287 39.8110882956879 NA 0 NA 0 1 0 50 41 55 0
45 11485 NA NA NA 0 NA 1 0 0 NA NA NA 0 2 0 0 NA 50 63 63 0
152 25978 0 0 NA 1 NA 1 0 0 38.5927446954141 41.5112936344969 NA 0 1 0 1 0 42 63 50 0
154 25978 NA NA NA 0 NA 1 1 0 NA NA NA 0 2 0 NA NA 46 63 63 0
46 11485 NA NA NA 0 NA 2 0 0 NA NA NA 0 2 0 NA NA 64 49 46 0
50 12344 NA NA NA 0 NA 1 0 0 NA NA NA 0 2 0 1 0 64 56 43 0
45 11485 0 0 NA 0 NA 1 0 0 42.92128678987 46.4175222450376 NA 0 3 0 NA 1 64 49 63 0
9 10451 0 0 NA 1 NA 1 1 0 35.5427789185489 34.4558521560575 NA 0 3 0 1 0 64 63 63 0
46 11485 0 NA NA 1 NA 2 0 0 38.2943189596167 37.2101300479124 NA 0 3 0 1 0 39 49 63 0
45 11485 0 0 NA 1 NA 2 0 0 35.7125256673511 41.4647501711157 NA 0 3 0 NA 0 42 52 55 0
26 10991 0 0 NA 1 NA 1 0 1 43.9726214921287 45.4757015742642 NA 1 3 1 1 0 64 63 63 0
24 10991 0 0 NA 1 NA 1 0 0 38.4777549623546 41.3935660506502 NA 0 3 1 NA 0 64 56 63 0
23 10991 NA NA NA 0 NA 2 0 0 NA NA NA 0 2 1 1 NA 42 41 35 0
26 10991 0 0 NA 0 NA 1 0 0 44.4134154688569 46.0835044490075 NA 0 1 1 1 0 56 52 55 0
47 11485 0 0 NA 0 NA 2 0 0 32.9801505817933 33.1471594798084 NA 0 3 0 1 0 64 46 63 0
56 12387 0 NA NA 0 NA 1 0 0 41.2539356605065 44.5065023956194 NA 0 1 0 1 0 56 63 63 0
56 12387 0 0 NA 1 NA 2 0 0 37.4318959616701 38.8501026694045 NA 0 2 0 NA 1 50 49 46 0
55 12374 0 0 NA 1 NA 2 0 0 42.7132101300479 47.8001368925394 NA 0 3 0 1 0 46 49 43 0
55 12374 0 0 NA 0 NA 1 0 0 33.3798767967146 36.7118412046543 NA 0 3 0 0 1 64 56 50 0
55 12374 0 0 NA 0 NA 2 0 0 47.9972621492129 35.8302532511978 NA 0 2 0 0 0 50 56 46 0
55 12374 NA NA NA 0 NA 1 0 0 NA NA NA 0 2 0 1 NA 64 63 55 0
56 12387 0 0 NA 1 NA 1 1 0 32.993839835729 39.9123887748118 NA 0 3 0 NA 1 39 63 55 0
55 12374 1 1 NA 1 NA 2 0 0 NA NA NA 0 NA 0 NA 0 64 63 55 0
55 12374 0 0 NA 0 NA 1 0 0 39.7043121149897 36.3668720054757 NA 0 3 0 1 0 56 52 55 0
45 11485 0 1 NA 1 NA 2 0 1 39.3730321697468 47.2087611225188 NA 0 2 0 NA 1 64 52 63 0
45 11485 0 0 NA 0 NA 1 0 0 38.154688569473 44.5694729637235 NA 0 3 0 NA 0 46 63 55 0
46 11485 0 0 NA 1 NA 1 0 1 32.6269678302532 36.7939767282683 NA 0 1 0 NA 0 50 63 63 0
47 11485 0 0 NA 0 NA 1 0 0 38.7241615331964 43.7262149212868 NA 0 3 0 NA 0 64 52 63 0
47 11485 0 0 NA 0 NA 2 0 0 33.388090349076 32.807665982204 NA 0 3 0 NA 1 50 52 55 0
45 11485 0 0 NA 1 NA 1 0 1 33.9164955509925 35.8329911019849 NA 0 2 0 1 0 56 52 46 0
45 11485 0 0 NA 0 NA 1 0 0 43.3292265571526 58.7460643394935 NA 0 1 0 NA 0 50 63 40 0
45 11485 0 0 NA 1 NA 1 0 0 43.0280629705681 44.1971252566735 NA 0 2 0 1 0 42 63 55 0
45 11485 0 0 NA 0 NA 1 0 0 41.0704996577687 39.5674195756331 NA 0 3 0 1 0 64 63 50 0
45 11485 0 0 NA 1 NA 2 0 0 30.1382614647502 37.4729637234771 NA 0 1 0 NA 1 50 63 55 0
24 10991 0 0 NA 0 NA 2 0 0 39.1430527036277 64.8104038329911 NA 0 3 1 1 1 46 39 63 0
45 11485 0 0 NA 1 NA 1 0 1 46.9295003422313 48.3504449007529 NA 0 2 0 NA 0 46 56 46 0
46 11485 0 0 NA 0 NA 1 0 0 39.0718685831622 41.990417522245 NA 0 3 0 NA 0 50 63 55 0
11 10481 1 0 NA 0 NA 2 0 0 38.1820670773443 38.7624914442163 NA 0 2 0 NA 0 46 52 55 0
46 11485 0 1 NA 1 NA 1 0 0 35.006160164271 52.8377823408624 NA 0 3 0 NA 0 24 36 26 0
13 10481 0 0 NA 0 NA 2 0 0 NA NA NA 0 3 0 1 0 36 43 43 0
13 10481 0 0 NA 1 NA 1 0 0 37.2758384668036 38.6885694729637 NA 0 3 0 1 1 50 39 40 0
12 10481 NA NA NA 0 NA 2 0 0 NA NA NA 0 1 0 1 NA 56 52 46 0
47 11485 0 0 NA 0 NA 1 0 0 45.8918548939083 48.8925393566051 NA 0 3 0 1 0 56 52 63 0
12 10481 0 0 NA 1 NA 1 1 0 36.8815879534565 57.1307323750856 NA 0 3 0 NA 0 50 49 50 0
46 11485 0 0 NA 0 NA 2 0 0 41.5058179329227 44.4216290212183 NA 0 2 0 1 0 46 46 50 0
11 10481 0 0 NA 1 NA 2 0 0 38.0835044490075 40.1670088980151 NA 0 3 0 1 0 39 49 50 0
11 10481 NA NA NA 1 NA 1 0 0 NA NA NA 0 2 0 1 NA 46 56 55 0
46 11485 1 0 NA 0 NA 2 0 0 37.1718001368925 37.4182067077344 NA 0 2 0 1 0 64 49 63 0
46 11485 0 NA NA 0 NA 2 0 0 46.009582477755 47.8439425051335 NA 0 2 0 0 0 64 56 55 0
11 10481 0 0 NA 0 NA 2 0 0 NA 40.4955509924709 NA 0 3 0 NA 0 56 63 63 0
105 15903 1 0 NA 1 NA 2 NA 0 26.3600273785079 28.1095140314853 NA 0 NA 0 NA 1 64 63 55 0
74 14613 0 1 NA 1 NA 1 0 0 32.974674880219 33.7221081451061 NA 0 2 0 NA 0 39 39 40 0
74 14613 0 0 NA 0 NA 2 0 0 43.5373032169747 39.2060232717317 NA 0 3 0 NA 0 50 63 63 0
60 12417 0 0 NA 0 NA 1 0 0 35.6632443531828 35.4962354551677 NA 0 2 0 1 0 50 63 63 0
54 12360 NA NA NA 1 NA 1 0 0 NA NA NA 0 3 0 NA NA 56 56 55 0
58 12417 0 0 NA 1 NA 2 0 0 41.1471594798084 42.0643394934976 NA 0 2 0 1 0 42 63 55 0
59 12417 0 1 NA 0 NA 1 0 0 33.388090349076 32.3887748117728 NA 0 2 0 NA 0 50 63 40 0
116 18246 NA NA NA 0 NA 2 0 1 NA NA NA 0 3 1 NA NA 36 46 63 0
58 12417 0 NA NA 0 NA 1 0 1 22.3080082135524 24.1478439425051 NA 0 2 0 0 0 42 28 37 0
59 12417 0 1 NA 0 NA 2 0 0 29.8069815195072 39.8083504449008 NA 0 1 0 1 0 33 63 43 0
98 15573 0 NA NA 0 NA 1 1 0 42.0670773442847 42.1519507186858 NA 0 2 0 1 0 42 63 63 0
98 15573 0 0 NA 0 NA 2 0 0 36.0848733744011 40.7474332648871 NA 0 3 0 1 0 30 49 63 0
99 15573 0 0 NA 0 NA 1 0 0 35.8932238193018 40.4736481861739 NA 0 2 0 1 1 42 41 46 0
157 26103 0 0 NA 0 NA 2 0 0 45.0130047912389 44.9281314168378 NA 0 2 0 NA 0 42 56 63 0
157 26103 0 0 NA 0 NA 1 0 0 44.0958247775496 40.0958247775496 NA 1 2 0 1 0 56 43 40 0
157 26103 0 0 NA 0 NA 2 0 0 40.7227926078029 44.7227926078029 NA 0 3 0 1 0 56 43 50 0
157 26103 0 0 NA 1 NA 2 0 0 34.4147843942505 37.2539356605065 NA 0 3 0 0 0 50 56 63 0
157 26103 0 0 NA 0 NA 2 0 0 35.0280629705681 37.2785763175907 NA 0 2 0 1 0 64 56 63 0
157 26103 0 0 NA 1 NA 1 0 0 44.0958247775496 40.0958247775496 NA 1 2 0 1 0 56 46 50 0
133 20737 0 0 NA 1 NA 2 0 0 40.4818617385353 43.066392881588 NA 0 3 1 NA 0 64 56 50 0
134 20737 0 0 NA 1 NA 1 0 0 37.7275838466804 37.9794661190965 NA 0 3 1 1 0 64 56 50 0
133 20737 0 0 NA 1 NA 2 0 1 43.4140999315537 42.9158110882957 NA 0 3 1 1 0 64 49 55 0
135 20737 0 0 NA 0 NA 2 0 0 40.7419575633128 38.321697467488 NA 0 3 1 1 1 64 52 50 0
135 20737 NA 0 NA 1 NA 2 0 0 36.4052019164955 37.1581108829569 NA 0 3 1 NA 0 64 43 55 0
135 20737 0 0 NA 0 NA 2 0 0 40.7748117727584 42.3600273785079 NA 0 3 1 1 0 64 49 63 0
135 20737 NA NA NA 1 NA 1 0 0 NA NA NA 0 3 1 NA NA 56 63 63 0
135 20737 0 0 NA 1 NA 1 0 0 47.4140999315537 48.7474332648871 NA 0 3 1 1 1 64 56 63 0
133 20737 0 NA NA 0 NA 1 0 0 38.4284736481862 61.9329226557153 NA 1 2 1 1 0 64 56 63 0
133 20737 0 0 NA 1 NA 2 0 0 39.6659822039699 38.1656399726215 NA 0 3 1 NA 0 64 56 63 0
133 20737 0 0 NA 0 NA 1 0 0 41.3524982888433 46.7707049965777 NA 0 1 1 NA 0 56 52 50 0
134 20737 1 1 NA 1 NA 1 0 0 41.4236824093087 46.1793292265572 NA 0 3 1 1 0 64 56 50 0
106 16144 0 0 NA 0 NA 1 NA 1 33.4127310061602 42.4969199178645 NA 0 3 0 1 0 56 39 29 0
98 15573 0 0 NA 0 NA 2 NA 0 48.0711841204654 41.9028062970568 NA 0 2 0 1 0 56 41 46 0
134 20737 0 0 NA 0 NA 2 0 1 43.2635181382615 43.0116358658453 NA 0 3 1 NA 0 56 52 63 0
115 18246 0 NA NA 1 NA 1 1 0 27.2361396303901 31.7344284736482 NA 0 3 1 NA 0 64 63 63 0
135 20737 0 0 NA 0 NA 2 1 0 40.5201916495551 44.8569472963723 NA 0 3 1 0 0 36 34 63 0
133 20737 0 0 NA 0 NA 2 NA 0 37.4373716632444 37.8562628336756 NA 0 3 1 1 0 56 52 55 0
133 20737 0 0 NA 0 NA 1 0 0 37.6509240246407 40.3997262149213 NA 0 1 1 1 0 64 49 50 0
133 20737 0 0 NA 0 NA 2 0 0 40.7227926078029 43.8083504449008 NA 0 3 1 1 0 50 63 63 0
133 20737 0 0 NA 0 NA 2 0 0 43.8932238193018 44.8925393566051 NA 0 1 1 1 0 56 52 63 0
163 26943 0 0 NA 1 NA 2 1 0 35.7426420260096 40.3230663928816 NA 0 NA 0 1 0 42 52 55 0
164 26943 NA NA NA 0 NA 1 0 0 NA NA NA 0 3 0 1 NA 46 43 46 0
163 26943 0 0 NA 1 NA 2 1 0 40.8459958932238 51.3429158110883 NA 0 3 0 1 0 39 46 55 0
163 26943 0 1 NA 1 NA 1 0 0 39.9123887748118 39.5756331279945 NA 0 3 0 1 0 50 43 55 0
163 26943 0 0 NA 1 NA 1 0 0 43.1403148528405 44.8898015058179 NA 0 1 0 NA 1 33 36 34 0
164 26943 1 1 NA 1 NA 1 0 0 27.4414784394251 30.9404517453799 NA 0 2 0 1 1 33 43 43 0
163 26943 NA NA NA 0 NA 2 1 0 NA NA NA 0 3 0 0 NA 50 52 63 0
163 26943 0 0 NA 0 NA 2 0 0 39.4113620807666 45.0814510609172 NA 0 3 0 1 0 46 46 50 0
163 26943 0 0 NA 1 NA 1 0 0 38.0068446269678 50.9240246406571 NA 0 2 0 NA 0 50 46 50 0
163 26943 1 1 NA 1 NA 1 0 0 38.4941820670773 40.5776865160849 NA 0 3 0 1 1 50 49 55 0
3 10135 0 0 NA 1 NA 2 0 0 38.2450376454483 38.0780287474333 NA 0 1 0 0 1 64 56 55 0
2 10135 0 NA NA 0 NA 2 0 0 40.9965776865161 40.829568788501 NA 0 3 0 1 0 56 52 43 0
3 10135 0 0 NA 1 NA 2 0 0 43.460643394935 47.3757700205339 NA 1 2 0 1 0 50 56 63 0
1 10135 0 0 NA 1 NA 2 0 0 41.3223819301848 51.4086242299795 NA 0 3 0 1 0 46 46 31 0
3 10135 1 1 NA 1 NA 2 0 0 38.6967830253251 43.5318275154004 NA 0 3 0 1 0 50 63 63 0
3 10135 1 1 NA 1 NA 2 NA NA 40.4325804243669 46.9267624914442 NA NA NA 0 NA 0 50 46 50 0
3 10135 0 0 NA 1 NA 1 0 0 38.9404517453799 38.7707049965777 NA 0 2 0 1 0 42 43 35 0
1 10135 0 0 NA 0 NA 2 NA 0 38.3463381245722 40.1806981519507 NA 0 3 0 1 0 36 49 37 0
154 25978 NA 0 NA 1 NA 2 0 1 NA NA NA 1 2 0 1 0 50 63 63 0
48 11619 NA NA NA 1 NA 1 0 0 NA NA NA 0 3 1 NA NA 30 49 34 0
116 18246 NA NA NA 1 NA 1 0 0 NA NA NA 1 2 1 1 NA 56 63 63 0
24 10991 0 0 NA 0 NA 1 0 0 30.8911704312115 33.3032169746749 NA 0 2 1 1 0 50 52 55 0
20 10794 0 0 NA 1 NA 1 1 0 38.6913073237509 48.8596851471595 NA 0 3 1 1 0 56 63 55 0
114 18246 0 0 NA 0 NA 1 0 0 40.7501711156742 46.3353867214237 NA 0 2 1 1 0 56 46 63 0
115 18246 NA NA NA 1 NA 1 0 0 NA NA NA 0 2 1 1 NA 50 49 63 0
115 18246 0 0 NA 0 NA 1 1 0 30.6858316221766 37.2731006160164 NA 0 3 0 1 0 33 63 63 0
86 15287 0 0 NA 1 NA 2 0 0 31.8877481177276 33.2210814510609 NA 0 3 0 1 1 39 36 37 0
103 15903 NA NA NA 0 NA 2 0 0 NA NA NA 0 2 0 1 NA 64 46 63 0
103 15903 1 1 NA 1 NA 2 0 0 41.6071184120465 44.6078028747433 NA 0 3 0 1 1 64 63 63 0
105 15903 0 0 NA 0 NA 1 0 1 35.1485284052019 39.3127994524298 NA 0 3 0 1 0 56 52 55 0
102 15903 NA NA NA 0 NA 1 0 0 NA NA NA 0 1 0 1 NA 56 63 55 0
60 12417 1 1 NA 1 NA 1 NA 0 32.4298425735797 29.9301848049281 NA 0 1 0 1 0 56 49 50 0
105 15903 0 NA NA 1 NA 2 0 0 33.4264202600958 36.6789869952088 NA 0 NA 0 1 0 56 56 50 0
104 15903 0 0 NA 0 NA 1 0 0 44.3641341546886 43.6933607118412 NA 0 3 0 1 1 64 56 55 0
103 15903 0 0 NA 0 NA 1 0 0 31.3073237508556 32.8952772073922 NA 0 2 0 1 0 64 63 55 0
101 15903 0 0 NA 1 NA 2 0 0 41.9219712525667 41.4182067077344 NA 0 3 0 1 1 64 63 63 0
102 15903 NA NA NA 1 NA 1 1 0 NA NA NA 0 2 0 1 NA 50 63 55 0
101 15903 0 0 NA 0 NA 2 0 0 38.5735797399042 38.0752908966461 NA 0 2 0 NA 0 56 39 29 0
103 15903 0 NA NA 1 NA 2 1 0 32.0930869267625 41.5906913073238 NA 0 2 0 0 0 39 52 46 0
101 15903 0 0 NA 0 NA 1 0 0 36.7474332648871 34.9158110882957 NA 0 1 0 1 0 64 49 55 0
103 15903 0 NA NA 0 NA 1 0 0 33.2457221081451 48.4079397672827 NA 0 3 0 NA 0 56 52 63 0
105 15903 0 0 NA 0 NA 2 0 0 36.3915126625599 45.6427104722793 NA 0 3 0 1 0 56 56 63 0
101 15903 0 0 NA 1 NA 1 0 0 36.2765229295003 35.7754962354552 NA 0 2 0 NA 0 50 63 63 0
102 15903 0 0 NA 0 NA 1 0 0 36.2327173169062 48.394250513347 NA 0 1 0 NA 0 56 63 63 0
31717 31717 0 NA NA 1 NA 2 0 0 27.5208761122519 29.1909650924025 NA 0 2 0 1 0 56 56 63 0
104 15903 NA NA NA 0 NA 2 1 0 NA NA NA 0 2 0 NA NA 56 52 55 0
102 15903 NA NA NA 0 NA 1 NA NA NA NA NA 0 NA 0 1 NA 50 52 37 0
102 15903 0 0 NA 1 NA 2 0 0 40.7583846680356 45.5906913073238 NA 0 2 0 1 0 30 28 20 0
102 15903 0 0 NA 0 NA 1 0 0 31.1403148528405 32.6406570841889 NA 0 3 0 NA 1 50 63 55 0
102 15903 NA NA NA 0 NA 1 0 0 NA NA NA 0 1 0 1 NA 64 56 63 0
104 15903 0 0 NA 1 NA 2 0 0 34.7624914442163 35.5154004106776 NA 0 NA 0 1 0 56 52 63 0
103 15903 NA NA NA 1 NA 2 0 1 NA NA NA 0 2 0 1 NA 42 46 63 0
102 15903 0 0 NA 0 NA 2 0 0 41.3963039014374 43.564681724846 NA 0 3 0 1 0 56 63 63 0
105 15903 1 NA NA 0 NA 2 0 0 35.192334017796 50.1930184804928 NA 0 1 0 1 1 39 34 32 0
103 15903 NA NA NA 1 NA 2 1 1 36.8487337440109 48.435318275154 NA 0 3 0 NA 0 39 46 37 0
101 15903 0 1 NA 1 NA 1 0 0 41.864476386037 45.9493497604381 NA 0 2 0 1 0 64 36 55 0
104 15903 NA 0 NA 0 NA 1 0 0 NA NA NA 0 2 0 1 0 56 56 55 0
105 15903 1 1 NA 1 NA 1 0 0 45.1827515400411 48.9308692676249 NA 0 3 0 1 0 64 52 46 0
102 15903 NA 0 NA 1 NA 2 0 0 40.3285420944559 44.580424366872 NA 0 3 0 1 0 56 52 46 0
49 11619 0 NA NA 1 NA 1 1 0 25.7604380561259 35.6796714579055 NA 0 3 1 1 0 50 63 63 0
49 11619 0 0 NA 0 NA 1 0 0 45.2484599589322 49.3251197809719 NA 1 2 1 0 0 50 41 31 0
48 11619 0 0 NA 0 NA 2 0 0 43.8193018480493 41.9849418206708 NA 0 2 1 1 0 64 56 63 0
20 10794 0 NA NA 1 NA 1 NA NA 27.6112251882272 33.2813141683778 NA NA NA 1 NA 0 46 63 35 0
104 15903 0 NA NA 1 NA 1 0 0 36.9993155373032 40 NA 0 3 0 1 0 56 56 63 0
61 12510 0 0 NA 1 NA 1 0 0 43.9233401779603 48.3340177960301 NA 0 2 0 1 0 46 46 40 0
49 11619 0 0 NA 0 NA 1 0 0 45.2703627652293 46.1026694045175 NA 0 2 1 1 0 64 36 20 0
104 15903 1 0 NA 1 NA 2 1 0 40.1587953456537 38.9048596851472 NA 0 3 0 1 0 50 63 63 0
48 11619 0 NA NA 0 NA 1 0 0 45.2484599589322 47.3264887063655 NA 1 2 1 0 0 46 46 46 0
122 18726 NA NA NA 0 NA 2 0 1 NA NA NA 0 3 1 1 NA 50 52 50 0
48 11619 0 0 NA 0 NA 2 0 0 44.5010266940452 31.5865845311431 NA 0 2 1 1 0 33 43 55 0
102 15903 0 NA NA 1 NA 2 0 0 47.2251882272416 47.3045859000684 NA 0 2 0 1 0 20 43 50 0
49 11619 0 0 NA 0 NA 1 0 0 37.9794661190965 43.9808350444901 NA 0 2 1 1 0 42 39 50 0
48 11619 NA NA NA 0 NA 2 1 0 NA NA NA 0 3 1 1 NA 50 63 63 0
105 15903 0 0 NA 0 NA 1 1 0 42.3052703627652 39.5592060232717 NA 0 3 0 1 0 56 56 63 0
48 11619 0 NA NA 0 NA 2 0 0 37.7084188911704 37.5414099931554 NA 0 3 1 1 0 56 56 63 0
153 25978 0 NA NA 1 NA 1 0 1 28.6461327857632 31.813826146475 NA 1 1 0 1 0 56 34 43 0
122 18726 0 NA NA 0 NA 1 0 0 37.596167008898 39.6824093086927 NA 0 2 1 1 0 56 52 50 0
98 15573 0 NA NA 0 NA 1 0 1 40.5941136208077 47.8439425051335 NA 0 2 0 NA 1 39 63 37 0
104 15903 1 1 NA 1 NA 2 0 0 36.9555099247091 40.4517453798768 NA 0 1 0 1 0 39 52 35 0
49 11619 0 0 NA 0 NA 1 0 0 38.90212183436 40.9856262833676 NA 0 3 1 1 0 56 63 63 0
48 11619 0 0 NA 1 NA 1 0 0 39.0691307323751 35.7344284736482 NA 0 2 1 1 0 56 31 55 0
101 15903 1 1 NA 1 NA 2 0 0 34.1409993155373 NA NA 0 NA 0 1 0 64 52 50 0
131 19721 0 0 NA 0 NA 2 1 1 46.3025325119781 NA NA 0 3 1 NA 1 36 41 40 0
18 10615 0 NA NA 0 NA 2 0 0 37.8918548939083 44.0602327173169 NA 0 2 0 1 0 50 63 63 0
161 26930 0 0 NA 0 NA 1 1 0 27.4004106776181 33.2375085557837 NA 0 2 1 1 0 46 49 50 0
60 12417 NA 0 NA 1 NA 1 1 0 NA NA NA 0 3 1 0 0 50 43 50 0
83 15260 NA NA NA 1 NA 1 0 0 24.249144421629 25.4948665297741 NA 0 1 1 1 0 50 56 63 0
162 26930 0 0 NA 0 NA 2 0 0 40.2765229295003 36.8569472963723 NA 0 2 1 1 0 30 41 40 0
162 26930 0 0 NA 0 NA 2 0 0 39.233401779603 42.6447638603696 NA 0 3 1 NA 0 36 36 43 0
160 26930 0 0 NA 1 NA 1 0 0 36.1642710472279 37.409993155373 NA 0 3 1 NA 0 64 63 63 0
159 26930 0 0 NA 0 NA 2 0 0 35.6440793976728 43.5592060232717 NA 0 2 1 1 0 50 63 55 0
159 26930 0 0 NA 0 NA 1 1 0 37.0622861054073 45.3908281998631 NA 0 2 1 1 0 56 63 63 0
160 26930 NA NA NA 1 NA 1 1 0 NA NA NA 0 3 1 1 NA 50 63 63 0
73 13621 1 0 NA 0 NA 2 0 0 35.4715947980835 35.8056125941136 NA 0 1 0 1 0 46 34 50 0
89 15290 0 1 NA 0 NA 2 0 0 34.7214236824093 40.5557837097878 NA 0 3 1 1 0 46 52 55 0
90 15290 0 0 NA 1 NA 2 0 0 43.1540041067762 42.2395619438741 NA 0 2 1 1 0 50 52 63 0
90 15290 0 0 NA 0 NA 1 0 0 41.4866529774127 51.2388774811773 NA 0 2 1 1 0 36 52 55 0
89 15290 0 0 NA 0 NA 2 0 0 38.2669404517454 42.4284736481862 NA 0 3 1 1 0 42 43 63 0
89 15290 0 0 NA 1 NA 2 0 0 43.1895961670089 46.6036960985626 NA 0 2 1 1 0 46 43 63 0
90 15290 0 0 NA 1 NA 2 1 0 34.1848049281314 47.6002737850787 NA 0 3 1 1 0 56 63 63 0
89 15290 0 0 NA 0 NA 1 0 0 45.2457221081451 47.3237508555784 NA 0 2 1 1 1 64 56 63 0
89 15290 0 0 NA 0 NA 1 0 0 37.7248459958932 51.7262149212868 NA 0 3 1 1 0 50 43 55 0
90 15290 0 1 NA 0 NA 1 0 0 45.0239561943874 47.27446954141 NA 0 1 1 1 0 56 56 63 0
90 15290 0 0 NA 0 NA 1 0 1 38.3874058863792 46.3874058863792 NA 0 3 1 1 0 36 49 46 0
122 18726 0 0 NA 1 NA 2 0 0 44.3367556468172 39.337440109514 NA 0 2 1 1 1 36 56 63 0
22 10794 0 0 NA 0 NA 2 0 0 36.4490075290897 32.6105407255305 NA 0 3 1 1 0 50 52 46 0
121 18726 0 NA NA 1 NA 2 1 0 36.829568788501 52.5776865160849 NA 0 3 1 1 0 36 36 63 0
120 18726 0 0 NA 1 NA 2 1 NA 35.4880219028063 46.3244353182752 NA 0 3 1 1 0 39 34 46 0
49 11619 0 0 NA 0 NA 2 1 1 41.7357973990418 41.6536618754278 NA 0 1 1 1 0 64 56 63 0
48 11619 NA NA NA 0 NA 2 1 0 NA NA NA 0 3 1 1 NA 64 46 55 0
122 18726 0 0 NA 0 NA 1 1 0 36.227241615332 39.2251882272416 NA 0 NA 1 NA 0 50 52 35 0
161 26930 0 0 NA 0 NA 1 0 0 42.7460643394935 47.4989733059548 NA 0 2 1 1 0 64 52 63 0
159 26930 1 0 NA 1 NA 1 0 0 38.5434633812457 39.296372347707 NA 0 2 1 NA 0 64 52 46 0
162 26930 0 NA NA 0 NA 1 1 0 26.7707049965777 39.0225872689938 NA 0 1 1 1 0 64 63 63 0
158 26930 0 NA NA 1 NA 1 1 1 26.3189596167009 NA NA 0 3 1 1 0 46 63 63 0
158 26930 NA NA NA 0 NA 1 1 0 NA NA NA 0 2 1 0 NA 50 56 46 0
171 79005 0 0 NA 0 NA 1 0 0 38.2614647501711 37.5934291581109 NA 0 3 1 1 0 56 63 63 0
160 26930 1 1 NA 1 NA 1 0 0 34.1601642710472 38.4914442162902 NA 0 2 1 1 0 56 49 55 0
161 26930 0 0 NA 0 NA 1 0 1 42.2313483915127 38.0643394934976 NA 0 3 1 1 0 46 41 55 0
158 26930 NA NA NA 0 NA 2 0 0 NA NA NA 0 3 1 1 NA 64 63 63 0
162 26930 0 0 NA 1 NA 2 1 0 29.2511978097194 36.5831622176591 NA 0 2 1 1 0 39 36 46 0
161 26930 0 0 NA 1 NA 1 1 0 38.8993839835729 40.0711841204654 NA 0 3 1 1 0 64 63 63 0
161 26930 0 0 NA 0 NA 1 0 0 41.4182067077344 50.0041067761807 NA 0 3 1 1 0 64 49 46 0
40 11442 1 0 NA 0 NA 1 0 0 32.7364818617385 39.0718685831622 NA 0 2 1 1 0 50 34 50 0
42444 42444 0 0 NA 1 NA 1 0 0 42.8117727583847 46.8966461327858 NA 0 3 1 1 0 33 52 35 0
132 19721 NA NA NA 0 NA 1 1 0 NA NA NA 0 3 1 1 NA 50 46 46 0
42444 42444 0 0 NA 1 NA 2 0 0 43.8466803559206 48.1806981519507 NA 0 2 1 1 0 50 49 50 0
132 19721 NA NA NA 1 NA 2 1 0 NA NA NA 0 1 1 1 NA 56 46 43 0
128 19721 0 0 NA 0 NA 1 0 0 34.3436002737851 36.0164271047228 NA 0 3 1 1 0 50 46 37 0
128 19721 1 NA NA 1 NA 2 0 0 48.0246406570842 50.5188227241615 NA 0 3 1 1 0 27 31 37 0
38 11442 NA NA NA 0 NA 2 0 0 NA NA NA 0 3 1 1 NA 64 52 50 0
131 19721 NA NA NA 1 NA 1 1 0 NA NA NA 0 3 1 1 NA 64 56 63 0
129 19721 0 0 NA 1 NA 2 0 0 41.9849418206708 51.9014373716632 NA 0 3 1 1 0 39 43 46 0
132 19721 0 NA NA 0 NA 1 1 0 36.2929500342231 39.7891854893908 NA 0 3 1 1 0 50 63 63 0
37 11442 0 0 NA 0 NA 2 0 0 42.0616016427105 46.9760438056126 NA 0 1 1 1 0 50 46 43 0
129 19721 0 NA NA 0 NA 1 0 0 48.9856262833676 53.5660506502396 NA 0 2 1 1 0 50 46 55 0
127 19721 0 0 NA 0 NA 2 0 0 38.7268993839836 41.3935660506502 NA 0 3 1 1 1 36 36 43 0
39 11442 NA NA NA 1 NA 2 1 1 NA NA NA 0 2 1 1 NA 64 56 63 0
5 10148 NA NA NA 0 NA 2 1 0 NA NA NA 0 3 1 1 NA 50 46 50 0
89 15290 0 0 NA 0 NA 1 0 0 41.7357973990418 47.5701574264203 NA 0 3 1 1 0 42 63 43 0
91 15290 0 NA NA 0 NA 2 0 1 35.3045859000684 40.8021902806297 NA 0 2 1 1 0 50 49 43 0
73 13621 0 0 NA 1 NA 1 0 0 38.6475017111567 48.3121149897331 NA 0 2 0 1 0 64 52 55 0
121 18726 0 0 NA 0 NA 2 1 0 31.8083504449008 32.0602327173169 NA 0 2 1 1 0 30 36 63 0
124 19255 0 0 NA 1 NA 1 0 1 40.0027378507871 63.5838466803559 NA 0 2 0 1 1 50 63 55 0
126 19255 0 NA NA 0 NA 1 0 0 37.4401095140315 47.7754962354552 NA 0 3 0 1 0 56 43 55 0
90 15290 NA NA NA 0 NA 1 0 0 NA NA NA 0 2 1 NA NA 39 63 63 0
90 15290 0 0 NA 1 NA 2 0 0 40.9390828199863 37.2731006160164 NA 1 1 1 1 0 50 63 63 0
51 12357 NA NA NA 0 NA 2 0 0 NA NA NA 0 2 0 NA NA 56 52 46 0
108 17089 0 0 NA 0 NA 1 0 0 39.3319644079398 48.1697467488022 NA 0 2 0 1 0 46 52 55 0
107 17089 0 0 NA 0 NA 2 0 0 30.6803559206023 33.9329226557153 NA 0 3 0 1 1 50 56 63 0
107 17089 0 0 NA 0 NA 1 0 0 40.2299794661191 39.9780971937029 NA 0 3 0 1 0 46 56 43 0
108 17089 0 0 NA 1 NA 1 0 0 40.9500342231348 41.782340862423 NA 0 2 0 1 0 46 63 55 0
108 17089 NA NA NA 0 NA 2 0 0 NA NA NA 0 2 0 0 NA 42 56 63 0
108 17089 1 NA NA 1 NA 2 0 1 35.296372347707 32.7118412046543 NA 0 2 0 1 0 46 39 55 0
107 17089 0 0 NA 0 NA 2 0 0 34.9048596851472 38.4859685147159 NA 0 2 0 1 0 50 43 50 0
108 17089 0 NA NA 1 NA 2 NA 0 37.9876796714579 38.2368240930869 NA 0 3 0 1 0 46 31 43 0
108 17089 0 0 NA 0 NA 2 0 0 38.4969199178645 43.3347022587269 NA 0 2 0 1 0 50 63 63 0
111 18066 0 0 NA 0 NA 2 0 0 43.1430527036277 43.2279260780287 NA 0 2 0 1 0 39 49 55 0
87 15287 0 0 NA 1 NA 1 1 1 38.2422997946612 37.242984257358 NA 0 3 1 0 0 42 46 50 0
86 15287 0 0 NA 1 NA 1 0 0 39.1786447638604 39.5947980835045 NA 0 3 1 1 0 64 56 55 0
87 15287 0 NA NA 0 NA 2 0 0 41.1854893908282 49.5989048596851 NA 0 3 1 1 0 50 52 63 0
87 15287 0 0 NA 0 NA 2 0 0 34.5735797399042 41.6591375770021 NA 0 3 1 1 0 46 46 46 0
87 15287 1 0 NA 1 NA 2 0 0 39.4414784394251 37.3552361396304 NA 0 3 1 1 0 36 43 55 0
107 17089 0 0 NA 0 NA 2 0 0 32.9007529089665 33.4811772758385 NA NA 2 0 1 0 50 63 63 0
107 17089 0 0 NA 0 NA 1 0 0 37.5660506502396 44.6516084873374 NA 0 2 0 1 1 50 56 63 0
107 17089 NA NA NA 0 NA 2 0 0 NA NA NA 0 3 0 1 NA 56 63 63 0
107 17089 NA NA NA 0 NA 1 0 0 NA NA NA 0 3 0 1 NA 46 56 55 0
47 11485 NA NA NA 0 NA 1 0 0 NA NA NA 0 3 0 1 NA 64 63 63 0
108 17089 NA NA NA 0 NA 1 0 0 NA NA NA 0 2 0 1 NA 64 63 63 0
108 17089 0 0 NA 0 NA 1 0 0 26.6447638603696 27.9808350444901 NA 0 2 0 1 0 46 52 46 0
107 17089 0 0 NA 1 NA 1 0 0 39.1731690622861 46.0068446269678 NA 0 3 0 1 1 56 49 55 0
84 15273 0 0 NA 0 NA 2 1 0 37.7987679671458 43.3839835728953 NA 0 3 1 1 0 42 20 34 0
110 18066 NA NA NA 0 NA 1 1 0 NA NA NA 0 3 0 NA NA 50 56 63 0
118 18606 0 0 NA 0 NA 1 0 0 43.7453798767967 47.9123887748118 NA 0 3 0 1 1 64 63 63 0
122 18726 0 0 NA 0 NA 1 0 0 32.9144421629021 36.5010266940452 NA 0 2 1 0 1 64 63 55 0
49 11619 0 0 NA 0 NA 2 1 0 36.8542094455852 38.6858316221766 NA 0 3 1 1 0 46 43 63 0
80 15260 NA NA NA 0 NA 2 0 0 NA NA NA 0 3 1 1 NA 27 63 55 0
96 15317 0 0 NA 0 NA 2 0 0 37.4346338124572 36.7720739219713 NA 0 2 1 1 0 64 56 63 0
96 15317 0 0 NA 1 NA 1 0 0 40.7939767282683 NA NA 0 3 1 1 1 64 52 55 0
95 15317 1 1 NA 1 NA 2 0 0 42.1327857631759 43.5455167693361 NA 0 2 1 1 0 64 56 63 0
97 15317 0 0 NA 0 NA 2 0 0 41.0841889117043 41.8316221765914 NA 0 3 1 1 0 64 63 63 0
96 15317 1 1 NA 1 NA 2 0 0 38.92128678987 46.5023956194387 NA 0 2 1 0 0 64 56 63 0
80 15260 NA NA NA 1 NA 2 0 0 NA NA NA 0 3 1 1 NA 42 46 55 0
97 15317 NA NA NA 0 NA 2 1 1 NA NA NA 0 2 1 0 NA 64 46 46 0
94 15317 NA NA NA 0 NA 2 0 0 NA NA NA 0 3 1 1 NA 50 46 55 0
95 15317 1 NA NA 1 NA 2 0 0 45.4866529774127 50.2422997946612 NA 0 2 1 1 0 64 63 63 0
94 15317 0 0 NA 0 NA 1 0 0 30.009582477755 31.1786447638604 NA 0 3 1 1 1 64 63 55 0
94 15317 0 0 NA 1 NA 1 0 0 43.4140999315537 45.8288843258042 NA 0 2 1 1 0 46 52 46 0
96 15317 0 0 NA 1 NA 1 1 0 43.3347022587269 57.8343600273785 NA 0 3 1 1 1 64 63 50 0
95 15317 0 NA NA 0 NA 2 0 0 47.0225872689938 45.8535249828884 NA 0 3 1 1 0 50 63 63 0
95 15317 0 0 NA 0 NA 1 0 0 41.7960301163587 44.2162902121834 NA 0 2 1 1 0 56 63 50 0
95 15317 0 0 NA 0 NA 2 0 0 39.7891854893908 48.4517453798768 NA 0 3 1 1 0 64 63 63 0
97 15317 0 0 NA 0 NA 2 0 0 46.590006844627 41.2621492128679 NA 0 3 1 1 0 64 49 63 0
95 15317 0 0 NA 0 NA 2 0 0 36.0958247775496 43.2607802874743 NA 0 3 1 1 1 50 63 55 0
20 10794 0 0 NA 1 NA 2 1 1 33.2128678986995 NA NA 0 3 1 NA 0 56 56 63 0
97 15317 0 0 NA 0 NA 2 0 0 36.870636550308 42.1218343600274 NA 0 3 1 1 0 50 49 55 0
95 15317 0 0 NA 0 NA 1 0 0 36.9856262833676 37.1526351813826 NA 0 3 1 1 0 50 56 63 0
95 15317 0 0 NA 0 NA 2 0 0 37.8097193702943 36.9774127310062 NA 0 3 1 1 1 42 41 46 0
120 18726 NA NA NA 1 NA 2 0 0 NA NA NA 0 1 1 1 NA 56 56 63 0
97 15317 0 0 NA 0 NA 1 0 0 47.4140999315537 46.6611909650924 NA 0 2 1 1 0 56 63 63 0
94 15317 0 0 NA 1 NA 1 0 0 41.2073921971253 41.0403832991102 NA 0 3 1 1 0 64 46 50 0
95 15317 0 0 NA 0 NA 1 0 1 30.4476386036961 25.7850787132101 NA 0 2 1 1 1 50 52 50 0
1 10135 1 0 NA 1 NA 1 0 0 39.2525667351129 41.9164955509925 NA 1 2 0 NA 0 64 63 40 0
1 10135 1 0 NA 1 NA 1 0 0 39.2525667351129 41.9164955509925 NA 1 2 0 NA 0 64 63 55 0
78 15257 0 0 NA 0 NA 2 0 0 38.5188227241615 40.0246406570842 NA 0 3 1 1 0 50 56 55 0
94 15317 NA NA NA 0 NA 2 0 0 NA NA NA 0 3 1 1 NA 64 46 55 0
78 15257 0 0 NA 0 NA 1 0 0 40.3039014373717 43.0527036276523 NA 0 3 1 1 0 56 52 46 0
21 10794 0 0 NA 0 NA 1 1 0 27.8877481177276 28.8870636550308 NA 0 2 1 1 0 56 52 55 0
20 10794 0 0 NA 0 NA 1 1 0 34.5927446954141 45.927446954141 NA 0 2 1 1 0 64 63 46 0
22 10794 0 0 NA 1 NA 1 1 0 35.0034223134839 41.5852156057495 NA 0 2 1 1 0 50 63 63 0
21 10794 NA NA NA 1 NA 2 0 0 NA NA NA 0 NA 1 1 NA 42 49 50 0
22 10794 NA NA NA 0 NA 1 0 0 NA NA NA 0 1 1 1 NA 50 63 63 0
22 10794 0 NA NA 1 NA 2 1 0 44.4407939767283 43.4387405886379 NA 0 NA 1 1 1 36 52 55 0
78 15257 NA NA NA 0 NA 1 0 0 NA NA NA 0 2 1 1 NA 56 56 63 0
22 10794 0 NA NA 0 NA 1 1 0 32.4407939767283 27.6933607118412 NA 0 1 1 1 0 64 63 55 0
22 10794 0 NA NA 1 NA 1 1 0 45.1663244353183 55.4962354551677 NA 0 3 1 1 0 56 52 63 0
20 10794 0 0 NA 1 NA 2 0 0 38.3572895277207 38.1902806297057 NA 0 3 1 1 1 56 46 50 0
21 10794 NA NA NA 0 NA 2 1 0 NA NA NA 0 1 1 1 NA 39 52 55 0
21 10794 NA NA NA 0 NA 2 1 1 NA NA NA 0 NA 1 1 NA 39 63 55 0
22 10794 0 0 NA 0 NA 1 0 0 43.4140999315537 45.6618754277892 NA 0 2 1 1 0 50 52 55 0
22 10794 0 0 NA 0 NA 1 0 0 42.2012320328542 41.6974674880219 NA 0 2 1 1 0 50 52 46 0
20 10794 0 0 NA 1 NA 1 0 0 32.8213552361396 35.9890485968515 NA 0 2 1 1 1 56 63 63 0
20 10794 NA NA NA 0 NA 2 1 0 NA NA NA 0 2 1 1 NA 64 63 63 0
20 10794 NA NA NA 0 NA 1 0 1 NA NA NA 0 2 1 1 NA 56 56 46 0
21 10794 0 0 NA 1 NA 1 NA NA 33.4948665297741 34.570841889117 NA 0 NA 1 1 0 33 63 55 0
21 10794 0 NA NA 1 NA 1 1 0 42.2505133470226 31.3319644079398 NA 0 3 1 1 0 46 NA 55 0
21 10794 NA NA NA 1 NA 2 1 0 NA NA NA 0 2 1 NA NA 50 63 63 0
20 10794 0 0 NA 1 NA 2 1 0 29.3607118412047 35.192334017796 NA 0 2 1 1 0 24 63 43 0
20 10794 NA NA NA 0 NA 2 1 0 NA NA NA 0 2 1 1 NA 50 52 63 0
22 10794 0 0 NA 0 NA 1 0 0 40.3422313483915 41.7549623545517 NA 0 3 1 1 0 56 46 46 0
21 10794 NA NA NA 1 NA 2 1 0 NA NA NA 0 3 1 0 NA 50 56 63 0
22 10794 0 0 NA 0 NA 1 0 0 43.3264887063655 45.8261464750171 NA 0 3 1 1 1 64 52 63 0
171 79005 0 0 NA 1 NA 1 1 0 37.45106091718 34.0396988364134 NA 0 3 1 0 0 56 63 63 0
21 10794 NA NA NA 0 NA 2 1 0 NA NA NA 0 3 1 1 NA 27 NA 37 0
80 15260 0 NA NA 0 NA 2 0 0 36.8350444900753 33.1690622861054 NA 0 3 1 NA 1 30 56 50 0
103 15903 0 1 NA 1 NA 1 0 0 35.5208761122519 33.7713894592745 NA 0 3 0 1 0 64 46 55 0
103 15903 0 0 NA 0 NA 1 0 0 36.0246406570842 41.6043805612594 NA 0 2 0 1 0 42 46 26 0
60 12417 NA NA NA 0 NA 2 1 0 NA NA NA 0 2 0 1 NA 39 23 55 0
50 12344 1 1 NA 1 NA 1 0 0 34.4339493497604 35.0225872689938 NA 0 3 0 1 1 42 36 37 0
50 12344 0 NA NA 1 NA 2 NA 0 37.9603011635866 51.0417522245038 NA 0 1 0 NA 0 27 34 35 0
96 15317 0 0 NA 1 NA 1 0 0 35.6796714579055 34.5927446954141 NA 0 2 1 1 0 50 49 50 0
96 15317 0 0 NA 0 NA 2 0 0 38.6611909650924 46.0807665982204 NA 0 2 1 1 0 64 49 63 0
96 15317 0 0 NA 0 NA 1 0 0 46.1026694045175 45.1033538672142 NA 0 3 1 1 0 36 46 55 0
64 13168 0 0 NA 0 NA 1 0 0 38.5297741273101 40.4544832306639 NA 0 3 0 1 0 42 63 63 0
145 25169 1 0 NA 1 NA 2 1 0 33.4784394250513 35.3921971252567 NA 0 3 0 1 0 64 56 63 0
111 18066 0 0 NA 1 NA 2 0 0 36.9171800136893 37.3360711841205 NA 0 3 0 1 0 56 28 31 0
111 18066 0 0 NA 0 NA 2 0 0 38.9377138945927 45.3579739904175 NA 0 3 0 1 0 27 46 55 0
8 10451 0 0 NA 1 NA 1 0 0 39.6084873374401 43.025325119781 NA 0 1 0 1 1 50 46 35 0
117 18306 1 0 NA 1 NA 1 0 0 37.0403832991102 42.2067077344285 NA 0 1 0 1 1 46 63 50 0
117 18306 NA 1 NA 0 NA 1 0 0 42.217659137577 45.6317590691307 NA 0 2 0 1 1 56 46 50 0
117 18306 NA NA NA 1 NA 2 0 0 NA NA NA 0 3 0 1 NA 56 39 55 0
117 18306 1 0 NA 0 NA 2 0 0 35.0006844626968 44.0876112251882 NA 0 2 0 1 0 56 52 55 0
117 18306 0 0 NA 0 NA 1 0 0 41.9876796714579 43.9890485968515 NA 0 2 0 1 0 64 63 63 0
117 18306 NA 0 NA 1 NA 1 0 0 41.7713894592745 46.6036960985626 NA 0 1 0 1 0 64 46 43 0
117 18306 0 NA NA 1 NA 1 0 0 33.9986310746064 48.580424366872 NA 0 2 0 1 0 64 49 43 0
113 18190 0 0 NA 1 NA 1 0 0 41.1060917180014 53.2731006160164 NA 0 3 0 1 0 42 36 46 0
112 18190 0 0 NA 0 NA 1 0 1 24.9609856262834 24.9609856262834 NA 0 1 0 0 0 42 52 63 0
112 18190 0 0 NA 0 NA 2 0 0 38.4969199178645 36.8350444900753 NA 0 2 0 1 0 56 41 46 0
113 18190 0 0 NA 1 NA 2 0 0 42.8747433264887 50.5407255304586 NA 0 2 0 0 0 46 43 46 0
113 18190 0 0 NA 1 NA 2 0 1 32.1067761806982 42.9377138945927 NA 0 2 0 1 0 30 31 20 0
113 18190 1 1 NA 1 NA 2 0 0 36.3586584531143 36.6872005475702 NA 0 3 0 1 0 56 63 55 0
113 18190 NA NA NA 0 NA 1 0 1 NA NA NA 0 2 0 1 NA 64 56 63 0
112 18190 NA NA NA 1 NA 2 0 0 NA NA NA 0 1 0 1 NA 27 36 29 0
110 18066 0 0 NA 0 NA 1 0 0 40.8432580424367 40.0958247775496 NA 0 3 0 1 1 50 56 55 0
69 13394 0 0 NA 0 NA 1 0 0 36.0958247775496 38.17659137577 NA 0 1 0 1 0 64 56 63 0
146 25169 0 0 NA 0 NA 2 1 0 38.2067077344285 54.3737166324435 NA 0 3 0 1 0 56 56 63 0
146 25169 0 0 NA 1 NA 1 0 0 47.7180013689254 43.3839835728953 NA 0 2 0 NA 1 56 63 63 0
145 25169 0 0 NA 0 NA 2 0 0 37.9466119096509 47.1978097193703 NA 0 1 0 NA 1 64 52 50 0
145 25169 0 0 NA 0 NA 1 0 0 34.8692676249144 31.0390143737166 NA 0 2 0 0 0 42 63 50 0
146 25169 0 0 NA 0 NA 2 0 0 42.1902806297057 50.4339493497604 NA 0 2 0 1 0 50 63 63 0
146 25169 NA NA NA 0 NA 1 1 0 NA NA NA 0 2 0 1 NA 56 52 55 0
69 13394 0 0 NA 0 NA 1 1 0 33.8124572210815 35.813826146475 NA 0 2 0 1 0 46 43 40 0
69 13394 0 0 NA 1 NA 1 0 0 43.4223134839151 48.0054757015743 NA 0 3 0 1 0 64 63 63 0
69 13394 0 0 NA 1 NA 1 0 0 43.4223134839151 48.0054757015743 NA 0 3 0 1 0 64 63 63 0
70 13394 0 0 NA 1 NA 1 0 0 48.3203285420945 52.8186173853525 NA 0 3 0 1 0 46 31 40 0
112 18190 0 0 NA 1 NA 1 0 0 30.7843942505133 28.5338809034908 NA 0 1 0 1 0 27 20 20 0
69 13394 0 0 NA 1 NA 1 0 0 33.8398357289528 37.3415468856947 NA 0 3 0 1 1 64 63 50 0
70 13394 0 0 NA 1 NA 1 0 0 40.3121149897331 46.3956194387406 NA 0 2 0 1 0 64 46 46 0
70 13394 1 0 NA 1 NA 1 0 0 30.5270362765229 32.8624229979466 NA 0 1 0 0 0 56 52 63 0
70 13394 0 0 NA 0 NA 1 0 0 43.9479808350445 43.7809719370294 NA 0 2 0 1 0 64 56 55 0
69 13394 0 0 NA 1 NA 2 0 0 39.6933607118412 40.1122518822724 NA 0 2 0 1 0 50 36 50 0
69 13394 0 0 NA 1 NA 2 0 0 47.356605065024 55.1047227926078 NA 0 3 0 1 1 64 52 55 0
71 13394 1 NA NA 0 NA 2 1 0 38.2532511978097 40.9199178644764 NA 0 2 0 1 0 50 39 46 0
71 13394 0 0 NA 1 NA 2 0 0 37.8124572210815 37.9794661190965 NA 0 3 0 1 0 56 52 50 0
71 13394 0 1 NA 1 NA 1 0 0 46.8637919233402 45.3689253935661 NA 0 2 0 1 0 46 23 43 0
70 13394 0 0 NA 0 NA 2 0 0 43.6167008898015 49.284052019165 NA 0 3 0 1 0 46 63 63 0
69 13394 0 0 NA 1 NA 2 0 0 32.7912388774812 39.3757700205339 NA 0 3 0 1 0 50 NA NA 0
69 13394 NA NA NA 0 NA 2 0 0 37.8097193702943 39.1457905544148 NA 0 1 0 1 0 42 46 55 0
71 13394 NA NA NA 0 NA 2 1 0 NA NA NA 0 2 0 1 NA 56 56 63 0
71 13394 0 0 NA 1 NA 1 0 0 43.3702943189596 44.2053388090349 NA 0 2 0 1 1 64 56 55 0
70 13394 1 1 NA 1 NA 2 0 0 40.5338809034908 36.0301163586585 NA 0 2 0 1 1 56 56 46 0
147 25172 0 0 NA 0 NA 2 0 1 46.3819301848049 51.5455167693361 NA 0 3 0 1 0 50 34 55 0
145 25169 0 0 NA 1 NA 1 0 0 37.3853524982888 39.5482546201232 NA 0 2 0 1 1 36 43 55 0
112 18190 0 0 NA 0 NA 2 0 0 49.2511978097194 48.7474332648871 NA 0 2 0 1 0 42 56 55 0
70 13394 NA 0 NA 1 NA 2 0 0 NA NA NA 0 1 0 1 0 42 49 50 0
9 10451 0 0 NA 0 NA 1 0 0 34.2833675564682 32.7802874743326 NA 0 1 0 1 1 64 63 63 0
8 10451 NA NA NA 1 NA 2 0 1 NA NA NA 0 1 0 1 NA 56 52 63 0
10 10451 0 NA NA 1 NA 1 0 0 46.6392881587953 51.0581793292266 NA 0 2 0 1 0 64 56 63 0
9 10451 0 0 NA 1 NA 2 0 0 45.9411362080767 45.7741273100616 NA 0 3 0 1 1 64 63 63 0
9 10451 0 0 NA 1 NA 1 0 0 34.5242984257358 38.4394250513347 NA 0 3 0 1 1 56 63 63 0
8 10451 0 NA NA 0 NA 2 0 0 41.1143052703628 57.6947296372348 NA 0 2 0 1 1 50 56 63 0
8 10451 0 0 NA 1 NA 2 0 0 35.5208761122519 35.8576317590691 NA 0 2 0 1 0 50 63 63 0
10 10451 NA 0 NA 0 NA 2 0 0 NA NA NA 0 3 0 1 0 64 56 63 0
10 10451 0 0 NA 0 NA 1 0 0 37.8562628336756 37.1088295687885 NA 0 2 0 1 0 64 63 55 0
8 10451 NA NA NA 1 NA 1 1 0 NA NA NA 0 1 0 1 NA 50 63 63 0
8 10451 0 0 NA 1 NA 1 0 0 44.5065023956194 45.7577002053388 NA 0 3 0 1 0 56 56 63 0
10 10451 0 0 NA 1 NA 2 0 0 40.0465434633812 NA NA 0 1 0 0 0 64 28 37 0
8 10451 0 NA NA 1 NA 1 0 0 37.5003422313484 46.5763175906913 NA 0 1 0 1 0 50 63 63 0
55 12374 0 0 NA 1 NA 2 0 0 43.8603696098563 49.0294318959617 NA 0 1 0 1 1 42 52 46 0
71 13394 NA NA NA 1 NA 2 0 0 NA NA NA 0 3 0 1 NA 39 39 50 0
78 15257 0 0 NA 0 NA 2 1 0 38.5598904859685 40.476386036961 NA 0 2 1 1 0 46 63 63 0
63 12510 NA NA NA 0 NA 1 0 0 NA NA NA 0 2 0 1 NA 56 63 55 0
136 20753 0 0 NA 0 NA 2 0 0 33.4346338124572 33.6043805612594 NA 0 2 1 1 0 64 56 34 0
157 26103 1 NA NA 0 NA 2 0 0 35.0965092402464 36.5092402464066 NA 0 3 0 1 0 56 49 55 0
124 19255 0 0 NA 0 NA 2 0 0 42.8254620123203 51.0773442847365 NA 0 2 0 1 0 64 43 50 0
119 18606 0 NA NA 0 NA 2 1 0 33.0102669404517 32.1806981519507 NA 0 1 1 NA 0 27 31 29 0
44 11472 NA NA NA 0 NA 1 1 0 NA NA NA 0 3 1 1 NA 50 63 63 0
157 26103 NA NA NA 0 NA 2 0 0 NA NA NA 0 3 0 1 NA 56 52 63 0
89 15290 NA NA NA 0 NA 2 1 NA NA NA NA 0 NA 1 1 NA 64 63 63 0
78 15257 NA NA NA 0 NA 2 1 1 NA NA NA 0 3 1 1 NA 50 56 43 0
136 20753 0 0 NA 1 NA 1 0 0 48.1067761806982 46.2724161533196 NA 0 1 1 1 0 64 63 55 0
73 13621 NA NA NA 0 NA 1 1 0 NA NA NA 0 3 0 1 NA 42 49 40 0
90 15290 0 0 NA 0 NA 2 NA NA 22.0807665982204 22.0807665982204 NA 0 NA 1 1 1 64 63 63 0
76 15257 0 0 NA 0 NA 2 0 0 28.9390828199863 39.1047227926078 NA 0 2 1 NA 0 56 52 55 0
152 25978 0 0 NA 1 NA 1 0 0 42.280629705681 41.2813141683778 NA 0 3 0 1 0 46 63 63 0
72 13621 NA NA NA 1 NA 1 0 0 NA NA NA 0 2 0 NA NA 56 52 40 0
73 13621 NA NA NA 1 NA 1 0 1 NA NA NA 0 2 0 0 NA 30 43 55 0
76 15257 0 0 NA 1 NA 2 0 0 47.4387405886379 47.9425051334702 NA 0 3 1 0 1 30 39 46 0
63 12510 0 0 NA 1 NA 1 0 0 35.5427789185489 35.378507871321 NA 0 2 0 1 0 50 56 43 0
155 25982 NA 0 NA 1 NA 2 0 0 NA NA NA 0 2 0 0 0 36 49 50 0
2 10135 0 0 NA 0 NA 1 1 0 39.62765229295 39.8767967145791 NA 0 3 0 1 0 56 39 35 0
62 12510 0 0 NA 1 NA 1 0 0 46.6858316221766 54.1054072553046 NA 0 2 0 NA 0 50 52 55 0
61 12510 NA NA NA 0 NA 2 0 0 NA NA NA 0 2 0 1 NA 56 49 50 0
62 12510 0 0 NA 1 NA 1 0 0 39.296372347707 40.0465434633812 NA 0 3 0 1 0 50 63 63 0
61 12510 0 0 NA 1 NA 1 0 0 37.4182067077344 44.6652977412731 NA 0 2 0 1 1 42 46 26 0
63 12510 0 0 NA 0 NA 2 0 0 45.0239561943874 45.4346338124572 NA 0 2 0 1 0 50 46 31 0
61 12510 0 0 NA 1 NA 2 0 0 44.0903490759754 42.8364134154689 NA 0 3 0 1 1 50 63 63 0
63 12510 0 0 NA 0 NA 1 0 0 38.6502395619439 44.1533196440794 NA 0 3 0 1 0 50 56 63 0
61 12510 0 0 NA 0 NA 1 0 0 36.2737850787132 41.9383983572895 NA 0 2 0 1 1 46 46 40 0
63 12510 1 NA NA 1 NA 2 1 0 29.9411362080767 39.1101984941821 NA 0 2 0 1 0 56 36 34 0
63 12510 0 0 NA 0 NA 1 0 0 40.7008898015058 49.2867898699521 NA 0 2 0 1 0 56 63 40 0
62 12510 NA NA NA 0 NA 2 1 0 NA NA NA 0 2 0 1 NA 39 41 35 0
61 12510 0 0 NA 0 NA 1 0 0 38.4804928131417 44.1533196440794 NA 0 2 0 NA 0 56 56 50 0
62 12510 0 NA NA 0 NA 1 0 0 25.2731006160164 27.9397672826831 NA 0 2 0 NA 0 50 52 63 0
63 12510 0 0 NA 0 NA 2 0 0 37.9438740588638 38.0287474332649 NA 0 3 0 1 0 46 49 55 0
61 12510 0 NA NA 0 NA 2 0 0 38.1711156741958 40.7529089664613 NA 0 2 0 1 1 46 52 55 0
140 23787 NA NA NA 1 NA 2 1 0 NA NA NA 1 3 0 1 NA 39 31 37 0
140 23787 NA NA NA 1 NA 2 1 0 NA NA NA 1 3 0 1 NA 56 34 37 0
140 23787 1 1 NA 1 NA 1 1 0 39.2881587953457 40.37234770705 NA 0 3 0 1 0 50 46 43 0
141 23787 NA NA NA 0 NA 1 0 0 NA NA NA 0 1 0 1 NA 46 52 40 0
142 23787 0 NA NA 0 NA 2 0 0 32.1670088980151 30.7460643394935 NA 0 3 0 1 0 36 49 50 0
152 25978 0 0 NA 0 NA 1 0 0 36.5311430527036 46.6967830253251 NA 0 3 0 1 0 50 49 50 0
154 25978 NA NA NA 1 NA 2 0 0 NA NA NA 0 2 0 1 NA 50 49 50 0
61 12510 0 0 NA 0 NA 1 0 0 45.5277207392197 46.1163586584531 NA 0 2 0 1 0 56 52 50 0
62 12510 0 0 NA 0 NA 1 0 0 39.3045859000684 41.886379192334 NA 0 3 0 1 0 64 63 40 0
62 12510 0 0 NA 0 NA 2 0 0 35.4934976043806 45.0814510609172 NA 0 2 0 1 0 46 52 63 0
63 12510 0 0 NA 0 NA 2 0 0 39.1978097193703 43.6139630390144 NA 0 1 0 1 0 56 49 40 0
136 20753 0 0 NA 1 NA 1 0 0 40.9965776865161 46.5763175906913 NA 0 3 1 1 0 50 49 63 0
136 20753 0 0 NA 0 NA 1 0 0 47.9835728952772 45.0677618069815 NA 0 2 1 1 0 50 52 55 0
138 20753 0 1 NA 1 NA 1 0 0 36.1533196440794 41.8151950718686 NA 0 3 1 1 0 56 43 40 0
136 20753 0 0 NA 1 NA 1 0 0 39.9616700889801 40.3805612594114 NA 0 3 1 1 0 64 52 55 0
137 20753 NA NA NA 0 NA 1 NA NA NA NA NA 0 NA 1 1 NA 42 63 50 0
136 20753 0 0 NA 1 NA 1 0 0 37.5852156057495 42.4229979466119 NA 1 1 1 1 0 36 39 55 0
138 20753 0 0 NA 1 NA 1 NA 0 37.5852156057495 42.4229979466119 NA 1 2 1 1 0 50 36 35 0
137 20753 0 1 NA 1 NA 1 0 0 43.4934976043806 43.5783709787817 NA 0 3 1 1 0 46 56 55 0
138 20753 0 0 NA 0 NA 1 0 0 38.4202600958248 44.0876112251882 NA 0 2 1 1 0 46 41 32 0
138 20753 0 0 NA 0 NA 1 0 0 40.5037645448323 38.8309377138946 NA 0 2 1 1 0 50 63 63 0
136 20753 0 0 NA 0 NA 2 0 0 37.8398357289528 32.4271047227926 NA 0 2 1 1 0 64 52 63 0
138 20753 0 0 NA 0 NA 2 0 0 38.2970568104038 43.62765229295 NA 0 3 1 1 0 64 63 63 0
137 20753 0 NA NA 0 NA 2 0 0 31.9206023271732 39.4223134839151 NA 0 2 1 1 1 64 49 55 0
137 20753 NA NA NA 0 NA 2 0 0 NA NA NA 0 1 1 1 NA 50 52 55 0
137 20753 0 0 NA 0 NA 2 0 0 42.6666666666667 49.9164955509925 NA 0 2 1 1 0 46 56 55 0
136 20753 0 0 NA 1 NA 2 0 0 53.2484599589322 58.4996577686516 NA 0 3 1 1 1 64 49 63 0
137 20753 NA 0 NA 1 NA 2 0 1 NA NA NA 0 3 1 1 0 33 63 55 0
138 20753 0 0 NA 0 NA 2 0 0 34.5188227241615 34.5188227241615 NA 0 3 1 1 0 64 63 63 0
136 20753 0 0 NA 0 NA 2 NA 0 38.4996577686516 41.5003422313484 NA 0 2 1 1 0 56 49 63 0
80 15260 0 0 NA 1 NA 2 0 0 48.0876112251882 51.419575633128 NA 0 2 1 1 0 50 49 55 0
66 13381 0 0 NA 1 NA 1 0 1 39.5373032169747 39.8713210130048 NA 0 3 0 1 0 50 41 63 0
68 13381 0 NA NA 1 NA 1 0 0 35.1074606433949 35.1895961670089 NA 0 3 0 1 0 39 56 43 0
67 13381 1 1 NA 1 NA 2 0 1 34.6338124572211 37.6344969199179 NA 0 2 0 1 1 64 52 46 0
67 13381 0 0 NA 0 NA 2 0 1 45.5222450376454 NA NA 0 3 0 1 0 56 31 32 0
66 13381 0 0 NA 1 NA 1 0 0 42.8528405201916 45.3579739904175 NA 0 2 0 1 1 50 49 50 0
66 13381 0 0 NA 0 NA 1 0 0 41.5989048596851 42.4366872005476 NA 0 2 0 1 0 50 46 43 0
66 13381 0 0 NA 1 NA 2 0 0 43.1676933607118 41.8343600273785 NA 0 3 0 1 1 39 63 55 0
67 13381 NA NA NA 0 NA 1 1 0 NA NA NA 0 2 0 1 NA 46 56 63 0
67 13381 0 0 NA 0 NA 2 0 0 43.5208761122519 51.356605065024 NA 0 2 0 1 0 50 41 63 0
13 10481 NA NA NA 0 NA 2 0 0 NA NA NA 0 1 0 NA NA 36 34 20 0
45 11485 0 0 NA 0 NA 1 0 0 38.7953456536619 41.3004791238877 NA 0 3 0 0 1 50 63 63 0
132 19721 0 0 NA 0 NA 2 0 0 43.3456536618754 41.927446954141 NA 0 2 1 1 0 56 43 55 0
132 19721 0 0 NA 1 NA 2 0 0 38.8583162217659 41.5249828884326 NA 0 2 1 1 1 64 63 55 0
130 19721 0 0 NA 1 NA 1 0 0 41.5797399041752 43.9151266255989 NA 0 2 1 1 0 56 63 63 0
130 19721 NA NA NA 0 NA 1 0 0 NA NA NA 0 3 1 1 NA 50 49 63 0
131 19721 NA NA NA 0 NA 1 0 0 NA NA NA 0 2 1 1 NA 56 52 50 0
127 19721 0 0 NA 0 NA 1 1 0 38.2915811088296 41.3771389459274 NA 0 3 1 1 0 56 52 46 0
130 19721 0 0 NA 0 NA 1 0 0 44.6160164271047 47.2005475701574 NA 0 2 1 1 0 56 63 50 0
130 19721 1 NA NA 0 NA 2 0 0 43.6906228610541 45.1937029431896 NA 0 3 1 1 1 50 39 46 0
130 19721 1 1 NA 1 NA 1 0 0 37.9520876112252 35.1184120465435 NA 0 2 1 1 1 50 56 63 0
37 11442 0 NA NA 0 NA 2 1 0 33.6646132785763 38.5023956194387 NA 0 2 1 1 0 42 63 55 0
129 19721 NA NA NA 0 NA 1 NA NA NA NA NA 0 NA 1 1 NA 46 43 35 0
38 11442 0 0 NA 0 NA 2 0 0 40.6954140999316 47.5290896646133 NA 0 3 1 1 0 64 63 55 0
127 19721 0 0 NA 0 NA 1 0 0 36.3696098562628 44.3696098562628 NA 0 3 1 1 1 56 49 63 0
131 19721 0 0 NA 1 NA 1 0 0 40.7063655030801 46.4585900068446 NA 0 3 1 1 0 56 52 63 0
130 19721 0 NA NA 0 NA 2 1 0 40.8487337440109 40.933607118412 NA 0 2 1 1 0 39 23 37 0
42444 42444 0 0 NA 0 NA 2 0 0 39.9945242984257 40.1615331964408 NA 0 3 1 1 0 56 52 63 0
41 11442 NA 0 NA 0 NA 2 0 0 38.6009582477755 39.3538672142368 NA 0 2 1 1 0 46 41 55 0
39 11442 0 1 NA 1 NA 1 0 0 39.7563312799452 45.8398357289528 NA 0 2 1 1 0 42 52 63 0
119 18606 NA NA NA 0 NA 1 0 1 NA NA NA 0 1 0 1 NA 42 52 46 0
27 11259 0 1 NA 1 NA 1 0 NA 32.0109514031485 NA NA 0 1 1 1 0 56 56 43 0
27 11259 1 0 NA 1 NA 1 0 0 42.0369609856263 43.6194387405886 NA 0 3 1 1 0 64 63 63 0
128 19721 0 0 NA 0 NA 1 0 0 40.6351813826146 45.719370294319 NA 0 2 1 1 0 64 63 55 0
129 19721 0 0 NA 1 NA 1 0 0 43.1430527036277 51.3100616016427 NA 0 2 1 0 0 42 31 29 0
38 11442 0 0 NA 0 NA 2 0 0 32.5201916495551 37.2731006160164 NA 0 2 1 1 0 46 46 55 0
158 26930 NA NA NA 1 NA 1 0 0 NA NA NA 0 2 1 1 NA 39 39 46 0
161 26930 NA NA NA 0 NA 2 1 0 NA NA NA 0 2 1 1 NA 33 49 34 0
160 26930 0 NA NA 0 NA 1 0 1 37.7084188911704 36.7939767282683 NA 0 3 1 1 1 50 56 63 0
73 13621 0 0 NA 1 NA 2 0 0 37.6071184120465 50.1930184804928 NA 0 2 0 1 1 64 63 63 0
35 11379 0 0 NA 0 NA 1 1 0 37.7796030116359 43.5290896646133 NA 0 2 1 1 0 50 28 37 0
83 15260 NA NA NA 1 NA 1 1 0 NA NA NA 0 3 1 1 NA 64 63 63 0
95 15317 0 0 NA 0 NA 1 0 1 35.7180013689254 34.3874058863792 NA 0 NA 1 1 0 56 56 46 0
80 15260 0 0 NA 0 NA 1 0 0 33.6180698151951 34.7843942505133 NA 0 2 1 1 0 64 46 55 0
79 15260 1 0 NA 1 NA 1 0 0 37.8781656399726 47.5455167693361 NA 0 2 1 1 1 46 31 40 0
39 11442 NA NA NA 0 NA 2 0 0 NA NA NA 0 3 1 1 NA 56 49 50 0
79 15260 0 0 NA 1 NA 2 0 0 36.1259411362081 38.8720054757016 NA 0 3 1 1 0 46 52 63 0
80 15260 NA NA NA 0 NA 2 0 0 NA NA NA 0 3 1 1 NA 64 43 63 0
95 15317 0 0 NA 0 NA 1 0 0 45.7878165639973 50.2067077344285 NA 0 3 1 1 0 50 63 63 0
81 15260 NA 0 NA 0 NA 2 1 0 40.5311430527036 47.4469541409993 NA 0 3 1 1 1 46 56 55 0
79 15260 0 0 NA 1 NA 2 1 0 37.3661875427789 37.5277207392197 NA 0 2 1 1 0 36 43 46 0
83 15260 0 0 NA 1 NA 2 0 0 31.8850102669405 39.0527036276523 NA 0 3 1 1 1 42 52 63 0
83 15260 0 NA NA 0 NA 1 1 0 38.0369609856263 42.2861054072553 NA 0 3 1 1 0 56 56 40 0
83 15260 0 0 NA 1 NA 1 0 0 38.425735797399 48.8405201916496 NA 0 2 1 1 0 64 56 43 0
80 15260 NA NA NA 0 NA 1 0 0 NA NA NA 0 2 1 1 NA 64 43 55 0
82 15260 0 0 NA 0 NA 1 0 0 36.8925393566051 42.4777549623546 NA 0 3 1 1 1 64 52 35 0
80 15260 0 0 NA 1 NA 2 0 0 43.4469541409993 42.0342231348392 NA 0 2 1 1 0 50 52 50 0
81 15260 0 0 NA 1 NA 1 0 0 33.7494866529774 35.917864476386 NA 0 3 1 1 1 64 49 50 0
81 15260 0 0 NA 1 NA 2 0 0 32.1368925393566 39.2197125256674 NA 0 3 1 1 0 64 49 63 0
97 15317 0 0 NA 0 NA 1 0 0 40.6105407255305 44.8596851471595 NA 0 3 1 1 0 64 56 43 0
94 15317 0 0 NA 1 NA 1 NA 0 37.0321697467488 42.031485284052 NA 0 3 1 NA 0 50 49 50 0
82 15260 0 NA NA 0 NA 2 0 1 46.3600273785079 37.3607118412047 NA 0 3 1 1 0 39 34 46 0
94 15317 0 0 NA 0 NA 2 0 0 37.3853524982888 42.798083504449 NA 0 3 1 1 0 42 56 43 0
83 15260 0 NA NA 0 NA 2 0 0 46.4065708418891 47.3210130047912 NA 0 3 1 1 0 50 46 55 0
82 15260 NA NA NA 0 NA 2 0 0 NA NA NA 0 3 1 1 NA 42 39 46 0
83 15260 0 0 NA 1 NA 1 1 0 35.958932238193 40.6242299794661 NA 0 1 1 0 0 50 63 63 0
80 15260 0 NA NA 1 NA 2 1 0 32.7008898015058 30.6995208761123 NA 0 3 1 1 0 39 23 29 0
81 15260 NA NA NA 0 NA 1 1 0 NA NA NA 0 3 1 1 NA 36 46 40 0
82 15260 0 0 NA 1 NA 2 0 0 36.1368925393566 37.3853524982888 NA 0 2 1 1 0 64 49 43 0
97 15317 0 0 NA 1 NA 1 0 0 35.4360027378508 46.5188227241615 NA 0 2 1 1 0 50 49 50 0
79 15260 0 0 NA 0 NA 1 0 0 42.3572895277207 50.1054072553046 NA 0 3 1 NA 0 56 39 46 0
83 15260 0 0 NA 1 NA 2 0 0 48.4599589322382 48.8788501026694 NA 0 2 1 1 1 50 63 63 0
81 15260 0 0 NA 1 NA 1 0 0 44.6652977412731 47.1676933607118 NA 0 3 1 1 1 36 56 63 0
85 15273 0 0 NA 0 NA 1 0 0 46.4996577686516 46.6611909650924 NA 0 2 1 1 0 56 56 63 0
84 15273 0 0 NA 1 NA 1 1 0 38.570841889117 44.8240930869268 NA 0 2 1 1 0 56 63 63 0
84 15273 0 0 NA 0 NA 2 0 0 39.4989733059548 37.9137577002053 NA 0 2 1 1 0 50 52 63 0
84 15273 0 0 NA 0 NA 1 0 0 40.9965776865161 42.9130732375086 NA 0 3 1 1 0 50 63 63 0
85 15273 0 NA NA 0 NA 2 NA 0 34.3928815879535 50.3928815879535 NA 0 3 1 1 0 50 52 63 0
84 15273 0 0 NA 0 NA 1 0 0 39.501711156742 44.0903490759754 NA 0 3 1 1 0 50 63 63 0
84 15273 0 NA NA 0 NA 2 0 0 33.5030800821355 35.917864476386 NA 0 3 1 NA 0 39 43 46 0
31 11335 1 0 NA 0 NA 2 0 0 46.1902806297057 48.2737850787132 NA 0 3 1 1 1 50 63 63 0
143 24764 0 1 NA 1 NA 2 0 0 25.4401095140315 32.2792607802875 NA 0 1 0 1 0 42 63 55 0
93 15303 0 NA NA 0 NA 2 0 0 40.974674880219 44.3121149897331 NA 0 3 1 0 0 50 63 63 0
36 11379 NA NA NA 0 NA 1 1 0 NA NA NA 0 3 1 NA NA 64 63 55 0
82 15260 0 0 NA 1 NA 1 0 0 39.2251882272416 33.3935660506502 NA 0 2 1 1 0 50 56 46 0
82 15260 0 0 NA 0 NA 1 0 0 36.1095140314853 37.1088295687885 NA 0 3 1 1 0 46 63 55 0
115 18246 0 0 NA 0 NA 2 1 0 37.1663244353183 31.3319644079398 NA 0 3 1 NA 0 50 63 63 0
49 11619 0 NA NA 0 NA 1 1 0 28.8624229979466 31.2799452429843 NA 0 NA 1 1 0 56 63 63 0
21 10794 NA NA NA 0 NA 1 1 0 NA NA NA 0 3 1 NA NA 39 46 46 0
95 15317 0 NA NA 0 NA 1 0 0 45.3963039014374 46.3134839151266 NA 0 1 1 1 0 50 63 50 0
22 10794 NA NA NA 0 NA 2 1 1 NA NA NA 0 3 1 NA NA 50 63 63 0
21 10794 0 0 NA 0 NA 1 1 0 44.7501711156742 48.8350444900753 NA 0 2 1 NA 0 46 52 63 0
70 13394 1 1 NA 1 NA 1 0 0 42.8062970568104 47.1430527036277 NA 0 3 0 1 0 42 41 35 0
64 13168 0 1 NA 1 NA 2 0 0 39.9315537303217 42.5954825462012 NA 0 2 0 0 0 42 52 46 0
150 25172 0 0 NA 1 NA 1 0 0 37.1170431211499 38.2833675564682 NA 0 2 0 NA 1 46 36 43 0
150 25172 NA NA NA 0 NA 1 NA 0 NA NA NA 0 1 0 1 NA 56 63 63 0
148 25172 0 0 NA 0 NA 1 0 0 35.2580424366872 42.92128678987 NA 0 3 0 1 0 56 41 34 0
74 14613 0 0 NA 0 NA 2 0 0 32.9582477754962 35.460643394935 NA 0 3 0 NA 0 50 63 63 0
74 14613 0 0 NA 0 NA 2 0 0 49.7467488021903 52.5776865160849 NA 0 2 0 1 0 50 63 63 0
119 18606 NA 0 NA 0 NA 1 0 0 NA NA NA 0 2 0 0 0 64 43 43 0
145 25169 0 0 NA 0 NA 2 1 0 23.5865845311431 26.507871321013 NA 0 2 0 1 0 50 56 63 0
146 25169 0 0 NA 0 NA 1 0 0 37.7932922655715 39.211498973306 NA 0 3 0 1 0 64 36 50 0
146 25169 0 0 NA 1 NA 1 0 0 46.3326488706366 50.0835044490075 NA 0 2 0 1 1 56 52 55 0
145 25169 0 0 NA 1 NA 1 NA NA 35.5947980835045 36.6789869952088 NA 0 NA 0 1 0 46 56 55 0
75 14613 0 0 NA 1 NA 2 0 0 35.296372347707 38.0451745379877 NA 0 3 0 1 0 50 49 50 0
146 25169 1 NA NA 0 NA 1 1 0 33.700205338809 30.9486652977413 NA 0 2 0 NA 0 39 31 40 0
145 25169 0 0 NA 1 NA 1 0 0 38.3353867214237 43.1676933607118 NA 0 3 0 1 0 39 41 55 0
14 10494 0 1 NA 1 NA 2 0 1 31.8658453114305 36.6132785763176 NA 0 1 0 1 0 36 41 46 0
14 10494 NA 0 NA 0 NA 1 0 0 NA NA NA 0 3 0 1 0 64 56 50 0
14 10494 NA NA NA 1 NA 2 0 0 NA NA NA 0 1 0 0 NA 39 43 37 0
156 25982 0 0 NA 0 NA 1 0 0 30.6639288158795 33.5797399041752 NA 0 2 0 NA 0 64 52 50 0
110 18066 1 0 NA 1 NA 1 0 1 35.047227926078 35.1321013004791 NA 0 2 0 1 1 64 49 63 0
9 10451 1 1 NA 1 NA 2 0 0 48.1697467488022 47.668720054757 NA 0 1 0 1 0 46 36 35 0
117 18306 0 0 NA 0 NA 2 0 0 41.223819301848 48.3093771389459 NA 0 3 0 1 0 30 46 40 0
112 18190 1 1 NA 1 NA 2 NA 0 27.6769336071184 NA NA 0 2 0 1 0 39 56 55 0
113 18190 0 0 NA 1 NA 2 1 0 40.1697467488022 48.3367556468172 NA 0 2 0 0 0 39 63 55 0
112 18190 0 0 NA 0 NA 1 0 0 39.2470910335387 52.4161533196441 NA 0 1 0 1 0 42 28 63 0
71 13394 0 0 NA 0 NA 2 0 0 39.1649555099247 49.7467488021903 NA 0 3 0 1 0 50 56 55 0
69 13394 1 0 NA 1 NA 2 0 0 40.0574948665298 45.3908281998631 NA 0 3 0 1 0 46 52 55 0
8 10451 0 0 NA 0 NA 2 1 0 42.1300479123888 41.7932922655715 NA 0 2 0 1 0 64 56 63 0
10 10451 0 0 NA 1 NA 1 0 0 38.9130732375086 48.082135523614 NA 0 1 0 1 0 42 41 50 0
129 19721 0 0 NA 0 NA 1 0 0 32.1615331964408 49.574264202601 NA 0 3 1 1 0 56 56 50 0
6 10148 NA NA NA 0 NA 2 0 1 NA NA NA 0 2 1 0 NA 56 46 50 0
3 10135 NA NA NA 1 NA 2 0 0 NA NA NA 0 3 0 1 NA 56 39 55 0
62 12510 NA NA NA 1 NA 1 0 0 NA NA NA 0 2 0 0 NA 36 49 46 0
137 20753 NA NA NA 0 NA 2 NA 0 NA NA NA 0 3 1 0 NA 56 39 46 0
33 11379 NA NA NA 0 NA 1 1 0 NA NA NA 0 2 1 1 NA 46 52 63 0
131 19721 0 0 NA 0 NA 2 0 0 48.6707734428474 48.2573579739904 NA 0 3 1 1 0 56 56 63 0
17 10615 NA NA NA 0 NA 2 1 1 NA NA NA 0 3 0 0 NA 50 63 63 0
19 10615 0 0 NA 0 NA 2 0 0 40.2245037645448 42.0561259411362 NA 0 2 0 0 0 64 56 63 0
17 10615 NA NA NA 0 NA 1 0 0 NA NA NA 0 1 0 0 NA 46 52 55 0
16 10615 0 0 NA 0 NA 1 0 0 31.7891854893908 35.6221765913758 NA 0 2 0 0 1 56 46 63 0
17 10615 0 0 NA 0 NA 1 0 0 30.9952087611225 35.8302532511978 NA 0 2 0 0 1 56 56 55 0
19 10615 NA NA NA 0 NA 2 0 1 NA NA NA 0 2 0 0 NA 56 36 32 0
19 10615 0 0 NA 1 NA 2 0 0 44 45.9137577002053 NA 0 2 0 0 1 64 56 63 0
18 10615 0 0 NA 1 NA 1 0 0 53.7467488021903 57.9137577002053 NA 1 3 0 0 0 64 63 63 0
18 10615 0 0 NA 1 NA 2 0 0 53.7467488021903 57.9137577002053 NA 1 3 0 0 0 42 34 35 0
19 10615 0 0 NA 1 NA 1 0 1 35.4962354551677 33.6646132785763 NA 0 2 0 0 0 50 49 46 0
38 11442 0 NA NA 1 NA 1 0 0 47.5783709787817 42.5763175906913 NA 0 3 1 1 1 56 41 34 0
39 11442 NA NA NA 0 NA 2 0 0 NA NA NA 0 2 1 1 NA 39 36 63 0
41 11442 1 1 NA 1 NA 2 0 0 30.5790554414784 33.3360711841205 NA 0 3 1 1 0 42 36 63 0
84 15273 NA 0 NA 0 NA 1 0 0 NA NA NA 0 2 1 1 0 56 28 63 0
39 11442 NA NA NA 0 NA 2 1 0 NA NA NA 0 2 1 NA NA 56 63 63 0
57 12390 0 NA NA 1 NA 1 1 0 25.6262833675565 32.0465434633812 NA 0 NA 0 NA 0 50 63 63 0
58 12417 NA NA NA 0 NA 2 1 0 NA NA NA 0 2 0 NA NA 36 43 34 0
69 13394 NA 0 NA 1 NA 1 0 0 NA NA NA 0 2 0 1 0 64 46 46 0
77 15257 NA NA NA 0 NA 1 0 0 NA NA NA 0 1 1 0 NA 64 52 63 0
66 13381 0 0 NA 0 NA 1 0 0 44.4709103353867 45.8015058179329 NA 0 2 0 1 0 30 34 35 0
132 19721 NA NA NA 1 NA 1 1 0 NA NA NA 0 2 1 1 NA 50 63 63 0
62 12510 0 1 NA 1 NA 1 0 0 36.37234770705 45.1225188227242 NA 0 3 0 0 0 36 56 55 0
7 10148 0 1 NA 1 NA 2 0 0 47.1129363449692 50.6091718001369 NA 0 3 1 1 0 64 46 63 0
161 26930 NA NA NA 1 NA 2 1 1 NA NA NA 0 3 1 1 NA 46 34 63 0
40 11442 NA NA NA 0 NA 1 1 0 NA NA NA 0 2 1 1 NA 42 31 50 0
153 25978 1 1 NA 1 NA 1 NA NA 39.1759069130732 40.9253935660507 NA NA NA 0 1 1 64 63 55 0
171 79005 NA 0 NA 0 NA 2 NA NA NA NA NA NA NA 1 NA 0 36 52 50 0
171 79005 0 0 NA 0 NA 2 0 0 42.5051334702259 45.0924024640657 NA NA 3 1 NA 1 50 52 43 0
171 79005 0 0 NA 0 NA 1 0 0 NA NA NA NA 2 1 NA 0 46 41 46 0
171 79005 0 0 NA 0 NA 2 0 0 42.2450376454483 42.9952087611225 NA NA 3 1 NA 0 50 52 55 0
171 79005 0 0 NA 1 NA 1 0 0 43.8275154004107 56.9965776865161 NA NA 3 1 NA 0 39 56 46 0
171 79005 0 0 NA 1 NA 1 0 0 34.8199863107461 39.9917864476386 NA NA 2 1 NA 0 42 56 43 0
171 79005 0 0 NA 0 NA 1 0 0 39.2553045859001 52.0054757015743 NA NA 3 1 NA 0 56 63 63 0
171 79005 0 0 NA 0 NA 1 0 0 46.3819301848049 46.880219028063 NA NA 3 1 NA 0 64 63 63 0
171 79005 1 1 NA 0 NA 1 0 0 33.8206707734428 31.5728952772074 NA NA 3 1 NA 0 64 56 63 0
171 79005 0 0 NA 1 NA 2 0 0 44.9911019849418 44.9911019849418 NA NA 3 1 NA 0 46 52 37 0
171 79005 0 0 NA 1 NA 1 0 0 44.4928131416838 41.6591375770021 NA NA 3 1 NA 0 56 63 63 0
171 79005 1 1 NA 0 NA 2 0 0 40.1889117043121 50.6830937713895 NA NA 3 1 NA 1 50 43 46 0
132 19721 0 0 0 0 1 2 0 0 41.2292950034223 42.2286105407255 1.0366539611173 0 2 1 1 0 46 49 50 1
127 19721 0 0 0 0 1 1 0 0 44.643394934976 46.8939082819986 0.346146338954791 0 3 1 1 0 56 63 63 1
128 19721 0 0 0 0 1 1 0 0 39.6084873374401 41.6071184120465 1.54814108864508 0 3 1 1 0 64 63 63 1
128 19721 0 0 0 0 1 1 0 0 47.6659822039699 43.6659822039699 0.115977131567289 0 2 1 1 0 50 63 63 1
76 15257 0 0 0 0 1 1 0 0 38.2422997946612 51.5455167693361 -1.03486890537022 0 2 1 1 0 50 56 63 1
86 15287 1 1 1 1 3 1 0 0 37.0075290896646 45.7549623545517 1.11337703024646 0 1 1 1 1 39 46 43 1
78 15257 0 0 0 0 1 2 0 0 37.7577002053388 45.4729637234771 1.11337703024646 0 3 1 1 0 56 41 55 1
10 10451 0 1 1 1 3 1 1 0 26.3600273785079 31.0636550308008 -0.523381777842438 0 1 0 1 0 64 52 46 1
59 12417 0 0 0 0 1 1 1 1 35.4414784394251 38.5023956194387 -1.62307910202717 0 2 0 1 0 42 56 50 1
88 15287 0 0 0 1 2 1 0 0 37.9000684462697 40.8952772073922 -1.18831504362855 0 3 1 1 0 56 49 46 1
88 15287 0 0 0 0 1 1 0 0 37.8124572210815 38.6447638603696 0.601889902718682 0 3 1 1 0 50 52 63 1
86 15287 0 0 0 0 1 1 0 0 31.8275154004107 35.0773442847365 0.474018120836736 0 2 1 1 0 39 52 50 1
87 15287 0 0 0 1 2 1 0 0 37.8398357289528 38.2833675564682 -0.600104846971605 0 2 1 1 0 33 43 37 1
87 15287 1 1 1 0 3 2 0 1 37.2539356605065 40.5010266940452 -1.69980217115634 0 3 1 0 0 46 63 46 1
86 15287 0 0 0 1 2 2 0 0 37.3251197809719 40.4955509924709 0.346146338954791 0 2 1 1 0 42 43 46 1
96 15317 0 0 0 0 1 2 0 0 39.066392881588 44.5639972621492 1.65043851415063 0 3 1 1 0 42 31 55 1
92 15303 1 0 1 0 3 2 1 0 36.8925393566051 38.0123203285421 0.218274557072845 0 1 1 1 0 50 56 63 1
88 15287 0 0 0 0 1 1 1 0 32.0136892539357 40.6762491444216 -0.906997123488274 0 3 1 0 0 56 63 63 1
87 15287 0 0 0 1 2 1 0 0 43.2826830937714 51.2826830937714 -1.26503811275772 0 1 1 1 0 56 41 43 1
88 15287 0 0 0 1 2 1 1 0 39.1759069130732 41.9247091033539 0.167125844320067 0 3 1 1 0 50 34 50 1
88 15287 0 0 0 1 2 1 0 0 38.8309377138946 40.4134154688569 0.218274557072845 0 3 1 1 0 64 63 55 1
87 15287 0 0 0 0 1 1 0 0 31.6605065023956 37.2731006160164 0.550741189965904 0 2 1 1 0 56 52 34 1
86 15287 0 0 0 0 1 1 1 0 35.2416153319644 29.741273100616 -1.39290989463967 0 3 1 1 0 39 56 46 1
88 15287 0 0 0 1 2 2 0 0 33.7330595482546 34.5653661875428 -1.00929454899383 1 2 1 1 0 64 46 63 1
88 15287 0 0 0 0 1 1 0 0 41.1854893908282 39.2662559890486 -0.779125341606329 0 2 1 1 1 50 63 55 1
87 15287 0 0 0 0 1 2 0 0 34.8281998631075 35.813826146475 -0.344361283207714 0 3 1 0 0 50 56 63 1
88 15287 0 0 0 1 2 1 0 0 33.7385352498289 34.570841889117 -1.00929454899383 1 2 1 1 0 50 49 63 1
88 15287 0 0 0 0 1 1 1 0 41.9219712525667 44.1889117043121 -0.446658708713271 0 3 1 0 0 46 56 63 1
86 15287 0 0 0 0 1 2 0 0 29.7741273100616 43.2772073921971 -1.26503811275772 0 1 1 1 0 46 46 50 1
88 15287 0 0 0 1 2 2 0 0 35.0828199863107 36.4188911704312 -0.293212570454936 0 2 1 1 0 42 52 63 1
88 15287 0 0 0 0 1 2 1 0 28.3477070499658 38.0999315537303 -1.21388940000494 0 2 1 0 0 39 52 34 1
88 15287 0 0 0 0 1 1 0 1 43.1813826146475 55.5975359342916 1.24124881212841 0 2 1 1 0 56 56 55 1
114 18246 1 1 1 1 3 2 0 0 47.1676933607118 51.501711156742 -0.0374690066910454 0 3 1 1 0 42 39 40 1
9 10451 0 0 0 1 2 1 0 0 40.1177275838467 41.864476386037 0.729761684600627 0 2 0 1 0 42 56 37 1
10 10451 1 1 1 1 3 2 0 0 41.1006160164271 43.0992470910335 1.24124881212841 0 3 0 1 0 42 39 55 1
10 10451 0 0 0 0 1 2 0 0 37.4154688569473 38.3299110198494 1.57371544502147 0 3 0 1 0 64 52 55 1
9 10451 0 0 0 1 2 2 0 0 40.6680355920602 41.8343600273785 0.985505248364518 0 2 0 1 0 50 52 63 1
8 10451 1 1 1 1 3 2 0 0 39.5947980835045 43.0116358658453 -1.3161868255105 0 1 0 1 1 42 56 40 1
10 10451 0 1 1 0 3 1 0 0 26.3983572895277 28.6598220396988 -1.06044326174661 0 1 0 1 0 50 39 55 1
10 10451 0 0 0 0 1 2 0 0 36.9171800136893 43.4989733059548 1.06222831749369 0 3 0 1 0 50 49 55 1
9 10451 0 0 0 1 2 1 0 0 37.0020533880903 38.1683778234086 -0.242063857702158 0 3 0 1 1 64 56 55 1
9 10451 0 0 0 1 2 2 0 0 32.5284052019165 42.694045174538 -0.600104846971605 0 2 0 1 1 50 46 46 1
52 12357 0 0 0 0 1 1 0 0 36.662559890486 43.9151266255989 -0.651253559724383 0 1 0 1 0 39 49 50 1
36 11379 0 0 0 0 1 2 1 0 37.1471594798084 43.0636550308008 -1.3161868255105 0 2 1 1 0 50 49 50 1
53 12357 0 0 0 0 1 1 0 1 38.1327857631759 39.9671457905544 -0.75355098522994 0 2 0 1 0 56 63 55 1
52 12357 0 0 0 0 1 2 0 0 32.2628336755647 35.3429158110883 -0.011894650314656 0 3 0 1 0 50 52 55 1
58 12417 0 0 0 0 1 2 0 1 26.1464750171116 35.64681724846 -0.446658708713271 0 1 0 1 0 20 23 26 1
53 12357 0 0 0 1 2 1 0 0 42.1108829568789 38.6064339493498 1.13895138662285 0 2 0 0 0 64 46 63 1
53 12357 0 0 0 1 2 2 0 0 25.3333333333333 25.6700889801506 -0.881422767111885 0 2 0 1 0 33 36 23 1
53 12357 0 0 0 0 1 2 0 0 40.5612594113621 46.5598904859685 -0.523381777842438 0 2 0 0 0 27 31 29 1
50 12344 0 0 0 1 2 2 0 0 48.9582477754962 50.2067077344285 1.9573307906673 0 2 0 1 0 50 41 55 1
33 11379 0 0 0 0 1 2 1 0 33.9739904175222 35.4086242299795 0.039254062438122 0 2 1 0 1 39 39 29 1
30 11335 0 0 0 0 1 2 0 0 39.1786447638604 48.9308692676249 0.115977131567289 0 3 1 1 0 46 56 50 1
35 11379 0 0 0 0 1 2 1 0 28.6735112936345 39.8083504449008 -0.0630433630674344 0 3 1 1 0 46 56 63 1
36 11379 1 1 1 0 3 1 1 0 39.2881587953457 41.7932922655715 -1.3161868255105 0 3 1 1 0 46 49 63 1
35 11379 0 0 0 0 1 2 1 0 33.7385352498289 51.9808350444901 -1.39290989463967 0 3 1 0 1 46 39 55 1
19 10615 0 0 0 0 1 1 0 0 46.9952087611225 42.5763175906913 -1.39290989463967 0 3 0 1 1 64 63 50 1
17 10615 0 0 0 0 1 1 0 0 41.9356605065024 40.4325804243669 -0.318786926831325 0 3 0 0 0 64 63 63 1
19 10615 0 0 0 0 1 2 1 0 43.7700205338809 44.5694729637235 -1.18831504362855 0 2 0 0 0 64 63 63 1
18 10615 0 0 0 0 1 2 0 0 44.3613963039014 50.2833675564682 0.474018120836736 0 2 0 1 0 50 63 63 1
16 10615 0 0 0 0 1 1 0 0 36.249144421629 41.1635865845311 -0.242063857702158 0 1 0 1 0 56 49 55 1
19 10615 0 0 0 0 1 1 0 0 35.0636550308008 51.9808350444901 -1.06044326174661 0 1 0 1 0 56 63 50 1
18 10615 0 0 0 0 1 2 0 0 36.0958247775496 34.0752908966461 0.422869408083958 0 2 0 0 0 46 56 63 1
42444 42444 0 0 0 0 1 2 0 0 40.8459958932238 43.0116358658453 0.627464259095071 0 3 0 1 0 56 63 63 1
42444 42444 0 0 0 0 1 1 0 0 41.5687885010267 38.5681040383299 1.54814108864508 0 2 0 1 1 50 39 55 1
19 10615 0 0 0 0 1 1 0 0 37.4209445585216 31.4223134839151 -0.395509995960492 0 3 0 1 1 50 63 63 1
52 12357 0 0 0 1 2 2 0 0 36.5886379192334 55.0910335386721 -0.600104846971605 0 1 0 1 0 39 63 63 1
52 12357 0 0 0 0 1 1 0 1 50.880219028063 43.170431211499 -1.3161868255105 0 1 0 1 0 39 49 46 1
52 12357 0 0 0 1 2 1 1 0 36.062970568104 43.3347022587269 -0.011894650314656 0 2 0 1 0 50 46 35 1
52 12357 0 0 0 1 2 2 1 0 37.7494866529774 40.5010266940452 -1.95554573492023 0 2 0 1 0 50 63 63 1
52 12357 0 0 0 0 1 1 0 0 34.8281998631075 51.0800821355236 -0.242063857702158 0 2 0 1 1 56 63 63 1
51 12357 0 0 0 1 2 2 0 0 31.8384668035592 33.1745379876797 -0.676827916100773 0 1 0 1 0 42 56 63 1
31 11335 0 0 0 0 1 1 1 0 45.3223819301848 41.09787816564 -0.75355098522994 0 3 1 1 1 56 49 63 1
52 12357 0 0 0 0 1 2 0 0 36.5092402464066 36.7611225188227 -0.625679203347994 0 3 0 1 1 50 52 55 1
52 12357 0 0 0 1 2 2 0 0 49.3223819301848 50.1601642710472 -0.446658708713271 0 3 0 0 1 39 52 63 1
51 12357 1 1 1 0 3 1 0 0 34.7624914442163 44.9856262833676 0.243848913449235 0 2 0 1 0 64 52 50 1
52 12357 0 1 1 1 3 2 0 1 35.3292265571526 32.3285420944559 -0.830274054359107 0 2 0 1 1 27 28 40 1
52 12357 0 0 0 1 2 1 0 0 34.9267624914442 43.8439425051335 -0.75355098522994 0 3 0 1 0 56 43 35 1
51 12357 0 0 0 0 1 1 1 0 22.3080082135524 34.570841889117 0.0904027751909 0 3 0 1 0 56 56 63 1
51 12357 0 0 0 0 1 2 0 0 41.8918548939083 47.8083504449008 0.474018120836736 0 1 0 1 1 56 56 55 1
100 15680 1 1 1 0 3 2 0 0 35.3100616016427 38.9787816563997 0.601889902718682 0 3 0 1 1 50 49 63 1
51 12357 0 0 0 1 2 2 0 0 38.4722792607803 40.145106091718 -0.0886177194438234 0 3 0 1 1 50 56 55 1
52 12357 0 0 0 1 2 1 0 0 37.9110198494182 41.8261464750171 -1.69980217115634 0 2 0 1 0 64 49 55 1
51 12357 0 0 0 1 2 1 0 0 46.9185489390828 47.4168377823409 1.19010009937563 0 2 0 1 0 42 49 63 1
52 12357 0 0 0 0 1 1 0 0 37.7248459958932 38.2258726899384 -1.85324830941467 0 2 0 1 1 64 43 34 1
51 12357 0 0 0 1 2 1 0 0 39.3045859000684 49.9739904175222 -0.0374690066910454 0 3 0 1 0 30 63 55 1
52 12357 1 1 1 1 3 2 1 0 37.5633127994524 38.1492128678987 -1.98112009129662 0 2 0 1 0 50 46 40 1
52 12357 0 0 0 0 1 1 0 0 44.2710472279261 50.0177960301164 0.985505248364518 0 1 0 1 0 64 63 63 1
137 20753 0 0 0 1 2 2 0 0 39.895961670089 39.4770704996578 -0.600104846971605 0 3 1 1 0 56 41 63 1
137 20753 0 0 0 0 1 2 0 0 42.4284736481862 44.6817248459959 0.346146338954791 0 2 1 1 1 50 43 50 1
137 20753 1 0 1 1 3 1 0 0 42.6748802190281 45.0951403148528 0.601889902718682 0 2 1 1 0 50 56 55 1
137 20753 0 0 0 0 1 1 0 0 42.4175222450376 44.1724845995893 -0.318786926831325 0 3 1 1 0 46 46 32 1
138 20753 1 1 1 1 3 1 0 0 45.3771389459274 49.2922655715264 -0.75355098522994 0 3 1 1 1 50 52 63 1
136 20753 0 0 0 0 1 2 1 0 41.0130047912389 41.264887063655 -0.651253559724383 0 2 1 1 0 39 46 35 1
62 12510 0 0 0 0 1 2 1 0 43.4989733059548 33.4127310061602 0.218274557072845 0 2 1 1 0 42 36 55 1
121 18726 0 0 0 1 2 2 1 0 42.9787816563997 45.1471594798084 -1.75095088390911 0 1 1 1 1 36 23 50 1
32 11335 0 0 0 1 2 1 1 0 44.2655715263518 47.9315537303217 -0.881422767111885 0 1 1 1 0 56 56 63 1
31717 31717 0 0 0 0 1 2 1 0 44.0684462696783 37.9712525667351 -0.293212570454936 0 3 1 1 0 39 46 37 1
35 11379 0 0 0 0 1 2 1 0 39.2470910335387 41.3963039014374 0.320571982578402 0 2 1 1 0 39 46 55 1
33 11379 0 0 0 1 2 1 0 0 34.3956194387406 34.8145106091718 0.780910397353405 0 2 1 1 0 50 56 46 1
34 11379 0 0 0 1 2 1 1 0 43.1430527036277 37.1854893908282 -0.0630433630674344 0 2 1 1 1 36 56 55 1
33 11379 0 0 0 0 1 1 1 0 32.4407939767283 43.0691307323751 -0.446658708713271 0 3 1 1 0 46 43 50 1
16 10615 0 0 0 0 1 2 0 0 41.3935660506502 41.9794661190965 0.474018120836736 0 3 0 1 1 42 63 55 1
16 10615 0 0 0 0 1 2 0 0 36.7556468172485 25.7275838466804 0.37172069533118 0 1 0 1 0 50 52 55 1
16 10615 1 1 1 1 3 2 0 1 43.5811088295688 45.3333333333333 -0.625679203347994 0 1 0 1 0 27 52 63 1
18 10615 0 0 0 0 1 1 1 0 47.5947980835045 43.6112251882272 -1.46963296376883 0 2 0 1 0 42 56 31 1
109 18053 0 0 0 0 1 1 0 1 34.7542778918549 36.5092402464066 -0.855848410735496 0 3 0 1 0 50 63 50 1
129 19721 1 1 1 1 3 1 0 0 36.0657084188912 37.4784394250513 0.985505248364518 0 3 1 1 0 39 39 34 1
38 11442 0 0 0 0 1 1 0 1 36.7474332648871 41.6591375770021 1.9573307906673 1 2 1 1 0 50 63 63 1
128 19721 1 0 1 1 3 2 1 0 37.8754277891855 40.3011635865845 0.474018120836736 0 3 1 1 0 56 52 63 1
38 11442 0 0 0 1 2 1 0 1 24.9609856262834 33.0321697467488 -0.446658708713271 1 2 1 1 0 42 46 35 1
43 11472 1 1 1 0 3 2 0 1 39.2251882272416 45.927446954141 -0.779125341606329 0 2 1 1 0 46 52 63 1
37 11442 1 1 1 0 3 2 1 0 28.6461327857632 29.8973305954825 -1.62307910202717 0 1 1 1 1 50 63 55 1
38 11442 0 0 0 1 2 1 0 1 34.3928815879535 41.2320328542094 -1.52078167652161 0 1 1 1 0 50 56 50 1
43 11472 0 0 0 0 1 1 0 0 34.3463381245722 38.0123203285421 -1.75095088390911 0 3 1 1 1 50 56 46 1
127 19721 0 0 0 0 1 1 0 0 43.0609171800137 43.9808350444901 0.729761684600627 0 3 1 1 0 56 63 63 1
132 19721 0 0 0 1 2 1 0 0 43.0773442847365 51.1594798083504 1.57371544502147 0 1 1 1 0 64 52 43 1
42 11472 0 0 0 1 2 2 1 0 45.3771389459274 41.9794661190965 -1.00929454899383 0 2 1 1 0 30 49 55 1
65 13168 0 0 0 0 1 1 0 0 39.4250513347023 44.0930869267625 1.11337703024646 0 3 0 1 0 50 63 63 1
34 11379 0 0 0 0 1 1 1 0 45.8261464750171 52.5612594113621 -0.881422767111885 0 3 1 1 0 64 63 63 1
160 26930 0 0 0 0 1 1 0 0 42.8254620123203 37.9712525667351 -0.548956134218827 0 3 1 1 1 64 56 63 1
22 10794 0 0 0 0 1 2 1 0 41.5085557837098 48.7611225188227 0.218274557072845 0 2 1 1 0 50 52 55 1
34 11379 0 0 0 0 1 1 1 0 50.6858316221766 46.6365503080082 1.70158722690341 0 3 1 1 0 30 63 55 1
57 12390 0 0 0 0 1 2 0 0 34.8911704312115 43.8932238193018 0.729761684600627 0 1 0 1 0 50 41 50 1
57 12390 1 0 1 0 3 1 1 0 36.8350444900753 39.5592060232717 -1.11159197449939 0 2 0 1 0 50 63 46 1
57 12390 0 0 0 0 1 2 0 0 34.6776180698152 40.0164271047228 -1.11159197449939 0 3 0 1 0 50 43 55 1
57 12390 0 0 0 0 1 2 1 1 28.4134154688569 32.3285420944559 -0.523381777842438 0 2 0 1 0 50 43 55 1
50 12344 0 0 0 1 2 1 0 0 36.662559890486 37.5770020533881 0.474018120836736 0 2 0 1 0 64 34 63 1
57 12390 0 0 0 1 2 1 0 0 31.0636550308008 29.8973305954825 0.729761684600627 0 1 0 0 0 42 63 55 1
57 12390 0 0 0 1 2 2 0 0 31.4962354551677 36.1642710472279 -0.906997123488274 0 3 0 1 0 56 52 50 1
57 12390 0 0 0 1 2 2 0 1 41.0841889117043 45.6646132785763 0.37172069533118 0 3 0 1 0 50 39 63 1
57 12390 0 0 0 1 2 1 0 0 32.331279945243 33.4154688569473 -1.69980217115634 0 1 0 0 0 50 43 31 1
148 25172 0 0 0 0 1 2 0 0 34.8966461327858 38.2313483915127 0.985505248364518 0 3 0 1 0 46 56 63 1
64 13168 0 0 0 0 1 1 0 0 43.5373032169747 42.6173853524983 1.36912059401035 0 2 0 1 1 56 46 63 1
150 25172 0 0 0 0 1 1 0 0 34.7433264887064 35.1622176591376 0.499592477213126 0 1 0 1 1 64 63 50 1
150 25172 0 0 0 0 1 1 0 0 35.0034223134839 44.5010266940452 0.729761684600627 0 3 0 1 0 64 39 31 1
148 25172 0 0 0 0 1 1 0 0 37.6427104722793 37.07871321013 -0.011894650314656 0 2 0 1 0 56 56 63 1
148 25172 0 0 0 1 2 1 1 0 28.5639972621492 31.066392881588 -0.625679203347994 0 2 0 0 0 30 56 55 1
147 25172 0 0 0 1 2 1 0 0 37.9986310746064 40 -0.75355098522994 0 3 0 1 0 50 41 63 1
64 13168 0 0 0 1 2 1 0 0 37.1827515400411 40.8459958932238 0.601889902718682 0 2 0 1 0 50 52 55 1
65 13168 0 0 0 0 1 1 0 0 45.2292950034223 44.8104038329911 0.985505248364518 0 3 0 1 0 46 63 63 1
65 13168 0 0 0 0 1 2 0 0 41.4017796030116 49.2347707049966 1.39469495038674 0 2 0 1 0 42 52 40 1
147 25172 0 0 0 0 1 2 0 0 39.0088980150582 41.4236824093087 1.39469495038674 0 3 0 1 1 56 23 37 1
149 25172 1 0 1 0 3 2 0 0 43.5592060232717 42.6420260095825 0.857633466482573 0 3 0 1 0 39 52 50 1
22 10794 0 0 0 1 2 2 1 0 33.5030800821355 34.4996577686516 0.218274557072845 0 3 1 1 0 46 63 50 1
43 11472 0 0 0 1 2 1 1 0 31.9835728952772 34.4777549623546 -1.39290989463967 0 3 1 1 1 39 31 43 1
22 10794 0 0 0 0 1 2 1 0 30.8418891170431 35.9863107460643 -0.958145836241052 0 2 1 1 0 64 43 50 1
31717 31717 0 0 0 1 2 2 0 0 35.9890485968515 42.652977412731 -0.600104846971605 0 3 1 1 0 39 63 63 1
20 10794 0 0 0 0 1 1 1 0 29.596167008898 38.8473648186174 -1.64865345840356 0 3 1 1 0 64 63 63 1
22 10794 0 1 1 1 3 1 1 0 43.0937713894593 43.9808350444901 -1.3161868255105 0 2 1 1 0 56 63 55 1
143 24764 0 0 0 0 1 1 0 0 39.8329911019849 44.1670088980151 -0.600104846971605 0 2 0 1 0 56 49 37 1
143 24764 1 1 1 1 3 2 0 0 38.3436002737851 40.0164271047228 -1.11159197449939 0 1 0 0 0 42 56 63 1
144 24764 0 0 0 0 1 1 0 0 40.1724845995893 40.3340177960301 -1.16274068725216 0 3 0 1 0 64 56 63 1
144 24764 0 0 0 0 1 1 0 0 41.3114305270363 50.3107460643395 -0.19091514494938 0 2 0 0 0 56 56 50 1
143 24764 0 0 0 0 1 1 0 0 36.9774127310062 39.895961670089 -0.293212570454936 0 3 0 1 0 50 63 63 1
144 24764 0 0 0 0 1 1 0 0 41.2457221081451 45.160848733744 -1.11159197449939 0 2 0 1 0 50 63 55 1
143 24764 0 0 0 0 1 1 0 0 36.8405201916496 37.4264202600958 -1.69980217115634 0 3 0 1 0 50 63 63 1
143 24764 0 0 0 0 1 1 0 0 33.6837782340862 34.2696783025325 -0.881422767111885 0 3 0 0 0 64 56 43 1
144 24764 1 1 1 1 3 2 0 0 35.8247775496235 37.4045174537988 -0.446658708713271 0 3 0 1 0 56 52 63 1
45 11485 0 0 0 0 1 2 0 0 43.0691307323751 40.9034907597536 0.857633466482573 0 3 0 1 0 64 56 63 1
144 24764 0 0 0 0 1 1 0 0 37.5797399041752 39.5783709787817 -0.446658708713271 0 2 0 1 0 64 36 46 1
144 24764 0 0 0 0 1 1 0 1 34.3956194387406 37.4729637234771 -1.62307910202717 0 1 0 1 0 50 63 63 1
123 18730 0 0 0 0 1 1 1 0 27.9069130732375 47.3237508555784 -1.7765252402855 0 2 1 1 0 42 41 63 1
123 18730 1 1 1 0 3 2 0 0 42.0616016427105 46.9760438056126 -1.7765252402855 0 1 1 1 1 56 56 63 1
123 18730 0 0 0 0 1 2 0 0 36.1670088980151 38.3271731690623 0.729761684600627 0 2 1 1 0 36 63 40 1
120 18726 0 0 0 0 1 1 1 0 43.4934976043806 48.9445585215606 -0.779125341606329 0 2 1 1 0 42 52 40 1
151 25978 0 0 0 0 1 2 0 0 40.1670088980151 41.4976043805613 0.985505248364518 0 3 0 1 0 36 52 63 1
154 25978 0 0 0 0 1 2 0 0 47.8932238193018 50.3874058863792 0.985505248364518 0 3 0 1 0 50 63 63 1
154 25978 0 0 0 0 1 1 0 0 49.8973305954825 46.1464750171116 -0.0886177194438234 0 3 0 1 0 50 52 55 1
151 25978 0 0 0 0 1 2 0 0 36.0739219712526 40.2409308692676 1.39469495038674 0 2 0 1 0 56 56 63 1
151 25978 0 0 0 0 1 1 0 0 36.4052019164955 37.4045174537988 -0.293212570454936 0 2 0 1 0 46 56 55 1
154 25978 1 0 1 1 3 2 0 0 36.517453798768 42.3463381245722 0.474018120836736 0 3 0 1 1 50 63 63 1
151 25978 0 0 0 1 2 1 0 0 36.0684462696783 45.0677618069815 -0.651253559724383 0 3 0 1 1 39 63 63 1
44 11472 0 0 0 0 1 1 0 0 39.066392881588 41.4236824093087 -0.0886177194438234 0 1 1 1 0 39 63 63 1
29 11259 0 0 0 1 2 2 1 0 42.90212183436 42.9869952087611 -0.75355098522994 0 2 1 0 0 46 36 40 1
28 11259 0 0 0 0 1 2 0 0 43.4989733059548 62.2505133470226 -0.804699697982718 0 2 1 1 0 64 63 63 1
29 11259 0 0 0 1 2 1 1 0 36.974674880219 37.5414099931554 0.729761684600627 1 2 1 1 0 50 56 63 1
28 11259 0 0 0 1 2 2 1 0 41.3963039014374 47.5263518138261 0.627464259095071 1 2 1 1 0 50 63 63 1
29 11259 0 0 0 0 1 1 1 0 39.8302532511978 44.2162902121834 -1.23946375638133 0 3 1 1 0 33 52 29 1
27 11259 0 1 1 1 3 2 0 0 47.0116358658453 53.0130047912389 -1.59750474565078 0 1 1 1 1 56 52 34 1
28 11259 0 0 0 1 2 1 1 0 33.8398357289528 41.09787816564 -1.00929454899383 0 2 1 1 0 50 56 63 1
29 11259 0 0 0 0 1 2 0 0 29.4045174537988 33.242984257358 -0.600104846971605 0 3 1 1 0 56 63 55 1
29 11259 0 0 0 1 2 2 1 1 29.8042436687201 33.1416837782341 0.755336040977017 0 1 1 1 0 50 41 34 1
27 11259 0 0 0 1 2 2 0 1 32.6078028747433 37.4729637234771 -1.52078167652161 0 2 1 1 1 56 49 50 1
29 11259 0 0 0 1 2 1 1 0 29.015742642026 33.6810403832991 0.37172069533118 0 1 1 1 0 64 56 63 1
27 11259 0 0 0 0 1 2 1 0 28.9883641341547 41.7357973990418 -0.47223306508966 0 3 1 1 0 42 39 55 1
28 11259 1 1 1 1 3 2 0 0 36.7556468172485 46.9240246406571 -1.06044326174661 0 1 1 1 1 56 63 63 1
27 11259 0 0 0 0 1 1 1 0 37.7577002053388 43.5099247091034 -0.47223306508966 0 2 1 1 0 64 63 63 1
28 11259 0 0 0 1 2 1 0 1 41.5058179329227 42.6036960985626 -0.881422767111885 0 1 1 1 0 64 63 37 1
28 11259 0 0 0 1 2 1 0 0 32.9390828199863 32.8542094455852 -1.62307910202717 0 2 1 1 0 56 56 63 1
27 11259 0 0 0 0 1 1 1 0 27.6577686516085 31.8247775496235 -1.7765252402855 0 3 1 1 0 46 49 34 1
31717 31717 1 1 1 1 3 2 0 0 34.839151266256 34.17659137577 -0.881422767111885 0 2 1 1 0 36 41 40 1
54 12360 0 0 0 0 1 2 0 0 41.4264202600958 41.264887063655 -0.165340788572991 0 1 0 1 0 56 56 55 1
48 11619 0 0 0 1 2 2 0 0 33.7713894592745 39.9425051334702 -1.7765252402855 0 1 1 1 0 50 49 63 1
54 12360 0 0 0 0 1 1 0 0 37.7440109514031 37.9137577002053 -0.651253559724383 0 3 0 1 0 56 63 63 1
54 12360 1 1 1 1 3 1 0 0 42.8966461327858 35.3949349760438 -0.881422767111885 0 1 0 1 1 46 49 46 1
20 10794 0 0 0 1 2 2 1 0 42.1738535249829 42.6721423682409 -0.395509995960492 0 2 1 1 0 56 56 63 1
54 12360 0 0 0 0 1 1 0 0 27.4770704996578 27.8110882956879 -1.7765252402855 0 2 0 1 0 46 63 35 1
54 12360 0 0 0 1 2 2 0 1 43.5947980835045 37.09787816564 -1.7765252402855 1 1 0 1 1 56 56 63 1
54 12360 1 1 1 1 3 1 0 1 43.6221765913758 37.1252566735113 -1.39290989463967 1 1 0 1 0 46 63 55 1
54 12360 1 0 1 0 3 2 1 0 30.8418891170431 33.5906913073238 -1.18831504362855 0 2 0 0 0 50 63 63 1
54 12360 0 0 0 0 1 2 1 0 42.6502395619439 43.3401779603012 -0.830274054359107 0 3 0 0 0 64 43 63 1
54 12360 1 1 1 1 3 1 0 1 29.5030800821355 31.3401779603012 -0.651253559724383 0 3 0 1 0 56 63 63 1
54 12360 0 0 0 0 1 2 0 0 38.9869952087611 45.9055441478439 0.985505248364518 0 2 0 1 0 46 63 50 1
31717 31717 1 0 1 0 3 2 1 0 40.3175906913073 43.6550308008214 -1.82767395303828 0 2 1 0 0 46 56 63 1
30 11335 0 0 0 1 2 1 1 0 35.3921971252567 39.3264887063655 -1.086017618123 0 3 1 1 0 56 52 55 1
30 11335 0 0 0 1 2 1 1 0 30.8665297741273 32.1204654346338 0.243848913449235 0 1 1 1 0 50 63 63 1
141 23787 0 1 1 1 3 1 0 0 45.9931553730322 50.2450376454483 -1.18831504362855 0 3 0 1 1 46 56 55 1
139 23787 0 0 0 0 1 2 0 0 32.8323066392882 33.1663244353183 -1.16274068725216 0 2 0 1 1 64 63 50 1
141 23787 0 0 0 0 1 2 0 0 40.643394934976 41.8945927446954 0.857633466482573 0 2 0 1 0 64 49 63 1
141 23787 1 0 1 0 3 2 1 0 46.9185489390828 43.0527036276523 -1.18831504362855 0 2 0 0 1 56 43 63 1
42 11472 0 1 1 0 3 2 1 0 38.5297741273101 45.160848733744 -1.06044326174661 0 3 1 1 0 27 20 20 1
29 11259 0 0 0 0 1 1 1 0 35.3921971252567 35.6440793976728 -1.3161868255105 0 2 1 1 0 56 56 50 1
44 11472 0 0 0 1 2 1 1 0 37.1170431211499 39.0965092402464 -1.00929454899383 0 3 1 1 0 56 63 55 1
43 11472 0 0 0 1 2 2 1 0 34.2313483915127 33.1827515400411 0.474018120836736 0 2 1 1 0 50 49 63 1
29 11259 0 0 0 0 1 1 1 0 36.7091033538672 36.2108145106092 -0.548956134218827 0 3 1 1 0 50 49 50 1
42 11472 0 0 0 0 1 1 1 0 34.7488021902806 49.5824777549624 -1.87882266579106 0 2 1 1 1 64 63 63 1
43 11472 0 1 1 0 3 2 1 0 32.7912388774812 37.264887063655 -0.830274054359107 0 3 1 1 1 39 41 35 1
28 11259 1 0 1 1 3 1 0 0 35.4962354551677 41.4948665297741 1.24124881212841 0 1 1 1 0 24 20 20 1
47 11485 0 0 0 0 1 1 0 0 31.1348391512663 38.2970568104038 -0.727976628853551 0 3 1 1 0 64 49 63 1
44 11472 0 0 0 0 1 1 1 0 37.3524982888433 40.6242299794661 -0.779125341606329 0 2 1 1 0 56 63 63 1
32 11335 0 0 0 0 1 2 1 0 38.8418891170431 41.347022587269 -1.44405860739245 0 3 1 1 0 50 63 63 1
41 11442 1 1 1 1 3 2 0 0 44.104038329911 40.766598220397 -0.600104846971605 0 3 1 1 0 46 46 63 1
27 11259 0 0 0 0 1 1 1 0 26.5845311430527 30.5023956194387 -1.69980217115634 0 2 1 1 0 42 63 63 1
42 11472 0 0 0 1 2 2 1 0 36.5722108145106 39.5728952772074 -1.41848425101606 0 3 1 1 0 27 31 26 1
56 12387 0 0 0 0 1 2 0 0 39.2251882272416 41.6399726214921 1.42026930676313 0 3 0 1 0 64 49 50 1
55 12374 0 0 0 1 2 1 0 0 37.2484599589322 37.9137577002053 -0.216489501325769 0 3 0 1 0 56 63 63 1
56 12387 0 0 0 0 1 1 0 0 29.8261464750171 34.8254620123203 -0.906997123488274 0 1 0 1 0 64 63 55 1
55 12374 0 0 0 1 2 1 0 1 43.1649555099247 43.7809719370294 -0.216489501325769 0 1 0 1 0 46 56 55 1
56 12387 0 0 0 0 1 1 0 1 43.2279260780287 48.145106091718 -0.19091514494938 0 2 0 1 0 56 49 43 1
26 10991 0 0 0 1 2 2 0 1 43.9726214921287 45.4757015742642 1.0366539611173 1 3 1 1 0 64 46 63 1
23 10991 0 0 0 1 2 1 1 0 46.3819301848049 45.2073921971253 -1.3161868255105 0 2 1 1 0 42 56 50 1
23 10991 0 0 0 1 2 2 1 0 30.3901437371663 32.5530458590007 -0.446658708713271 0 3 1 1 0 56 63 63 1
26 10991 1 1 1 1 3 2 0 0 43.2607802874743 43.3401779603012 -1.72537652753272 0 1 1 1 1 42 43 55 1
24 10991 0 0 0 1 2 2 0 0 38.0835044490075 40.6516084873374 -0.0374690066910454 0 3 1 1 0 50 49 50 1
114 18246 0 0 0 1 2 1 0 0 37.9000684462697 37.0677618069815 -1.26503811275772 0 3 1 1 1 64 46 63 1
45 11485 0 1 1 1 3 2 0 0 36.72553045859 43.1430527036277 0.755336040977017 0 3 0 1 1 46 52 46 1
45 11485 1 0 1 1 3 1 0 0 30.2696783025325 37.1854893908282 0.37172069533118 0 2 0 1 1 50 63 63 1
47 11485 1 0 1 0 3 1 0 0 26.3983572895277 26.0698151950719 -1.85324830941467 0 3 0 1 0 46 63 55 1
18 10615 0 0 0 0 1 2 0 0 36.974674880219 37.0595482546201 -0.497807421466049 0 3 0 1 0 50 63 63 1
47 11485 0 0 0 1 2 2 0 0 37.9000684462697 37.8151950718686 1.24124881212841 0 2 0 1 0 56 63 63 1
18 10615 0 0 0 0 1 1 0 0 33.6646132785763 34.570841889117 -0.625679203347994 0 1 0 1 0 64 63 55 1
140 23787 0 0 0 1 2 1 0 0 31.6659822039699 31.3292265571526 0.115977131567289 0 2 0 1 0 64 36 55 1
142 23787 0 0 0 0 1 2 0 1 35.8083504449008 46.3874058863792 -1.85324830941467 0 2 0 1 0 56 63 55 1
139 23787 0 1 1 0 3 1 0 0 27.6112251882272 32.4791238877481 -1.03486890537022 0 3 0 1 1 56 63 63 1
139 23787 0 0 0 1 2 1 0 0 36.498288843258 46.9158110882957 0.243848913449235 0 3 0 1 0 46 63 63 1
142 23787 0 0 0 1 2 1 0 0 33.242984257358 41.741273100616 -1.3161868255105 0 2 0 1 1 36 63 63 1
140 23787 0 0 0 0 1 2 0 0 38.1711156741958 36.0574948665298 1.24124881212841 0 3 0 1 0 42 49 32 1
141 23787 1 1 1 1 3 2 0 0 29.5989048596851 29.0184804928131 -1.7765252402855 0 2 0 1 0 56 52 46 1
151 25978 0 0 0 0 1 2 0 0 43.3429158110883 54.3737166324435 -0.727976628853551 0 2 0 1 0 50 63 63 1
142 23787 0 0 0 1 2 2 0 0 35.5947980835045 36.6789869952088 0.601889902718682 0 2 0 1 0 39 56 50 1
141 23787 0 0 0 1 2 1 1 0 40.0027378507871 42.6666666666667 -1.3161868255105 0 3 0 1 0 64 63 63 1
141 23787 0 0 0 0 1 1 0 0 42.9787816563997 46.2313483915127 1.52256673226869 0 2 0 1 0 46 56 55 1
141 23787 0 0 0 0 1 2 1 0 37.7084188911704 40.3887748117728 0.243848913449235 0 2 0 1 0 50 52 55 1
142 23787 0 1 1 0 3 2 0 0 35.7618069815195 30.507871321013 -0.600104846971605 0 2 0 1 1 36 39 37 1
50 12344 1 0 1 1 3 1 0 0 40.4243668720055 49.7604380561259 1.36912059401035 0 1 0 1 0 39 43 63 1
164 26943 1 1 1 1 3 2 1 0 25.7056810403833 45.2073921971253 -0.75355098522994 0 2 0 1 0 50 63 63 1
133 20737 0 0 0 0 1 2 0 0 27.9069130732375 39.8083504449008 0.346146338954791 0 2 1 1 0 64 56 55 1
25 10991 0 0 0 0 1 2 0 0 46.3134839151266 47.6522929500342 -0.75355098522994 0 1 1 1 0 39 56 55 1
24 10991 0 0 0 1 2 2 0 0 39.5756331279945 38.1902806297057 -1.7765252402855 0 2 1 1 0 30 34 34 1
123 18730 0 0 0 0 1 1 1 0 32.7912388774812 38.6666666666667 0.499592477213126 0 1 1 1 0 50 52 63 1
23 10991 0 0 0 1 2 1 1 0 35.5208761122519 52.8377823408624 0.013679706061733 0 1 1 0 0 64 63 63 1
23 10991 0 0 0 0 1 2 0 0 38.2970568104038 37.9794661190965 -0.600104846971605 0 1 1 1 0 64 56 63 1
26 10991 0 0 0 1 2 1 0 0 39.772758384668 46.1902806297057 0.294997626202013 0 2 1 1 0 64 52 55 1
26 10991 0 0 0 0 1 1 0 0 40.5201916495551 46.4914442162902 1.65043851415063 0 3 1 1 0 56 43 46 1
24 10991 0 0 0 0 1 1 0 0 37.3963039014374 39.7316906228611 1.24124881212841 0 2 1 1 0 64 39 43 1
24 10991 0 0 0 1 2 1 0 0 46.1683778234086 62.1683778234086 0.985505248364518 0 3 1 1 0 46 43 50 1
26 10991 0 0 0 1 2 2 0 0 39.7481177275838 43.2498288843258 1.01107960474091 0 3 1 1 0 64 39 43 1
25 10991 1 0 1 0 3 1 1 0 33.5852156057495 36.6707734428474 -2.36473543694245 0 2 1 1 0 56 63 63 1
24 10991 0 1 1 0 3 2 0 0 39.9945242984257 55.0773442847365 0.320571982578402 0 3 1 1 0 46 39 50 1
26 10991 0 0 0 0 1 2 0 0 48.9308692676249 43.8466803559206 0.115977131567289 0 3 1 1 1 50 46 50 1
91 15290 0 0 0 0 1 1 0 0 40.4791238877481 38.7268993839836 0.780910397353405 0 3 1 1 0 64 52 46 1
26 10991 0 1 1 0 3 1 0 0 35.1403148528405 43.4989733059548 -0.958145836241052 0 1 1 1 0 42 49 37 1
75 14613 0 0 0 0 1 2 0 0 28.9801505817933 30.9787816563997 -1.7765252402855 0 2 0 1 0 39 20 20 1
74 14613 0 0 0 0 1 2 0 0 33.6536618754278 35.9890485968515 0.0904027751909 0 3 0 1 0 50 63 63 1
75 14613 0 0 0 1 2 2 0 0 44.4626967830253 47.4633812457221 1.0366539611173 0 2 0 1 0 50 49 40 1
74 14613 0 0 0 1 2 1 0 0 38.8966461327858 45.9794661190965 -1.82767395303828 0 2 0 1 1 46 46 34 1
74 14613 0 0 0 1 2 2 0 0 42.7679671457906 45.6837782340862 0.985505248364518 0 2 0 1 1 56 43 43 1
28 11259 0 0 0 0 1 2 0 0 35.7426420260096 49.7467488021903 0.115977131567289 0 1 1 1 0 64 63 63 1
142 23787 0 0 0 0 1 2 0 0 36.6707734428474 38.5023956194387 -0.830274054359107 0 2 0 1 0 33 52 40 1
142 23787 0 0 0 1 2 2 0 1 43.7344284736482 44.5667351129363 0.167125844320067 0 2 0 1 1 56 52 46 1
142 23787 0 0 0 1 2 2 0 0 33.5906913073238 47.5099247091034 -1.06044326174661 0 3 0 1 0 50 56 46 1
140 23787 0 0 0 0 1 1 0 0 40.5667351129363 45.2375085557837 0.474018120836736 0 3 0 1 0 64 56 63 1
140 23787 0 0 0 0 1 2 0 0 37.6344969199179 45.4729637234771 1.11337703024646 0 2 0 1 0 46 39 37 1
153 25978 0 0 0 1 2 2 0 0 43.5811088295688 36.7939767282683 0.346146338954791 0 1 0 1 0 27 23 46 1
141 23787 0 0 0 0 1 2 0 0 40.7282683093771 45.7275838466804 1.70158722690341 0 2 0 1 0 64 56 63 1
141 23787 0 0 0 1 2 1 0 0 35.791923340178 48.7091033538672 -0.293212570454936 0 2 0 1 0 56 49 37 1
140 23787 1 1 1 1 3 2 0 0 49.9986310746064 50.4120465434634 0.908782179235351 0 2 0 1 1 64 41 50 1
142 23787 0 0 0 0 1 1 1 0 41.2402464065708 42.5681040383299 0.729761684600627 0 2 0 1 0 46 63 63 1
140 23787 0 0 0 1 2 2 0 0 38.7542778918549 42.7542778918549 0.857633466482573 0 3 0 1 0 42 31 31 1
44 11472 0 0 0 0 1 1 0 0 40.9828884325804 38.6475017111567 -1.72537652753272 0 1 1 1 1 56 46 55 1
39 11442 0 0 0 0 1 1 0 0 35.2498288843258 44.498288843258 -0.344361283207714 0 3 1 1 0 33 49 50 1
43 11472 0 0 0 0 1 2 0 0 44.476386036961 46.6365503080082 0.857633466482573 0 3 1 1 1 46 63 63 1
42 11472 0 0 0 0 1 1 1 0 34.0643394934976 25.7275838466804 0.0904027751909 0 3 1 1 0 50 56 63 1
44 11472 1 1 1 1 3 2 0 0 36.0191649555099 37.5167693360712 0.474018120836736 0 2 1 1 0 46 56 63 1
43 11472 0 0 0 1 2 2 1 0 40.3997262149213 45.9493497604381 1.16452574299924 0 1 1 1 0 64 41 37 1
44 11472 1 1 1 0 3 2 0 0 37.9876796714579 32.6105407255305 0.422869408083958 0 1 1 1 1 39 49 46 1
42 11472 0 0 0 0 1 1 1 0 39.3921971252567 37.7467488021903 -1.23946375638133 0 3 1 1 0 39 52 35 1
44 11472 0 0 0 1 2 1 0 0 35.0910335386721 44.7556468172485 -1.23946375638133 0 2 1 1 0 64 63 63 1
43 11472 0 0 0 0 1 1 0 0 33.5030800821355 33.0924024640657 0.346146338954791 0 3 1 1 0 39 63 55 1
36 11379 0 0 0 0 1 2 1 0 37.3251197809719 35.3264887063655 -2.39030979331884 0 3 1 0 0 42 63 63 1
60 12417 0 0 0 1 2 2 1 1 30.009582477755 42.507871321013 -1.7765252402855 0 2 0 1 1 50 63 63 1
59 12417 0 0 0 1 2 2 1 0 35.4633812457221 36.5420944558522 -1.59750474565078 0 1 0 1 0 56 63 43 1
150 25172 0 0 0 0 1 2 0 0 39.1266255989049 40.9582477754962 0.93435653561174 0 2 0 1 0 50 56 55 1
31717 31717 0 0 0 1 2 2 0 0 36.662559890486 37.1088295687885 1.24124881212841 0 2 0 1 0 64 52 55 1
75 14613 0 0 0 0 1 1 0 0 38.0698151950719 37.1526351813826 -1.06044326174661 0 2 0 1 0 42 34 55 1
148 25172 0 0 0 0 1 2 1 0 40.5311430527036 42.6666666666667 -0.318786926831325 0 3 0 1 0 50 49 40 1
150 25172 1 0 1 0 3 2 0 0 35.2306639288159 33.9794661190965 -1.16274068725216 0 2 0 1 0 42 36 35 1
142 23787 0 0 0 0 1 1 0 0 38.1464750171116 39.9808350444901 0.627464259095071 0 3 0 1 0 50 63 63 1
140 23787 0 0 0 1 2 2 0 0 37.9192334017796 44.1697467488022 0.729761684600627 0 3 0 1 0 46 39 50 1
142 23787 0 0 0 0 1 1 0 0 34.8199863107461 36.5694729637235 0.115977131567289 0 3 0 1 0 56 63 55 1
139 23787 0 0 0 0 1 1 0 0 44.3969883641342 45.4757015742642 1.65043851415063 0 3 0 1 0 39 43 46 1
141 23787 0 0 0 0 1 1 0 0 36.5612594113621 53.2320328542094 1.11337703024646 0 3 0 1 0 46 34 50 1
139 23787 1 0 1 1 3 2 0 0 36.662559890486 39.3264887063655 -0.651253559724383 0 2 0 1 0 46 46 55 1
139 23787 0 0 0 0 1 1 0 0 35.0718685831622 34.8199863107461 -1.16274068725216 0 3 0 1 0 56 52 50 1
140 23787 0 0 0 0 1 2 0 1 38.0698151950719 43.4168377823409 -0.548956134218827 0 1 0 1 0 39 63 50 1
141 23787 1 1 1 1 3 1 0 0 45.4209445585216 43.7563312799452 -0.983720192617441 0 1 0 1 1 50 49 34 1
124 19255 0 0 0 0 1 1 1 0 37.9986310746064 37.1471594798084 -1.06044326174661 0 2 0 1 0 50 56 34 1
139 23787 0 0 0 0 1 1 0 0 40.5010266940452 40.37234770705 -1.36733553826328 0 2 0 1 0 64 63 63 1
140 23787 0 0 0 1 2 1 0 0 34.7433264887064 43.8932238193018 -0.804699697982718 0 2 0 1 0 33 43 37 1
140 23787 0 0 0 0 1 2 0 0 44.476386036961 45.4757015742642 -0.855848410735496 0 2 0 0 0 64 52 35 1
142 23787 0 0 0 0 1 2 0 0 44.3969883641342 47.482546201232 0.0904027751909 0 2 0 1 1 42 46 46 1
153 25978 0 0 0 0 1 2 0 0 36.7556468172485 38.5023956194387 -1.00929454899383 0 2 0 1 0 27 28 46 1
74 14613 0 0 0 0 1 2 0 0 35.9808350444901 37.9794661190965 0.627464259095071 0 3 0 1 0 50 63 63 1
75 14613 0 0 0 1 2 1 0 0 34.1519507186858 44.9856262833676 1.19010009937563 0 3 0 1 0 50 56 37 1
127 19721 0 0 0 0 1 2 1 0 34.8966461327858 38.4394250513347 -0.344361283207714 0 2 1 1 0 46 52 46 1
39 11442 0 0 0 0 1 2 0 0 33.9356605065024 43.4332648870637 -1.90439702216745 0 3 1 1 0 24 20 26 1
37 11442 0 0 0 0 1 1 0 1 38.5188227241615 43.3347022587269 -0.242063857702158 0 1 1 1 1 50 63 55 1
93 15303 0 0 0 0 1 2 0 0 32.7529089664613 44.1724845995893 -0.0374690066910454 0 1 1 1 1 39 28 50 1
92 15303 1 1 1 0 3 1 0 0 45.8507871321013 35.2689938398357 1.54814108864508 0 3 1 1 0 56 49 46 1
92 15303 0 1 1 1 3 2 0 0 36.8542094455852 39.9233401779603 0.218274557072845 0 3 1 1 1 30 23 50 1
93 15303 0 0 0 0 1 2 1 0 27.6084873374401 36.5229295003422 -0.446658708713271 0 3 1 1 0 50 34 46 1
59 12417 0 0 0 0 1 2 1 0 45.8507871321013 45.4182067077344 -0.318786926831325 0 2 0 0 0 64 52 40 1
58 12417 0 1 1 1 3 1 0 0 38.2450376454483 44.5010266940452 0.115977131567289 0 2 0 1 0 42 28 37 1
59 12417 1 1 1 1 3 2 0 0 29.2676249144422 31.4332648870637 -0.906997123488274 0 1 0 1 1 33 28 32 1
60 12417 0 0 0 1 2 1 0 0 46.9787816563997 47.5619438740589 0.474018120836736 0 3 0 1 0 46 39 34 1
58 12417 0 0 0 1 2 2 0 0 43.3127994524298 52.4818617385353 1.11337703024646 0 3 0 1 0 50 63 63 1
59 12417 0 0 0 1 2 1 0 1 36.4216290212183 37.1252566735113 -1.75095088390911 0 1 0 1 0 56 63 50 1
59 12417 0 0 0 0 1 2 0 0 40.8186173853525 40.9883641341547 0.141551487943678 0 3 0 1 0 42 52 40 1
92 15303 0 1 1 1 3 2 0 0 43.0636550308008 41.8124572210815 0.320571982578402 0 3 1 1 0 50 49 50 1
92 15303 0 0 0 1 2 2 1 0 34.8966461327858 36.2327173169062 0.601889902718682 0 3 1 1 0 42 56 63 1
93 15303 0 0 0 0 1 1 1 1 40.8459958932238 46.8281998631075 -0.932571479864663 0 3 1 1 1 50 56 46 1
93 15303 0 0 0 1 2 1 1 0 41.2292950034223 40.4544832306639 0.729761684600627 0 2 1 0 0 42 63 55 1
80 15260 1 0 1 1 3 1 1 0 27.4140999315537 36.1670088980151 -0.446658708713271 0 2 1 1 0 36 36 34 1
93 15303 0 0 0 0 1 2 0 0 30.280629705681 33.0321697467488 -1.18831504362855 0 1 1 1 0 64 63 63 1
92 15303 1 0 1 0 3 1 1 0 42.7378507871321 44.5694729637235 -0.165340788572991 0 3 1 0 0 50 63 63 1
92 15303 0 0 0 1 2 1 1 0 33.4264202600958 36.7611225188227 0.37172069533118 0 3 1 1 0 50 63 63 1
93 15303 0 0 0 0 1 2 0 0 40.8131416837782 47.2306639288159 0.780910397353405 0 2 1 1 0 50 63 55 1
13 10481 0 0 0 1 2 2 1 0 41.8151950718686 39.6495550992471 -1.87882266579106 0 3 0 1 1 64 63 63 1
13 10481 0 0 0 0 1 1 0 0 43.0636550308008 42.0643394934976 0.576315546342293 0 2 0 1 0 50 52 55 1
11 10481 0 0 0 0 1 1 0 0 37.678302532512 34.8199863107461 -1.85324830941467 0 1 0 1 0 50 46 50 1
13 10481 0 0 0 1 2 1 0 0 46.3134839151266 41.264887063655 0.269423269825624 0 1 0 1 1 56 49 55 1
11 10481 0 0 0 1 2 1 0 0 41.0951403148528 44.0958247775496 1.24124881212841 0 2 0 0 0 56 56 50 1
12 10481 0 0 0 1 2 1 0 0 37.4209445585216 35.5154004106776 -0.011894650314656 0 1 0 0 0 36 52 32 1
11 10481 0 0 0 1 2 2 0 0 40.3586584531143 44.6105407255305 0.985505248364518 0 2 0 1 1 46 56 55 1
13 10481 1 0 1 0 3 1 0 0 38.9130732375086 41.5578370978782 0.755336040977017 0 1 0 1 0 50 49 55 1
11 10481 0 0 0 0 1 2 0 0 47.2689938398357 40.684462696783 0.474018120836736 0 1 0 1 1 64 46 43 1
12 10481 0 0 0 0 1 2 0 0 40.2354551676934 42.8145106091718 -0.881422767111885 0 2 0 1 0 46 52 63 1
12 10481 0 0 0 0 1 1 0 0 28.7446954140999 28.6598220396988 -2.23686365506051 0 1 0 1 1 56 63 50 1
13 10481 0 0 0 1 2 1 0 0 38.8199863107461 40.6543463381246 -1.85324830941467 0 2 0 1 1 50 43 43 1
90 15290 0 0 0 0 1 1 0 0 41.5058179329227 40.7583846680356 0.985505248364518 0 3 1 1 0 46 52 50 1
42 11472 0 0 0 0 1 2 1 0 33.3497604380561 34.5188227241615 -2.10899187317856 0 3 1 1 0 42 46 50 1
99 15573 0 0 0 0 1 2 0 0 48.0684462696783 53.0677618069815 0.474018120836736 0 3 0 1 0 64 63 63 1
99 15573 0 1 1 1 3 1 0 0 33.3415468856947 34.5106091718001 -0.523381777842438 0 2 0 1 0 64 52 46 1
98 15573 0 0 0 1 2 2 0 0 37.4839151266256 39.4852840520192 -0.906997123488274 0 3 0 1 0 56 41 46 1
105 15903 1 1 1 1 3 2 0 0 35.2635181382615 37.264887063655 0.832059110106184 0 2 0 1 0 46 56 40 1
157 26103 0 0 0 1 2 2 0 0 40.5859000684463 30.507871321013 -0.344361283207714 0 3 0 1 0 56 52 63 1
157 26103 0 0 0 1 2 1 0 0 42.072553045859 49.0732375085558 0.37172069533118 0 2 0 1 0 50 63 55 1
157 26103 0 0 0 1 2 1 0 0 41.8288843258042 41.409993155373 0.167125844320067 0 2 0 0 0 46 52 63 1
105 15903 1 0 1 1 3 2 0 0 39.3292265571526 38.4969199178645 -1.62307910202717 0 2 0 1 0 50 46 63 1
105 15903 0 1 1 0 3 2 1 0 36.6680355920602 43.4168377823409 -1.18831504362855 0 1 0 1 0 46 34 32 1
104 15903 0 0 0 0 1 2 0 1 33.7111567419576 43.2772073921971 -0.75355098522994 0 2 0 1 0 56 52 40 1
101 15903 0 0 0 0 1 1 0 0 41.9958932238193 29.2703627652293 0.576315546342293 0 2 0 1 0 50 63 63 1
19 10615 0 0 0 0 1 1 1 0 29.6454483230664 38.9787816563997 -1.39290989463967 0 3 0 1 0 56 63 63 1
164 26943 0 0 0 1 2 2 0 0 31.6605065023956 38.2450376454483 -0.548956134218827 0 1 0 1 0 56 31 55 1
5 10148 0 0 0 1 2 2 0 0 30.3189596167009 38.4887063655031 -1.41848425101606 0 3 1 0 0 50 63 63 1
5 10148 0 0 0 1 2 2 1 0 30.7460643394935 48.8323066392882 -0.830274054359107 0 3 1 1 0 50 41 63 1
164 26943 0 0 0 1 2 1 0 0 29.9247091033539 35.0088980150582 -1.44405860739244 0 3 0 0 0 50 46 46 1
6 10148 0 0 0 1 2 2 1 0 41.9958932238193 42.3299110198494 -2.31358672418967 0 2 1 1 0 39 56 55 1
164 26943 0 0 0 1 2 2 0 0 48.9828884325804 52.2354551676934 -1.03486890537022 0 2 0 0 0 33 36 46 1
164 26943 0 0 0 0 1 2 0 0 46.3983572895277 57.9028062970568 -1.59750474565078 0 1 0 0 0 42 34 31 1
7 10148 0 0 0 0 1 2 1 0 36.0191649555099 36.7611225188227 -0.497807421466049 0 2 1 1 0 42 41 37 1
5 10148 0 0 0 1 2 2 1 0 41.0841889117043 32.4243668720055 -1.3161868255105 0 3 1 1 0 39 39 20 1
164 26943 0 0 0 1 2 1 0 1 32.6078028747433 31.7754962354552 -2.39030979331884 0 2 0 0 0 39 56 46 1
135 20737 0 0 0 0 1 2 0 0 39.3921971252567 50.6420260095825 0.474018120836736 0 3 1 1 0 50 43 55 1
134 20737 1 0 1 0 3 1 0 0 37.8973305954825 39.5619438740589 0.729761684600627 0 1 1 1 0 50 52 63 1
133 20737 0 0 0 0 1 1 0 0 40.7967145790554 44.3832991101985 1.36912059401035 0 3 1 1 0 39 52 55 1
134 20737 0 0 0 0 1 1 0 0 38.4284736481862 61.9329226557153 -0.293212570454936 1 2 1 1 0 56 56 40 1
115 18246 1 1 1 1 3 2 0 0 37.6755646817248 34.5927446954141 0.0904027751909 0 1 1 1 1 50 49 63 1
135 20737 0 0 0 1 2 2 0 0 39.3894592744695 40.3887748117728 -0.242063857702158 0 1 1 1 0 50 28 50 1
155 25982 0 0 0 0 1 2 0 0 44.9253935660507 50.590006844627 1.70158722690341 0 2 0 1 0 50 41 40 1
156 25982 0 0 0 0 1 1 1 0 26.9568788501027 29.7878165639973 0.320571982578402 0 2 0 0 0 42 49 35 1
157 26103 0 0 0 1 2 2 1 0 46.280629705681 43.6112251882272 -0.574530490595216 0 2 0 0 0 50 41 55 1
98 15573 0 0 0 1 2 1 1 0 34.5790554414784 37.1663244353183 -1.06044326174661 0 2 0 1 0 46 56 55 1
157 26103 0 0 0 0 1 1 0 0 42.17659137577 51.3429158110883 1.11337703024646 0 3 0 1 0 64 63 63 1
98 15573 0 0 0 1 2 2 0 0 39.9041752224504 42.2861054072553 -0.932571479864663 0 2 0 1 0 64 63 63 1
155 25982 0 0 0 1 2 2 0 0 34.3080082135524 31.0636550308008 -0.651253559724383 0 1 0 1 0 42 49 55 1
156 25982 0 0 0 1 2 2 0 0 33.9739904175222 37.8918548939083 0.474018120836736 0 2 0 1 0 56 49 55 1
99 15573 1 0 1 1 3 2 0 0 34.92128678987 37.5030800821355 0.346146338954791 0 2 0 1 1 56 52 63 1
41 11442 0 0 0 0 1 2 0 0 35.0609171800137 36.3915126625599 0.601889902718682 0 2 1 1 0 50 36 46 1
41 11442 0 0 0 0 1 1 0 0 36.974674880219 38.3874058863792 1.9573307906673 0 2 1 1 0 64 52 50 1
41 11442 0 0 0 0 1 1 0 0 42.1026694045175 41.347022587269 1.24124881212841 0 3 1 1 0 46 36 50 1
39 11442 1 0 1 0 3 1 0 0 37.0951403148528 49.2347707049966 1.11337703024646 0 3 1 1 0 64 49 55 1
40 11442 0 0 0 0 1 1 1 0 41.5906913073238 36.3668720054757 -0.344361283207714 0 3 1 1 0 56 56 55 1
39 11442 0 0 0 1 2 2 0 0 37.4182067077344 40.1724845995893 0.883207822858962 0 3 1 1 0 46 41 35 1
132 19721 0 1 1 1 3 2 0 0 40.4134154688569 42.8309377138946 -0.293212570454936 0 1 1 1 0 56 41 46 1
40 11442 0 0 0 0 1 2 1 0 37.9712525667351 40.3011635865845 -0.906997123488274 0 3 1 1 0 50 34 46 1
38 11442 0 0 0 0 1 1 0 0 47.0800821355236 50.6091718001369 1.70158722690341 0 3 1 1 0 50 63 63 1
41 11442 0 0 0 0 1 1 0 0 37.596167008898 53.596167008898 0.729761684600627 0 2 1 1 0 50 43 63 1
37 11442 0 1 1 0 3 1 0 1 40.5557837097878 46.9349760438056 1.90618207791453 0 2 1 1 0 56 63 63 1
41 11442 0 0 0 1 2 2 0 0 43.3073237508556 47.0609171800137 -0.548956134218827 0 3 1 1 0 50 52 63 1
37 11442 0 0 0 1 2 1 0 0 42.7460643394935 44.829568788501 -1.3161868255105 0 3 1 1 0 56 52 63 1
37 11442 0 0 0 1 2 2 0 0 38.4804928131417 41.1498973305955 0.499592477213126 0 2 1 1 0 50 63 63 1
41 11442 0 0 0 0 1 2 0 0 42.6748802190281 43.6194387405886 0.167125844320067 0 3 1 1 0 50 52 63 1
40 11442 1 1 1 0 3 2 0 0 48.4681724845996 43.6112251882272 -0.139766432196601 0 3 1 1 0 46 31 55 1
37 11442 0 0 0 1 2 2 0 0 41.3086926762491 52.5612594113621 0.729761684600627 0 2 1 1 1 56 56 55 1
40 11442 0 0 0 1 2 2 0 0 33.8261464750171 42.0780287474333 -0.727976628853551 0 2 1 1 1 46 31 37 1
39 11442 0 0 0 1 2 2 1 0 33.7796030116359 38.7789185489391 0.064828418814511 0 1 1 1 0 50 63 55 1
41 11442 0 0 0 0 1 2 1 0 37.5687885010267 47.8439425051335 -1.03486890537022 0 3 1 1 1 56 63 55 1
95 15317 0 0 0 0 1 2 0 0 39.4852840520192 41.7330595482546 1.9573307906673 0 3 1 1 0 64 56 63 1
38 11442 0 0 0 1 2 2 0 0 46.1409993155373 47.6413415468857 1.57371544502147 0 2 1 1 1 64 63 63 1
39 11442 0 0 0 0 1 2 1 0 37.8398357289528 41.5249828884326 1.65043851415063 0 1 1 1 0 64 63 63 1
39 11442 0 0 0 0 1 2 0 0 37.6235455167693 49.4620123203285 -0.625679203347994 0 3 1 0 1 64 63 63 1
37 11442 0 0 0 0 1 2 0 0 48.6680355920602 53.0047912388775 1.24124881212841 0 2 1 1 0 46 31 43 1
128 19721 1 0 1 1 3 2 0 0 44.8268309377139 51.0773442847365 0.499592477213126 0 3 1 1 0 50 63 63 1
39 11442 0 0 0 0 1 1 0 0 43.5181382614647 46.1875427789185 1.70158722690341 0 2 1 1 0 42 56 35 1
39 11442 0 0 0 0 1 2 0 0 44.5557837097878 44.6406570841889 1.54814108864508 0 1 1 1 0 64 56 43 1
38 11442 0 0 0 1 2 2 0 0 34.7296372347707 35.1485284052019 1.39469495038674 0 3 1 1 0 64 46 63 1
130 19721 0 0 0 0 1 2 0 1 31.7535934291581 37.3388090349076 -0.75355098522994 0 1 1 1 0 39 41 35 1
131 19721 1 1 1 1 3 2 0 0 34.507871321013 34.4229979466119 -0.830274054359107 0 1 1 1 0 39 41 55 1
116 18246 0 0 0 0 1 2 0 0 30.4777549623546 32.4791238877481 0.37172069533118 0 3 1 1 0 50 49 55 1
134 20737 0 0 0 0 1 2 0 0 46.2614647501711 48.7583846680356 0.985505248364518 0 2 1 1 1 56 52 63 1
135 20737 0 1 1 1 3 2 0 0 41.927446954141 43.6769336071184 0.064828418814511 0 3 1 1 1 56 56 63 1
134 20737 0 0 0 1 2 1 0 0 39.9342915811088 39.0992470910335 1.54814108864508 0 2 1 1 1 50 41 34 1
133 20737 0 1 1 1 3 2 0 0 41.2292950034223 40.3066392881588 1.29239752488119 0 3 1 1 0 64 49 55 1
133 20737 0 0 0 0 1 1 0 0 40.9965776865161 43.0992470910335 1.70158722690341 0 3 1 1 0 64 56 63 1
134 20737 0 0 0 1 2 1 0 0 42.2395619438741 44.0739219712526 0.985505248364518 1 3 1 1 0 64 63 55 1
135 20737 0 0 0 0 1 2 1 0 50.880219028063 34.2532511978097 -0.906997123488274 0 2 1 1 0 39 52 63 1
163 26943 0 0 0 0 1 2 0 0 28.9801505817933 47.4113620807666 -1.16274068725216 0 2 0 1 1 50 52 63 1
163 26943 0 0 0 0 1 1 0 0 35.7590691307324 40.0109514031485 -1.06044326174661 0 2 0 1 1 50 49 55 1
116 18246 0 0 0 1 2 2 0 0 34.2313483915127 41.1498973305955 0.985505248364518 0 3 1 1 0 50 63 63 1
116 18246 0 0 0 0 1 1 0 0 37.7221081451061 38.5544147843943 0.883207822858962 0 2 1 1 1 56 63 63 1
89 15290 0 0 0 1 2 2 0 0 34.4750171115674 46.0616016427105 0.985505248364518 0 3 1 1 0 56 49 63 1
116 18246 0 1 1 1 3 2 0 0 34.9185489390828 34.4996577686516 0.985505248364518 0 2 1 1 0 50 56 50 1
116 18246 0 0 0 0 1 1 1 0 27.1485284052019 45.2073921971253 -1.52078167652161 0 2 1 0 0 39 56 55 1
93 15303 0 0 0 1 2 1 1 0 36.8788501026694 40.0492813141684 -2.28801236781328 0 2 1 1 0 50 63 50 1
114 18246 0 0 0 0 1 1 1 0 42.8966461327858 45.1471594798084 0.039254062438122 0 2 1 0 0 50 63 63 1
124 19255 0 1 1 1 3 2 0 0 33.8480492813142 32.6817248459959 -0.293212570454936 1 2 0 1 0 50 36 35 1
124 19255 0 0 0 0 1 2 0 0 33.8480492813142 32.6817248459959 -0.702402272477162 1 2 0 1 0 64 46 55 1
64 13168 0 0 0 0 1 2 0 1 40.2628336755647 39.0937713894593 -0.497807421466049 0 3 0 1 0 46 43 55 1
148 25172 0 0 0 0 1 1 0 0 35.1813826146475 39.6824093086927 0.474018120836736 0 1 0 1 0 56 56 63 1
82 15260 0 0 0 0 1 1 0 1 42.5927446954141 43.0937713894593 -1.16274068725216 0 3 0 1 0 36 43 31 1
147 25172 0 0 0 1 2 2 1 0 43.7700205338809 48.7693360711841 0.985505248364518 0 2 0 1 0 64 31 37 1
43 11472 0 0 0 1 2 1 1 0 32.1095140314853 34.4366872005476 -0.600104846971605 0 1 1 1 0 50 63 63 1
43 11472 0 0 0 0 1 2 1 0 35.5947980835045 39.5619438740589 -0.855848410735496 0 3 1 1 0 50 46 46 1
44 11472 0 0 0 1 2 1 1 0 38.5571526351814 45.305954825462 -1.90439702216745 0 1 1 0 0 56 63 63 1
44 11472 0 0 0 0 1 2 0 0 41.5797399041752 39.6659822039699 0.115977131567289 0 3 1 1 0 56 46 46 1
42 11472 0 0 0 0 1 2 1 0 33.0266940451745 34.6913073237509 -1.3161868255105 0 2 1 1 1 56 63 50 1
44 11472 0 0 0 1 2 2 0 0 34.3928815879535 35.9890485968515 -0.523381777842438 0 1 1 1 0 24 63 50 1
3 10135 0 0 0 0 1 1 0 0 42.3244353182752 44.662559890486 0.985505248364518 0 3 0 1 0 64 52 63 1
1 10135 0 0 0 1 2 1 0 0 43.460643394935 47.3757700205339 0.985505248364518 1 2 0 1 0 56 52 50 1
2 10135 0 0 0 1 2 2 0 0 37.5112936344969 42.5106091718001 0.729761684600627 0 2 0 1 0 56 56 63 1
3 10135 0 0 0 0 1 2 0 0 42.0369609856263 43.3675564681725 1.36912059401035 0 2 0 1 0 50 63 63 1
2 10135 0 1 1 0 3 1 0 0 39.0581793292266 37.6399726214921 0.474018120836736 0 2 0 1 0 64 46 55 1
1 10135 0 0 0 0 1 2 0 0 41.5633127994524 41.0677618069815 1.9573307906673 0 2 0 1 0 27 39 40 1
3 10135 0 1 1 0 3 2 0 0 35.8110882956879 37.3908281998631 0.474018120836736 0 3 0 1 0 50 52 63 1
3 10135 0 0 0 0 1 1 0 0 31.64681724846 43.813826146475 -0.344361283207714 0 2 0 1 0 64 46 32 1
2 10135 1 0 1 0 3 2 1 0 38.3353867214237 43.1676933607118 -0.75355098522994 0 1 0 0 0 64 56 63 1
1 10135 0 0 0 0 1 2 1 0 37.7440109514031 42.0807665982204 0.346146338954791 0 2 0 1 0 50 52 50 1
3 10135 0 0 0 0 1 2 1 0 38.0013689253936 29.741273100616 0.346146338954791 0 3 0 1 0 50 49 40 1
2 10135 0 0 0 1 2 1 0 1 27.2361396303901 52.0054757015743 0.141551487943678 0 3 0 1 0 56 52 32 1
1 10135 0 0 0 0 1 2 0 0 46.9952087611225 52.662559890486 -0.804699697982718 0 3 0 1 0 64 49 50 1
2 10135 0 0 0 1 2 2 0 0 43.0937713894593 43.0937713894593 0.218274557072845 0 3 0 1 1 64 49 63 1
3 10135 0 0 0 1 2 2 1 0 41.2484599589322 39.9972621492129 -0.242063857702158 0 3 0 1 0 50 49 63 1
146 25169 0 0 0 1 2 2 0 0 38.9130732375086 45.5003422313484 1.70158722690341 0 3 0 1 0 50 63 63 1
145 25169 0 0 0 1 2 2 0 0 35.9151266255989 36.9965776865161 -1.03486890537022 0 2 0 1 0 64 63 50 1
119 18606 0 0 0 1 2 2 0 0 40.7556468172485 43.8412046543463 0.729761684600627 0 2 0 1 0 64 56 63 1
119 18606 0 0 0 1 2 2 0 0 33.8069815195072 34.2258726899384 0.064828418814511 0 3 0 1 0 56 52 55 1
118 18606 0 0 0 0 1 1 0 1 35.6440793976728 48.145106091718 0.806484753729795 0 3 0 1 0 64 49 50 1
145 25169 0 1 1 0 3 1 0 1 36.062970568104 46.8281998631075 1.2668231685048 0 1 0 1 0 50 52 55 1
118 18606 0 0 0 1 2 2 0 0 42.4284736481862 47.2662559890486 -0.830274054359107 0 1 0 1 1 50 41 43 1
146 25169 0 0 0 0 1 2 0 0 39.9780971937029 40.062970568104 1.70158722690341 0 1 0 1 0 56 56 63 1
145 25169 0 0 0 1 2 2 0 0 28.993839835729 31.4058863791923 -0.600104846971605 0 2 0 1 0 27 63 55 1
145 25169 0 0 0 1 2 1 0 0 33.5633127994524 36.7310061601643 -1.75095088390911 0 2 0 1 0 50 63 63 1
145 25169 0 0 0 0 1 1 0 0 40.5010266940452 41.5003422313484 -0.0374690066910454 0 3 0 1 0 42 52 40 1
146 25169 1 1 1 1 3 1 0 0 39.3812457221081 42.3791923340178 0.192700200696456 0 2 0 1 0 64 46 63 1
119 18606 0 0 0 1 2 2 0 0 37.0403832991102 38.2067077344285 1.70158722690341 0 2 0 1 0 50 63 63 1
119 18606 0 0 0 1 2 2 0 0 39.9041752224504 45.6509240246407 -0.804699697982718 0 1 0 1 0 50 63 63 1
31717 31717 1 1 1 1 3 1 0 0 46.8172484599589 41.3990417522245 0.985505248364518 0 3 0 1 0 64 63 63 1
119 18606 0 0 0 0 1 1 0 0 47.0636550308008 44.4791238877481 -0.75355098522994 0 3 0 1 0 30 23 31 1
119 18606 0 0 0 1 2 2 0 0 31.8247775496235 37.242984257358 0.218274557072845 0 3 0 1 0 46 52 50 1
146 25169 0 0 0 1 2 2 1 0 40.0793976728268 38.1629021218344 -0.318786926831325 0 3 0 1 0 56 63 63 1
146 25169 0 0 0 0 1 1 0 0 48.6461327857632 49.1471594798084 -0.318786926831325 0 3 0 1 1 64 36 50 1
119 18606 0 0 0 0 1 2 0 0 43.3429158110883 47.8412046543463 0.218274557072845 0 2 0 1 0 50 56 55 1
37 11442 0 0 0 1 2 2 0 1 28.3340177960301 31.8302532511978 -0.47223306508966 0 2 1 1 0 42 41 26 1
40 11442 0 0 0 1 2 2 0 0 35.7125256673511 42.9377138945927 -0.242063857702158 0 3 1 1 0 50 41 63 1
41 11442 0 0 0 1 2 2 0 0 24.9856262833676 31.8193018480493 0.474018120836736 0 2 1 1 0 50 63 55 1
39 11442 0 0 0 0 1 2 1 0 35.0034223134839 43.170431211499 -1.85324830941467 0 3 1 1 0 56 52 55 1
37 11442 0 0 0 0 1 1 0 0 43.1786447638604 46.425735797399 -1.72537652753272 0 3 1 1 0 64 63 40 1
38 11442 0 0 0 0 1 1 0 0 41.07871321013 38.8254620123203 -1.21388940000494 0 3 1 1 1 64 46 37 1
40 11442 0 0 0 1 2 1 1 0 38.7241615331964 45.2292950034223 -1.39290989463967 0 2 1 1 0 50 63 63 1
39 11442 0 0 0 1 2 1 0 0 36.9199178644764 40.6680355920602 0.780910397353405 0 3 1 1 0 64 56 63 1
38 11442 0 0 0 0 1 2 0 0 43.1403148528405 44.227241615332 -0.0374690066910454 0 3 1 1 0 64 56 55 1
37 11442 0 0 0 0 1 2 0 0 42.4804928131417 48.9007529089665 1.54814108864508 0 3 1 1 1 36 43 46 1
42444 42444 0 0 0 1 2 2 0 1 29.9192334017796 32.8350444900753 -1.26503811275772 0 1 0 1 0 33 20 20 1
38 11442 0 0 0 1 2 2 1 0 28.0054757015743 36.2573579739904 -0.881422767111885 0 2 1 1 0 46 63 50 1
37 11442 0 0 0 0 1 2 0 1 31.5811088295688 35.4140999315537 0.857633466482573 0 2 1 1 0 33 43 40 1
116 18246 1 1 1 1 3 2 0 0 37.9329226557153 41.6810403832991 -0.881422767111885 0 2 1 1 0 50 63 63 1
146 25169 0 0 0 0 1 1 0 0 35.750855578371 38.6666666666667 0.550741189965904 0 1 0 1 0 46 63 63 1
14 10494 0 0 0 1 2 2 0 0 39.1622176591376 42.4941820670773 0.167125844320067 0 3 0 1 0 56 63 50 1
155 25982 0 0 0 0 1 1 0 0 43.2279260780287 46.5571526351814 0.704187328224239 0 3 0 1 0 50 63 50 1
40 11442 0 0 0 0 1 2 0 0 37.0403832991102 40.2409308692676 0.218274557072845 0 2 1 1 0 56 63 63 1
94 15317 0 0 0 1 2 1 0 0 39.9425051334702 42.6036960985626 -0.19091514494938 0 2 1 1 1 56 49 46 1
38 11442 0 0 0 1 2 2 0 0 41.6591375770021 41.492128678987 1.11337703024646 0 3 1 1 1 50 63 63 1
128 19721 1 0 1 1 3 1 0 0 45.8507871321013 54.5160848733744 1.70158722690341 0 3 1 1 0 56 52 50 1
41 11442 0 0 0 0 1 1 1 0 48.3203285420945 44.4791238877481 -1.3161868255105 0 3 1 1 0 46 63 37 1
41 11442 1 0 1 0 3 2 0 0 41.0704996577687 41.8343600273785 1.29239752488119 0 3 1 1 1 46 34 43 1
40 11442 0 0 0 0 1 1 0 0 41.2457221081451 44.5667351129363 -1.16274068725216 0 3 1 1 1 42 31 50 1
39 11442 0 0 0 1 2 1 0 0 39.5756331279945 46.9103353867214 0.115977131567289 0 2 1 1 0 50 63 63 1
37 11442 0 0 0 0 1 1 0 0 44.4161533196441 46.9185489390828 1.54814108864508 0 3 1 1 0 56 43 50 1
37 11442 0 0 0 0 1 2 0 0 41.2292950034223 41.0622861054073 1.29239752488119 0 2 1 1 1 42 41 43 1
38 11442 0 0 0 1 2 2 0 0 30.8555783709788 33.741273100616 -1.36733553826328 0 2 1 1 0 64 46 55 1
39 11442 0 0 0 0 1 2 1 0 40.6105407255305 46.3244353182752 -0.139766432196601 0 3 1 1 1 64 63 63 1
40 11442 0 0 0 0 1 2 0 0 40.6652977412731 50.7460643394935 0.729761684600627 0 3 1 1 0 39 36 55 1
40 11442 1 0 1 1 3 2 1 0 47.6495550992471 25.4948665297741 0.115977131567289 0 2 1 1 0 50 31 55 1
15 10494 0 0 0 1 2 1 0 0 39.7015742642026 41.8672142368241 -0.446658708713271 0 1 0 1 0 46 49 50 1
156 25982 0 0 0 0 1 1 0 0 38.5544147843943 41.555099247091 0.422869408083958 0 2 0 1 0 39 56 46 1
146 25169 0 0 0 0 1 1 0 0 37.8097193702943 40.8952772073922 -0.75355098522994 0 2 0 1 0 46 41 37 1
155 25982 0 0 0 0 1 1 0 0 41.5003422313484 44.4161533196441 0.729761684600627 0 3 0 1 0 46 52 63 1
15 10494 0 0 0 0 1 1 0 0 30.5790554414784 33.0924024640657 0.729761684600627 0 2 0 1 0 27 46 37 1
14 10494 0 0 0 0 1 1 0 0 34.757015742642 40.2628336755647 1.29239752488119 0 1 0 1 0 64 56 50 1
14 10494 0 0 0 0 1 1 1 0 34.8117727583847 34.2313483915127 -0.804699697982718 0 2 0 1 0 42 52 55 1
14 10494 1 1 1 1 3 2 0 0 24.7118412046543 47.9315537303217 0.729761684600627 0 3 0 1 1 56 56 63 1
15 10494 0 1 1 1 3 2 0 0 37.3497604380561 36.4271047227926 0.218274557072845 0 3 0 1 0 50 39 43 1
7 10148 0 0 0 1 2 2 0 0 42.590006844627 49.1772758384668 0.474018120836736 0 2 1 1 0 50 49 55 1
5 10148 0 0 0 1 2 2 0 0 44.7419575633128 48.7693360711841 1.24124881212841 0 2 1 1 0 39 52 40 1
6 10148 0 0 0 0 1 2 1 0 42.0396988364134 39.7891854893908 -0.446658708713271 0 3 1 1 0 39 52 50 1
5 10148 0 1 1 0 3 2 0 0 43.4305270362765 44.6817248459959 -0.0374690066910454 0 3 1 1 1 42 41 55 1
6 10148 0 0 0 0 1 2 1 0 41.3935660506502 41.9849418206708 0.985505248364518 0 3 1 1 0 64 56 46 1
5 10148 0 0 0 0 1 2 1 0 46.9952087611225 40.9883641341547 -0.47223306508966 0 3 1 1 0 42 49 63 1
164 26943 0 0 0 0 1 2 0 0 32.4407939767283 34.6913073237509 0.37172069533118 0 2 0 1 0 46 63 63 1
6 10148 0 0 0 0 1 2 1 0 43.0937713894593 36.6872005475702 -0.369935639584103 0 2 1 1 0 42 46 63 1
5 10148 0 0 0 1 2 2 1 0 43.1430527036277 57.6399726214921 0.192700200696456 0 2 1 1 0 50 46 63 1
4 10148 0 1 1 1 3 2 0 0 35.8439425051335 32.4243668720055 -1.7765252402855 0 1 1 1 1 42 49 40 1
4 10148 0 0 0 0 1 2 1 0 32.1095140314853 36.8049281314168 -0.47223306508966 0 3 1 1 0 64 56 63 1
84 15273 0 0 0 0 1 1 1 0 35.7289527720739 48.394250513347 1.70158722690341 0 3 1 1 0 50 46 55 1
4 10148 0 0 0 0 1 2 1 0 44.5612594113621 44.2327173169062 -1.75095088390911 0 2 1 1 0 64 63 63 1
4 10148 0 0 0 1 2 2 0 0 39.4989733059548 45.8343600273785 1.13895138662285 0 3 1 1 0 56 49 55 1
7 10148 0 0 0 0 1 2 1 0 39.8302532511978 55.5975359342916 -0.165340788572991 0 3 1 1 0 56 46 55 1
6 10148 0 0 0 0 1 2 0 0 35.4031485284052 39.4880219028063 0.985505248364518 0 2 1 1 0 39 46 50 1
4 10148 0 0 0 1 2 2 1 1 38.1409993155373 36.0574948665298 -1.46963296376883 0 2 1 1 0 42 39 55 1
4 10148 0 0 0 1 2 2 1 0 36.2737850787132 31.3319644079398 -1.69980217115634 0 1 1 1 0 64 63 55 1
158 26930 1 1 1 1 3 2 0 0 36.1642710472279 43.9151266255989 -1.03486890537022 0 2 1 1 0 56 63 55 1
161 26930 0 0 0 0 1 1 1 1 29.264887063655 46.3874058863792 -1.3161868255105 0 3 1 1 0 50 41 63 1
96 15317 0 0 0 0 1 2 1 0 33.8097193702943 33.8097193702943 -0.804699697982718 0 1 1 1 0 56 52 63 1
124 19255 0 0 0 1 2 2 1 0 39.1759069130732 33.0321697467488 -1.03486890537022 0 3 0 1 0 33 34 35 1
2 10135 0 0 0 1 2 1 0 0 37.7604380561259 38.0123203285421 0.729761684600627 0 3 0 1 1 64 52 43 1
121 18726 0 0 0 0 1 1 1 0 29.6071184120465 31.6084873374401 -1.18831504362855 0 2 1 1 0 56 43 43 1
89 15290 0 0 0 1 2 2 0 0 37.9110198494182 41.492128678987 1.08780267387007 0 2 1 0 0 46 46 50 1
124 19255 0 0 0 1 2 1 0 0 38.0451745379877 43.296372347707 -0.497807421466049 0 3 0 1 0 50 63 63 1
125 19255 0 1 1 1 3 1 0 0 42.7652292950034 46.9349760438056 0.37172069533118 0 2 0 1 0 39 52 50 1
104 15903 0 0 0 0 1 1 0 0 42.1875427789185 37.9383983572895 1.24124881212841 0 3 0 1 0 56 46 55 1
125 19255 1 0 1 1 3 1 1 1 33.4976043805613 35.7481177275838 -0.932571479864663 0 2 0 0 0 56 52 37 1
121 18726 0 0 0 0 1 2 0 0 43.9808350444901 54.8966461327858 1.36912059401035 0 2 1 1 0 56 63 63 1
126 19255 0 0 0 1 2 2 0 0 38.258726899384 44.5065023956194 -1.46963296376883 0 2 0 1 0 64 39 55 1
125 19255 1 0 1 1 3 1 0 0 27.9123887748118 32.6598220396988 -1.18831504362855 0 1 0 1 0 50 52 40 1
125 19255 0 0 0 1 2 1 0 0 31.1019849418207 46.1026694045175 -1.13716633087578 0 2 0 1 0 64 63 40 1
125 19255 0 1 1 1 3 2 0 1 25.2156057494867 24.0492813141684 -0.395509995960492 0 1 0 1 0 50 52 50 1
89 15290 1 1 1 1 3 1 0 0 38.7624914442163 39.0965092402464 0.474018120836736 0 3 1 1 1 39 49 50 1
122 18726 0 0 0 0 1 2 1 0 35.7125256673511 48.8788501026694 -0.727976628853551 0 3 1 1 0 46 52 37 1
122 18726 0 0 0 0 1 1 1 1 44.8350444900753 48.9171800136893 -0.75355098522994 0 2 1 1 0 46 63 55 1
121 18726 0 0 0 0 1 2 1 0 35.813826146475 43.3949349760438 -0.318786926831325 0 3 1 1 1 56 46 63 1
120 18726 0 0 0 0 1 2 0 0 32.1834360027378 31.0143737166324 -0.881422767111885 0 3 1 1 0 50 63 63 1
161 26930 1 1 1 1 3 2 0 0 27.4414784394251 50.4120465434634 -0.242063857702158 0 2 1 1 0 56 63 63 1
100 15680 0 0 0 0 1 1 0 0 38.7323750855578 40.5667351129363 0.550741189965904 0 3 0 1 0 50 49 46 1
100 15680 0 1 1 0 3 2 0 0 35.8083504449008 43.0116358658453 -1.06044326174661 0 2 0 1 1 36 36 23 1
100 15680 0 0 0 0 1 2 1 0 48.4681724845996 47.3045859000684 -0.0374690066910454 0 2 0 1 0 39 46 50 1
100 15680 0 0 0 0 1 2 0 0 38.6639288158795 35.2498288843258 -0.47223306508966 0 2 0 1 1 64 56 63 1
100 15680 0 0 0 1 2 2 0 0 46.3901437371663 45.1444216290212 1.39469495038674 0 2 0 1 0 42 31 31 1
100 15680 0 0 0 1 2 2 0 0 50.880219028063 55.6303901437372 -0.165340788572991 0 3 0 1 0 50 49 35 1
100 15680 0 0 0 0 1 2 0 0 44.1752224503765 51.5893223819302 0.883207822858962 0 3 0 1 0 50 43 55 1
160 26930 1 1 1 1 3 1 0 0 35.7070499657769 35.8740588637919 -1.3161868255105 0 2 1 1 0 46 46 46 1
100 15680 0 0 0 0 1 1 0 0 41.6673511293634 45.9164955509925 0.346146338954791 0 3 1 1 0 50 43 40 1
161 26930 0 0 0 1 2 2 0 0 40.7967145790554 41.9657768651608 -0.216489501325769 0 1 1 1 1 42 63 50 1
158 26930 0 0 0 1 2 2 0 0 37.388090349076 36.807665982204 -0.446658708713271 0 3 1 1 1 50 56 63 1
159 26930 0 0 0 0 1 2 0 0 37.3388090349076 37.8343600273785 0.755336040977017 0 3 1 1 1 64 41 55 1
162 26930 1 1 1 0 3 1 0 0 28.9883641341547 45.3333333333333 -1.46963296376883 0 2 1 1 1 50 56 63 1
7 10148 0 0 0 0 1 1 1 0 45.5578370978782 45.8097193702943 -1.75095088390911 0 2 1 1 1 42 63 63 1
6 10148 0 0 0 0 1 2 0 0 42.9267624914442 53.0130047912389 1.54814108864508 0 2 1 1 0 39 46 50 1
5 10148 0 0 0 0 1 2 1 0 32.0684462696783 39.482546201232 -1.64865345840356 0 3 1 1 0 50 56 63 1
6 10148 0 0 0 0 1 2 0 0 31.3100616016427 30.6447638603696 -1.69980217115634 0 3 1 1 0 30 63 46 1
4 10148 1 1 1 1 3 1 0 0 34.5872689938398 35.337440109514 1.11337703024646 0 3 1 1 1 64 63 63 1
7 10148 0 0 0 0 1 1 1 0 28.9418206707734 31.523613963039 -2.10899187317856 0 3 1 1 0 56 63 63 1
7 10148 1 1 1 1 3 2 1 0 39.4086242299795 46.4914442162902 0.985505248364518 0 3 1 0 0 56 56 63 1
162 26930 0 0 0 0 1 2 1 0 39.0691307323751 33.5058179329227 -0.75355098522994 0 2 1 1 1 33 49 26 1
73 13621 0 0 0 0 1 1 0 1 40.8323066392882 43.4168377823409 0.576315546342293 0 2 0 0 0 56 39 55 1
73 13621 0 0 0 1 2 1 0 0 43.6139630390144 43.6960985626283 -0.318786926831325 0 3 0 1 0 50 52 35 1
73 13621 0 0 0 1 2 2 0 0 38.4503764544832 36.788501026694 0.192700200696456 0 2 0 1 0 64 63 63 1
111 18066 0 0 0 0 1 2 0 0 37.0951403148528 37.0102669404517 1.24124881212841 0 2 0 1 0 36 49 37 1
111 18066 0 1 1 1 3 1 0 0 41.5906913073238 48.7583846680356 -0.497807421466049 0 2 0 1 1 56 56 63 1
110 18066 0 0 0 0 1 2 0 1 37.700205338809 41.700205338809 1.24124881212841 0 3 0 1 0 64 63 55 1
110 18066 1 1 1 1 3 2 0 1 41.6700889801506 41.4182067077344 -0.0886177194438234 0 3 0 1 0 42 46 50 1
41 11442 0 0 0 0 1 1 0 0 45.201916495551 47.4524298425736 0.218274557072845 0 3 1 1 0 64 56 50 1
128 19721 0 0 0 1 2 2 1 0 36.6817248459959 39.4305270362765 0.985505248364518 0 2 1 1 0 50 63 63 1
128 19721 0 0 0 0 1 1 0 0 37.8945927446954 42.6420260095825 1.54814108864508 0 2 1 1 0 64 56 63 1
127 19721 0 0 0 1 2 2 0 0 48.0246406570842 50.5188227241615 1.11337703024646 0 3 1 1 0 20 34 43 1
130 19721 0 0 0 0 1 2 0 1 45.3223819301848 51.7426420260096 0.729761684600627 0 3 1 1 0 30 41 46 1
132 19721 0 0 0 0 1 1 0 0 47.9315537303217 46.5106091718001 0.985505248364518 0 1 1 1 0 64 46 63 1
129 19721 0 0 0 0 1 1 0 0 35.6632443531828 40.9911019849418 0.601889902718682 0 2 1 1 0 39 49 63 1
129 19721 0 0 0 0 1 1 1 0 35.2662559890486 33.1827515400411 0.729761684600627 0 3 1 1 0 50 52 40 1
129 19721 0 0 0 0 1 2 0 0 43.5044490075291 42.8364134154689 0.857633466482573 0 3 1 1 0 50 43 50 1
128 19721 0 0 0 0 1 1 0 0 41.07871321013 41.6591375770021 1.24124881212841 0 3 1 1 0 64 49 50 1
130 19721 0 0 0 0 1 2 0 0 39.233401779603 41.3963039014374 1.24124881212841 0 2 1 1 1 64 56 63 1
132 19721 0 0 0 1 2 1 0 0 47.937029431896 46.5160848733744 0.985505248364518 0 1 1 1 0 50 34 55 1
130 19721 0 0 0 0 1 2 0 0 36.9171800136893 36 1.08780267387007 0 2 1 1 0 30 31 43 1
128 19721 0 0 0 0 1 2 0 0 28.4736481861739 33.4729637234771 -1.85324830941467 0 1 1 1 0 50 52 43 1
38 11442 0 0 0 0 1 1 0 0 37.1718001368925 39.9233401779603 1.0366539611173 0 2 1 1 0 64 63 46 1
128 19721 0 0 0 0 1 1 1 0 42.3572895277207 50.0177960301164 -0.318786926831325 0 3 1 1 0 56 63 63 1
161 26930 0 1 1 1 3 2 1 1 28.6735112936345 33.5058179329227 -0.47223306508966 1 1 1 1 0 64 20 23 1
161 26930 0 0 0 1 2 1 0 0 50.6858316221766 56.9390828199863 1.54814108864508 1 2 1 1 0 50 63 40 1
160 26930 0 0 0 0 1 1 1 1 44.9390828199863 54.9377138945927 -2.39030979331884 0 3 1 1 0 64 63 63 1
162 26930 0 0 0 1 2 2 0 0 50.6858316221766 56.9390828199863 1.11337703024646 1 2 1 1 0 50 63 63 1
162 26930 0 0 0 1 2 2 1 1 46.6721423682409 32.1204654346338 -0.548956134218827 1 1 1 1 0 50 46 40 1
162 26930 0 0 0 0 1 1 1 0 39.9315537303217 44.7227926078029 -0.293212570454936 0 2 1 0 0 50 63 55 1
162 26930 0 0 0 0 1 1 1 0 24.249144421629 43.0527036276523 -1.03486890537022 0 2 1 0 0 56 63 50 1
159 26930 0 0 0 0 1 2 0 0 37.8261464750171 36.8268309377139 1.11337703024646 0 2 1 1 1 56 49 63 1
158 26930 0 0 0 0 1 1 0 0 36.6570841889117 36.0164271047228 0.474018120836736 0 1 1 1 0 64 52 63 1
161 26930 0 0 0 0 1 1 1 0 46.9787816563997 51.0609171800137 -0.293212570454936 0 2 1 1 0 46 56 55 1
124 19255 0 0 0 1 2 1 0 0 37.9931553730322 42.6584531143053 -0.676827916100773 0 3 0 1 0 50 63 55 1
125 19255 0 0 0 0 1 2 0 0 39.0691307323751 37.9767282683094 -1.52078167652161 0 2 0 1 0 50 49 43 1
90 15290 0 0 0 0 1 1 0 0 40.3997262149213 40.3997262149213 0.474018120836736 0 3 1 1 1 64 56 63 1
90 15290 0 0 0 0 1 1 0 0 40.2381930184805 47.9863107460643 0.0904027751909 0 2 1 1 0 50 36 55 1
89 15290 1 1 1 0 3 1 0 1 40.9390828199863 41.4236824093087 -1.21388940000494 0 1 1 1 1 42 41 40 1
120 18726 0 0 0 0 1 2 0 0 43.5482546201232 42.7926078028747 -0.0374690066910454 0 3 1 1 0 46 49 55 1
72 13621 0 0 0 1 2 1 1 0 30.3080082135524 34.7268993839836 -0.139766432196601 0 3 0 1 0 56 43 46 1
53 12357 0 0 0 0 1 2 0 0 38.1464750171116 40.5010266940452 -0.139766432196601 0 3 0 1 0 50 56 50 1
91 15290 0 0 0 0 1 2 0 0 44.9144421629021 45.1635865845311 -0.165340788572991 0 2 1 1 0 56 56 46 1
91 15290 0 0 0 1 2 2 0 0 31.337440109514 35.5893223819302 -0.0886177194438234 0 2 1 1 0 36 49 46 1
90 15290 0 0 0 0 1 2 0 0 29.3798767967146 31.62765229295 -1.69980217115634 0 1 1 1 0 42 46 55 1
91 15290 0 0 0 0 1 1 0 0 27.2361396303901 31.7344284736482 -0.19091514494938 0 2 1 1 0 64 63 55 1
89 15290 0 0 0 1 2 1 0 0 26.4914442162902 33.741273100616 -1.3161868255105 0 1 1 1 0 50 41 50 1
121 18726 0 0 0 0 1 2 0 0 43.4579055441478 43.9808350444901 0.192700200696456 0 3 1 0 0 42 28 32 1
126 19255 0 0 0 0 1 1 0 0 37.4784394250513 36.2327173169062 -0.881422767111885 0 3 0 1 1 64 63 63 1
126 19255 0 0 0 0 1 1 0 0 35.813826146475 37.1471594798084 -1.44405860739244 0 1 0 1 1 64 46 55 1
72 13621 0 0 0 0 1 2 0 0 34.9924709103354 37.741273100616 -0.216489501325769 0 2 0 1 0 50 63 63 1
91 15290 0 0 0 0 1 1 1 0 36.9363449691992 38.5160848733744 0.704187328224239 0 3 1 1 1 56 63 55 1
122 18726 0 0 0 0 1 1 0 0 38.7433264887064 38.7433264887064 1.19010009937563 0 3 1 1 0 50 52 50 1
72 13621 0 0 0 0 1 2 0 1 33.5633127994524 47.3237508555784 -0.114192075820212 0 1 0 1 0 46 39 31 1
124 19255 1 0 1 0 3 2 0 0 42.6803559206023 46.7624914442163 0.576315546342293 0 3 0 1 1 50 63 63 1
124 19255 0 0 0 0 1 1 0 0 36.6570841889117 40.9911019849418 1.0366539611173 0 3 0 1 0 50 63 63 1
125 19255 1 1 1 1 3 1 0 0 29.015742642026 33.8480492813142 1.11337703024646 0 3 0 0 0 46 39 46 1
121 18726 1 1 1 0 3 1 1 1 36.0657084188912 40.9856262833676 -0.293212570454936 0 2 1 1 1 56 52 37 1
72 13621 0 0 0 0 1 2 0 0 34.072553045859 36.5694729637235 0.474018120836736 0 2 0 1 0 30 49 55 1
120 18726 0 0 0 0 1 1 1 0 34.6502395619439 33.0704996577687 1.11337703024646 0 3 1 1 0 46 56 50 1
124 19255 0 0 0 0 1 1 0 0 34.9103353867214 35.4086242299795 -0.0374690066910454 0 2 0 1 0 50 63 55 1
90 15290 1 1 1 1 3 2 0 0 32.331279945243 30.1683778234086 -0.600104846971605 0 1 1 1 0 36 49 29 1
121 18726 0 0 0 1 2 1 0 1 36.498288843258 36.4188911704312 -0.600104846971605 0 3 1 1 1 64 52 55 1
92 15303 0 0 0 1 2 2 1 0 25.741273100616 34.9103353867214 0.729761684600627 0 2 1 1 0 46 46 50 1
132 19721 0 0 0 1 2 1 0 0 45.9794661190965 46.6447638603696 1.65043851415063 0 3 1 1 0 64 56 63 1
128 19721 0 0 0 0 1 1 0 0 46.4750171115674 51.0609171800137 0.474018120836736 0 3 1 1 0 50 63 63 1
127 19721 0 0 0 1 2 1 0 0 40.5557837097878 45.555099247091 -0.242063857702158 0 3 1 1 0 39 63 55 1
78 15257 0 0 0 0 1 1 1 0 32.5503080082136 31.9698836413415 0.908782179235351 0 3 1 0 0 50 52 55 1
67 13381 0 0 0 0 1 1 0 0 36.8131416837782 40.394250513347 -1.57193038927439 0 1 0 1 0 56 56 63 1
67 13381 0 1 1 1 3 1 0 0 46.9185489390828 34.2532511978097 -1.3161868255105 0 3 0 1 1 36 63 63 1
68 13381 0 0 0 0 1 1 0 1 49.9822039698836 56.8158795345654 -1.3161868255105 0 2 0 1 0 64 63 55 1
66 13381 0 0 0 0 1 2 1 0 38.0041067761807 41.0047912388775 1.65043851415063 0 3 0 1 0 46 63 55 1
106 16144 0 0 0 1 2 2 0 0 42.0752908966461 46.6557152635181 -1.06044326174661 1 1 0 1 0 56 43 63 1
66 13381 0 1 1 1 3 2 0 0 38.757015742642 45.3442847364819 0.474018120836736 0 2 0 1 0 56 31 37 1
68 13381 0 0 0 0 1 1 0 0 44.3066392881588 49.305954825462 0.397295051707569 0 3 0 1 0 46 52 50 1
76 15257 0 0 0 1 2 2 1 0 27.4852840520192 43.315537303217 -1.95554573492023 0 3 1 0 0 50 56 50 1
153 25978 1 1 1 1 3 1 0 1 47.356605065024 62.1683778234086 1.24124881212841 1 2 0 1 0 36 43 37 1
127 19721 0 0 0 0 1 2 0 0 41.5112936344969 37.4264202600958 -0.344361283207714 0 3 1 1 0 64 41 37 1
129 19721 0 0 0 0 1 2 0 0 38.8090349075975 42.1437371663244 0.985505248364518 0 3 1 1 0 36 43 55 1
130 19721 1 1 1 1 3 2 0 0 40.911704312115 45.5770020533881 0.985505248364518 0 3 1 1 0 39 36 40 1
127 19721 0 0 0 1 2 1 0 0 42.1601642710472 47.3237508555784 0.346146338954791 0 3 1 1 0 64 63 63 1
91 15290 0 0 0 0 1 2 0 0 42.3052703627652 47.0527036276523 1.39469495038674 0 3 1 1 0 56 63 50 1
131 19721 0 0 0 0 1 2 0 0 42.7378507871321 51.3429158110883 -1.06044326174661 0 1 1 1 1 64 63 63 1
130 19721 0 0 0 0 1 2 0 0 41.7357973990418 41.4839151266256 1.29239752488119 0 3 1 1 1 46 49 55 1
127 19721 0 0 0 1 2 1 0 0 41.6098562628337 47.5263518138261 1.42026930676313 0 3 1 1 0 33 56 55 1
129 19721 0 0 0 1 2 2 0 0 39.8302532511978 41.5770020533881 1.24124881212841 0 2 1 1 0 56 46 55 1
131 19721 0 0 0 1 2 2 0 0 36.72553045859 39.895961670089 1.11337703024646 0 3 1 1 1 56 63 55 1
27 11259 0 0 0 1 2 1 0 1 34.2833675564682 36.6406570841889 -0.139766432196601 0 1 1 1 0 42 63 63 1
129 19721 0 0 0 1 2 2 0 0 38.6721423682409 38.7542778918549 1.24124881212841 0 2 1 1 0 56 56 55 1
131 19721 0 0 0 0 1 2 0 0 33.9110198494182 37.07871321013 0.601889902718682 0 3 1 1 0 64 49 63 1
106 16144 0 0 0 0 1 1 0 0 33.8261464750171 44.4928131416838 -1.92997137854384 0 3 0 1 0 50 63 63 1
68 13381 0 0 0 1 2 2 0 0 34.3572895277207 38.1054072553046 -0.855848410735496 0 2 0 1 0 56 41 55 1
67 13381 0 0 0 0 1 2 0 0 38.4284736481862 50.1930184804928 0.985505248364518 0 3 0 1 0 56 52 63 1
66 13381 0 0 0 0 1 2 0 0 39.0992470910335 47.9342915811088 1.01107960474091 0 2 0 1 0 50 31 34 1
106 16144 0 0 0 0 1 1 0 0 29.8261464750171 33.2457221081451 -1.44405860739244 0 2 0 1 0 30 41 35 1
106 16144 0 0 0 0 1 1 0 0 42.0752908966461 46.6557152635181 -0.906997123488274 1 1 0 1 0 42 39 43 1
106 16144 0 0 0 1 2 2 1 0 48.7446954140999 49.0814510609172 -0.855848410735496 0 3 0 1 1 56 52 63 1
68 13381 0 1 1 1 3 2 0 0 33.4318959616701 29.2703627652293 -0.804699697982718 0 3 0 1 1 42 43 40 1
67 13381 0 0 0 0 1 1 0 0 37.8343600273785 37.7494866529774 -1.46963296376883 0 1 0 1 0 50 56 63 1
49 11619 0 0 0 0 1 2 1 0 47.9835728952772 48.7474332648871 1.24124881212841 0 3 1 0 0 36 39 50 1
96 15317 0 0 0 0 1 2 0 0 43.4934976043806 45.8288843258042 1.2668231685048 0 1 1 1 0 64 49 63 1
104 15903 0 0 0 1 2 1 0 0 37.2292950034223 44.5585215605749 1.65043851415063 0 3 0 1 0 64 43 55 1
48 11619 0 0 0 0 1 1 0 0 33.347022587269 39.1786447638604 0.218274557072845 0 2 1 1 0 56 63 50 1
105 15903 1 0 1 0 3 1 0 0 43.6030116358658 44.1889117043121 1.11337703024646 0 3 0 0 0 56 43 43 1
129 19721 0 0 0 1 2 2 0 0 44.7419575633128 48.5749486652977 0.729761684600627 0 3 1 1 1 56 63 63 1
127 19721 0 0 0 1 2 2 0 0 38.3518138261465 42.4366872005476 0.704187328224239 0 3 1 1 0 56 56 63 1
73 13621 0 0 0 1 2 1 0 0 37.5687885010267 44.0711841204654 0.729761684600627 0 3 0 1 0 42 63 43 1
90 15290 0 0 0 1 2 1 0 0 40.9445585215606 37.2785763175907 0.985505248364518 1 1 1 1 0 64 56 63 1
73 13621 0 0 0 0 1 1 1 0 38.1793292265572 46.0068446269678 -0.600104846971605 0 3 0 1 0 56 52 55 1
126 19255 0 0 0 1 2 2 0 0 35.2279260780287 34.3901437371663 0.320571982578402 0 3 0 1 0 64 39 46 1
73 13621 1 1 1 0 3 2 0 0 37.0431211498973 39.9616700889801 -0.523381777842438 0 1 0 1 0 64 46 50 1
120 18726 0 0 0 0 1 2 0 0 35.7426420260096 34.8145106091718 -0.855848410735496 0 3 1 1 0 50 63 43 1
124 19255 1 0 1 0 3 2 0 0 42.6502395619439 44.5667351129363 0.729761684600627 0 2 0 1 0 46 56 63 1
72 13621 0 0 0 0 1 1 0 0 39.7070499657769 46.7871321013005 -0.0374690066910454 0 3 0 1 0 56 63 63 1
121 18726 0 0 0 1 2 2 0 0 32.4134154688569 32.0848733744011 -0.165340788572991 0 2 1 1 0 64 34 35 1
122 18726 0 0 0 0 1 2 1 0 32.331279945243 40.6242299794661 -1.80209959666189 0 3 1 1 1 46 63 55 1
126 19255 1 1 1 1 3 2 0 0 47.3730321697468 43.4579055441478 -1.49520732014522 0 2 0 1 0 64 43 37 1
120 18726 0 0 0 0 1 1 0 0 41.5633127994524 44.3969883641342 0.218274557072845 0 3 1 1 0 50 46 46 1
111 18066 0 0 0 1 2 2 0 0 45.1718001368925 45.4182067077344 0.115977131567289 0 3 0 1 0 46 56 63 1
111 18066 0 0 0 0 1 1 0 0 37.8754277891855 39.0417522245038 -0.0886177194438234 0 1 0 1 0 56 63 63 1
110 18066 1 0 1 1 3 1 0 0 46.2970568104038 47.0444900752909 -1.06044326174661 0 1 0 1 0 56 43 63 1
68 13381 0 0 0 0 1 2 0 0 34.3408624229979 39.006160164271 -1.06044326174661 0 2 0 1 0 46 56 50 1
14 10494 0 0 0 1 2 2 0 0 42.4120465434634 44.580424366872 0.218274557072845 0 1 0 1 0 46 52 55 1
50 12344 0 1 1 1 3 1 0 0 46.6776180698152 46.5927446954141 -0.625679203347994 0 3 0 1 0 46 31 29 1
50 12344 0 0 0 1 2 2 0 0 33.4045174537988 35.8329911019849 -0.0886177194438234 0 3 0 1 0 56 52 63 1
52 12357 0 0 0 1 2 1 0 0 38.0835044490075 36 0.039254062438122 0 3 0 1 0 46 63 46 1
50 12344 0 0 0 1 2 1 0 0 39.482546201232 47.7316906228611 -1.57193038927439 0 2 0 1 1 50 52 35 1
53 12357 0 0 0 0 1 1 0 0 38.2313483915127 41.3086926762491 -0.19091514494938 0 1 0 1 0 56 49 50 1
53 12357 0 0 0 1 2 2 0 0 34.1957563312799 32.1971252566735 -1.69980217115634 0 2 0 1 0 56 52 55 1
53 12357 0 0 0 1 2 2 0 0 41.5003422313484 40.0958247775496 -0.804699697982718 0 1 0 1 1 50 56 63 1
53 12357 0 0 0 1 2 1 0 0 31.9260780287474 33.5058179329227 -0.906997123488274 0 3 0 1 0 64 63 63 1
77 15257 0 0 0 0 1 2 0 0 39.3949349760438 59.3100616016427 1.24124881212841 0 3 1 1 0 46 56 63 1
77 15257 0 0 0 1 2 2 0 0 43.8603696098563 48.9445585215606 0.832059110106184 0 3 1 1 1 50 63 63 1
77 15257 0 0 0 0 1 2 0 0 48.082135523614 45.409993155373 0.474018120836736 0 3 1 1 0 46 52 63 1
35 11379 0 0 0 0 1 1 0 0 38.0013689253936 35.4168377823409 -0.19091514494938 0 2 1 1 0 50 46 50 1
33 11379 0 0 0 1 2 2 1 0 28.8104038329911 36.2573579739904 -0.75355098522994 0 1 1 1 0 33 49 55 1
34 11379 0 0 0 1 2 2 0 0 41.6700889801506 40.37234770705 0.243848913449235 0 1 1 0 0 36 63 46 1
34 11379 0 0 0 0 1 2 1 0 33.7111567419576 38.1300479123888 -1.3161868255105 0 3 1 0 1 56 63 63 1
65 13168 0 0 0 1 2 1 0 0 32.5639972621492 45.8151950718686 1.06222831749369 0 2 0 1 0 50 52 40 1
64 13168 0 0 0 0 1 2 0 0 39.2251882272416 37.3032169746749 -0.855848410735496 0 2 0 1 0 64 46 63 1
64 13168 0 1 1 1 3 1 0 0 46.3052703627652 51.3073237508556 -0.318786926831325 0 2 0 1 0 50 39 34 1
65 13168 0 0 0 1 2 1 0 0 36.6023271731691 39.4387405886379 1.54814108864508 0 2 0 1 0 50 63 63 1
64 13168 0 0 0 1 2 2 0 0 41.3223819301848 41.8261464750171 -1.23946375638133 0 1 0 1 0 39 39 32 1
65 13168 0 0 0 0 1 2 0 0 38.4585900068446 39.7946611909651 -0.369935639584103 0 2 0 1 0 50 63 63 1
65 13168 0 0 0 0 1 1 0 0 35.7426420260096 35.5756331279945 0.857633466482573 0 3 0 1 0 50 63 63 1
65 13168 0 0 0 0 1 1 0 0 37.6427104722793 50.2286105407255 1.29239752488119 0 2 0 1 0 64 63 63 1
64 13168 0 0 0 1 2 1 0 0 32.5639972621492 45.8151950718686 0.985505248364518 0 2 0 1 0 42 49 46 1
64 13168 0 0 0 0 1 1 1 0 38.5106091718001 40.1806981519507 -0.727976628853551 0 2 0 1 0 39 39 46 1
65 13168 0 0 0 0 1 2 0 0 38.5872689938398 41.8398357289528 1.11337703024646 0 3 0 1 0 50 63 63 1
16 10615 0 0 0 0 1 1 0 0 41.3086926762491 37.4784394250513 0.320571982578402 0 3 0 1 0 50 63 63 1
17 10615 0 0 0 0 1 2 0 0 38.0013689253936 45.0020533880903 0.985505248364518 0 1 0 0 0 42 39 50 1
18 10615 0 0 0 0 1 2 0 0 37.2758384668036 38.6858316221766 0.474018120836736 0 2 0 0 0 56 63 63 1
109 18053 0 0 0 1 2 1 0 0 43.5728952772074 45.3196440793977 -0.600104846971605 0 1 0 1 1 50 52 46 1
109 18053 0 0 0 0 1 1 0 0 32.0876112251882 35.1676933607118 -0.497807421466049 0 1 0 1 0 56 63 63 1
109 18053 1 0 1 1 3 2 0 0 40.2245037645448 61.9329226557153 0.985505248364518 0 1 0 1 0 36 39 37 1
109 18053 0 0 0 1 2 1 1 0 31.9260780287474 36.9965776865161 -0.267638214078547 0 2 0 0 0 39 63 37 1
19 10615 0 0 0 0 1 1 1 0 37.9712525667351 48.8788501026694 -1.69980217115634 0 1 0 1 0 56 63 63 1
109 18053 1 1 1 1 3 1 0 0 39.1676933607118 40.9199178644764 0.755336040977017 0 3 0 1 1 50 56 63 1
109 18053 0 0 0 1 2 2 1 0 38.9130732375086 46.8281998631075 -2.23686365506051 1 3 0 1 0 46 52 40 1
109 18053 0 0 0 0 1 2 0 0 30.1026694045175 33.3552361396304 -1.06044326174661 0 3 0 1 0 64 52 55 1
16 10615 0 0 0 0 1 2 0 0 49.7221081451061 46.5544147843943 0.218274557072845 0 2 0 0 0 39 41 43 1
17 10615 0 0 0 0 1 2 0 0 38.4750171115674 45.7248459958932 1.11337703024646 0 3 0 1 0 64 52 63 1
17 10615 0 1 1 1 3 1 0 0 36.4243668720055 37.9137577002053 0.115977131567289 0 1 0 0 1 56 56 55 1
109 18053 0 0 0 0 1 1 0 0 36.2354551676934 35.233401779603 0.729761684600627 0 2 0 1 0 50 52 55 1
18 10615 0 0 0 0 1 1 0 1 34.3463381245722 36.5420944558522 -0.932571479864663 0 2 0 1 0 50 63 63 1
109 18053 0 0 0 0 1 2 1 0 32.331279945243 33.6646132785763 1.13895138662285 0 3 0 1 0 50 46 55 1
109 18053 0 0 0 0 1 1 0 0 44.331279945243 38.4147843942505 1.57371544502147 0 2 0 1 0 50 43 50 1
109 18053 0 0 0 1 2 1 0 0 42.0807665982204 47.4113620807666 -0.779125341606329 0 1 0 1 0 46 46 50 1
109 18053 0 0 0 1 2 1 1 0 38.9130732375086 46.8281998631075 -2.23686365506051 1 3 0 1 0 50 63 63 1
37 11442 0 0 0 0 1 1 1 0 36.0273785078713 47.1978097193703 1.2668231685048 0 3 1 1 0 39 49 46 1
131 19721 1 0 1 0 3 2 0 0 39.4414784394251 42.0643394934976 0.729761684600627 0 3 1 1 0 64 63 63 1
65 13168 0 0 0 1 2 1 0 0 36.062970568104 39.0609171800137 -0.0630433630674344 0 2 0 1 0 50 52 63 1
65 13168 0 0 0 1 2 1 0 0 40.4709103353867 43.4688569472964 0.985505248364518 0 3 0 1 0 56 63 63 1
155 25982 0 0 0 1 2 2 0 0 43.1622176591376 52.249144421629 1.9573307906673 0 2 0 1 0 64 46 55 1
66 13381 0 0 0 1 2 2 0 0 32.8487337440109 35.9342915811088 0.499592477213126 0 3 0 0 1 42 63 50 1
19 10615 0 0 0 1 2 2 1 0 33.3990417522245 43.0691307323751 -0.0374690066910454 1 2 0 1 0 27 46 50 1
143 24764 0 0 0 1 2 1 1 0 34.861054072553 49.1143052703628 -0.702402272477162 0 3 0 1 0 33 39 34 1
143 24764 0 0 0 0 1 2 0 0 37.9739904175222 43.1403148528405 0.93435653561174 0 3 0 1 0 64 63 46 1
144 24764 0 0 0 0 1 2 0 0 33.0075290896646 35.5044490075291 -1.39290989463967 0 3 0 1 0 64 52 55 1
143 24764 0 0 0 1 2 1 1 0 40.7419575633128 42.0780287474333 -0.625679203347994 0 3 0 1 0 50 63 50 1
16 10615 0 0 0 1 2 2 1 0 33.4045174537988 43.0746064339493 0.474018120836736 1 2 0 1 0 27 34 50 1
143 24764 1 0 1 1 3 1 1 0 26.6694045174538 29.4182067077344 -0.242063857702158 0 2 0 1 0 64 63 55 1
57 12390 0 0 0 0 1 1 0 0 33.1991786447639 35.7809719370294 1.31797188125758 0 3 0 1 0 50 41 43 1
57 12390 0 0 0 0 1 2 1 0 40.3175906913073 46.8281998631075 -0.651253559724383 0 3 0 1 0 50 63 63 1
57 12390 0 0 0 0 1 1 0 0 40.5859000684463 48.6707734428474 -0.497807421466049 0 2 0 1 0 56 52 46 1
57 12390 0 0 0 0 1 2 0 0 35.4989733059548 36.9993155373032 0.601889902718682 0 3 0 1 0 50 49 55 1
50 12344 0 0 0 0 1 1 1 0 33.4318959616701 35.6851471594798 -1.49520732014522 0 2 0 1 0 33 49 40 1
154 25978 0 0 0 0 1 1 0 0 27.4058863791923 39.0225872689938 0.039254062438122 0 2 0 1 0 42 52 37 1
153 25978 0 0 0 0 1 1 0 1 44.2299794661191 37.9767282683094 -0.011894650314656 0 2 0 1 0 50 63 63 1
154 25978 0 0 0 1 2 1 0 1 29.6618754277892 42.6611909650924 -1.03486890537022 0 2 0 1 1 56 52 50 1
151 25978 0 0 0 0 1 2 0 0 38.1793292265572 39.5947980835045 0.474018120836736 0 3 0 1 0 30 49 50 1
154 25978 0 0 0 1 2 1 0 0 36.7474332648871 36.082135523614 -0.216489501325769 0 3 0 1 0 42 41 55 1
151 25978 1 0 1 0 3 2 0 0 35.1266255989049 41.7084188911704 -0.267638214078547 0 2 0 1 0 46 46 43 1
152 25978 0 0 0 0 1 2 0 0 28.6461327857632 32.4791238877481 -1.06044326174661 0 1 0 1 0 50 52 63 1
27 11259 1 0 1 1 3 1 1 0 40.7967145790554 45.8151950718686 0.729761684600627 0 2 1 1 0 56 63 50 1
29 11259 1 1 1 1 3 2 0 0 33.9849418206708 36.4818617385353 0.115977131567289 0 2 1 1 0 42 56 55 1
28 11259 0 0 0 0 1 1 0 1 46.2970568104038 43.6550308008214 -1.64865345840356 0 1 1 1 0 36 52 23 1
27 11259 0 0 0 0 1 2 1 0 36.72553045859 41.6399726214921 -0.19091514494938 0 3 1 1 0 39 56 50 1
29 11259 1 1 1 1 3 2 0 1 45.8261464750171 37.9110198494182 -1.62307910202717 0 2 1 1 1 20 28 23 1
28 11259 0 0 0 1 2 1 0 0 35.1622176591376 31.9151266255989 -0.906997123488274 0 3 1 1 0 64 63 63 1
28 11259 0 0 0 0 1 2 0 0 34.7624914442163 42.1820670773443 1.29239752488119 0 1 1 1 1 56 52 63 1
29 11259 0 0 0 0 1 1 1 0 32.2655715263518 40.0136892539357 -0.804699697982718 0 2 1 1 1 42 63 50 1
28 11259 0 0 0 0 1 1 1 1 33.5633127994524 36.8049281314168 -0.855848410735496 0 2 1 1 0 50 52 63 1
54 12360 0 0 0 0 1 2 0 0 38.0835044490075 39.3347022587269 1.24124881212841 0 3 0 1 0 36 46 55 1
165 31717 0 0 0 1 2 2 1 0 37.138945927447 37.9712525667351 -0.47223306508966 0 3 1 0 0 50 52 50 1
54 12360 0 0 0 0 1 1 0 0 38.9514031485284 45.2046543463381 1.80388465240897 0 2 0 1 0 50 63 63 1
150 25172 0 0 0 0 1 2 0 0 42.4914442162902 46.2450376454483 0.167125844320067 0 3 0 1 0 56 56 46 1
147 25172 0 0 0 0 1 1 0 0 38.7241615331964 41.5578370978782 -0.600104846971605 0 3 0 1 0 46 49 63 1
150 25172 0 0 0 0 1 1 0 1 34.8555783709788 31.2799452429843 -0.497807421466049 0 2 0 1 1 64 52 50 1
150 25172 1 0 1 0 3 2 0 0 43.4277891854894 50.3408624229979 0.985505248364518 0 3 0 1 0 56 63 63 1
148 25172 0 0 0 0 1 2 0 0 45.138945927447 40.8870636550308 -0.0886177194438234 0 3 0 1 0 42 56 55 1
147 25172 1 1 1 1 3 2 0 0 43.4579055441478 46.3709787816564 -0.651253559724383 0 1 0 1 1 64 52 55 1
148 25172 0 0 0 0 1 1 0 0 33.8973305954825 33.0650239561944 -0.497807421466049 0 3 0 1 0 50 41 46 1
149 25172 0 0 0 0 1 2 0 0 40.9418206707734 48.6926762491444 0.755336040977017 0 3 0 1 0 56 52 55 1
149 25172 0 0 0 1 2 1 0 0 38.3271731690623 48.9993155373032 1.11337703024646 0 2 0 1 0 50 63 63 1
149 25172 0 1 1 0 3 2 0 0 38.3271731690623 34.0752908966461 0.857633466482573 0 3 0 1 0 50 56 63 1
149 25172 0 0 0 0 1 2 0 0 40.3148528405202 44.3997262149213 0.141551487943678 0 3 0 1 0 56 56 63 1
148 25172 0 0 0 0 1 2 1 0 33.3497604380561 38.4969199178645 -2.39030979331884 0 3 0 1 0 64 63 63 1
150 25172 0 0 0 0 1 2 0 0 36.0273785078713 42.0260095824778 0.422869408083958 0 2 0 1 0 39 52 40 1
149 25172 0 0 0 0 1 2 0 0 38.6475017111567 32.3887748117728 0.985505248364518 0 1 0 1 0 56 56 50 1
150 25172 0 0 0 0 1 1 0 0 47.0800821355236 48.082135523614 1.4969923758923 0 3 0 1 0 50 56 63 1
147 25172 0 0 0 0 1 2 0 0 32.7364818617385 33.1416837782341 0.832059110106184 0 2 0 1 0 64 56 46 1
150 25172 0 0 0 0 1 2 0 0 38.6858316221766 42.4339493497604 0.985505248364518 0 2 0 1 0 46 52 55 1
149 25172 0 0 0 0 1 1 1 0 36.7474332648871 40.0164271047228 -0.651253559724383 0 2 0 1 0 50 56 46 1
149 25172 0 0 0 0 1 1 0 0 33.9739904175222 34.5106091718001 0.729761684600627 0 1 0 1 0 46 52 63 1
150 25172 0 0 0 0 1 1 0 0 32.1259411362081 36.4544832306639 -0.600104846971605 0 1 0 1 0 56 63 63 1
147 25172 0 0 0 0 1 1 0 0 33.1416837782341 36.6406570841889 -0.242063857702158 0 2 0 1 0 50 49 32 1
149 25172 0 0 0 1 2 1 0 0 35.4962354551677 42.8281998631075 0.039254062438122 0 2 0 1 0 33 56 50 1
147 25172 0 0 0 0 1 1 0 0 42.8528405201916 50.0232717316906 -1.7765252402855 0 1 0 1 0 64 46 46 1
148 25172 0 0 0 0 1 1 0 0 42.9815195071869 45.9822039698836 -0.421084352336882 0 3 0 1 0 50 52 63 1
69 13394 0 0 0 0 1 1 0 0 46.5982203969884 52.8514715947981 0.243848913449235 0 3 0 1 0 64 63 55 1
148 25172 0 0 0 0 1 2 0 0 38.984257357974 40.6516084873374 0.704187328224239 0 1 0 1 0 46 56 63 1
147 25172 0 0 0 0 1 2 0 0 39.066392881588 43.233401779603 0.985505248364518 0 2 0 1 0 42 46 40 1
149 25172 0 0 0 0 1 1 0 0 47.5947980835045 41.09787816564 -1.3161868255105 0 1 0 1 0 64 63 55 1
149 25172 0 1 1 0 3 2 0 0 47.2689938398357 40.684462696783 0.448443764460347 0 1 0 1 0 42 49 31 1
153 25978 0 0 0 0 1 1 0 0 46.9787816563997 41.9794661190965 0.499592477213126 0 3 0 1 0 36 63 63 1
154 25978 0 0 0 1 2 1 0 0 44.1533196440794 37.7330595482546 -0.47223306508966 0 3 0 1 0 64 52 63 1
32 11335 0 0 0 1 2 2 0 1 37.2758384668036 35.378507871321 0.857633466482573 0 1 1 1 0 50 63 63 1
32 11335 0 0 0 0 1 2 0 0 37.3963039014374 45.3908281998631 -0.165340788572991 0 3 1 1 0 50 52 63 1
31 11335 0 0 0 0 1 2 0 0 34.6036960985626 34.5215605749487 0.601889902718682 0 3 1 1 1 36 43 35 1
32 11335 0 0 0 0 1 1 1 0 28.8104038329911 30.0616016427105 -1.00929454899383 0 3 1 1 0 50 49 50 1
30 11335 0 0 0 0 1 1 0 0 32.1533196440794 35.9863107460643 -1.23946375638133 0 1 1 1 0 56 63 55 1
31 11335 0 0 0 1 2 2 1 0 40.4490075290897 34.4476386036961 -0.702402272477162 0 1 1 1 0 50 63 63 1
31 11335 0 0 0 1 2 1 0 0 44.0684462696783 48.9856262833676 -0.0374690066910454 0 3 1 1 1 56 43 35 1
32 11335 0 0 0 1 2 2 1 1 35.4414784394251 39.192334017796 -0.881422767111885 0 1 1 1 0 50 56 63 1
35 11379 0 0 0 1 2 1 0 0 32.3887748117728 37.6399726214921 0.346146338954791 0 3 1 1 1 50 52 55 1
30 11335 0 0 0 1 2 1 1 0 45.3744010951403 47.5373032169747 -1.13716633087578 0 1 1 1 1 56 63 55 1
30 11335 0 1 1 0 3 2 1 0 42.1464750171116 46.6447638603696 -1.18831504362855 0 3 1 1 0 50 63 63 1
33 11379 0 0 0 0 1 1 0 0 37.0951403148528 39.296372347707 -0.75355098522994 0 2 1 1 0 56 56 37 1
151 25978 0 0 0 1 2 1 0 0 29.388090349076 31.6413415468857 -0.0886177194438234 0 2 0 1 0 56 49 43 1
152 25978 0 0 0 1 2 1 0 0 37.3524982888433 37.1909650924025 -1.16274068725216 0 1 0 1 0 42 63 55 1
152 25978 0 0 0 1 2 1 0 0 27.4058863791923 32.1587953456537 -0.881422767111885 0 2 0 1 0 50 63 55 1
151 25978 0 0 0 1 2 2 0 0 33.138945927447 36.8049281314168 -1.49520732014522 0 2 0 1 0 39 56 37 1
24 10991 0 0 0 0 1 2 0 0 35.1403148528405 37.7221081451061 -0.344361283207714 0 2 1 1 0 56 63 63 1
154 25978 0 0 0 0 1 1 0 0 49.864476386037 51.0308008213552 1.80388465240897 0 3 0 1 0 56 52 63 1
152 25978 0 0 0 0 1 1 0 1 37.1827515400411 42.6666666666667 0.039254062438122 0 3 0 1 0 42 46 50 1
153 25978 0 0 0 1 2 1 0 0 47.6495550992471 46.8145106091718 -0.548956134218827 0 3 0 1 1 39 46 63 1
154 25978 0 0 0 0 1 2 0 0 36.72553045859 47.5455167693361 -1.03486890537022 0 3 0 1 0 33 46 34 1
153 25978 1 1 1 1 3 1 0 0 34.6611909650924 42.0807665982204 -1.72537652753272 0 1 0 1 0 64 63 37 1
154 25978 0 0 0 0 1 1 1 0 33.8398357289528 30.7460643394935 -0.804699697982718 0 2 0 1 0 50 56 63 1
153 25978 0 0 0 0 1 2 1 0 29.9192334017796 33.741273100616 -0.830274054359107 0 2 0 1 0 33 63 63 1
152 25978 0 0 0 0 1 1 0 0 30.6639288158795 31.813826146475 0.576315546342293 0 2 0 1 0 50 39 32 1
152 25978 0 0 0 0 1 2 0 0 41.9767282683094 40.643394934976 1.54814108864508 0 3 0 1 0 50 63 46 1
152 25978 0 0 0 1 2 1 0 0 40.4106776180698 43.1622176591376 0.857633466482573 0 2 0 1 0 42 63 46 1
152 25978 0 0 0 0 1 2 0 0 39.2279260780287 39.8110882956879 1.70158722690341 0 3 0 1 0 50 41 55 1
45 11485 0 0 0 0 1 1 0 0 38.8993839835729 41.7549623545517 -0.165340788572991 0 2 0 0 0 50 63 63 1
152 25978 0 0 0 1 2 1 0 0 38.5927446954141 41.5112936344969 -0.011894650314656 0 1 0 1 0 42 63 50 1
154 25978 0 0 0 0 1 1 1 0 39.296372347707 38.8309377138946 0.93435653561174 0 2 0 1 0 46 63 63 1
46 11485 1 1 1 0 3 2 0 0 36.6680355920602 46.5763175906913 -0.497807421466049 0 2 0 1 1 64 49 46 1
50 12344 0 0 0 0 1 1 0 0 39.233401779603 42.6666666666667 -1.29061246913411 0 2 0 1 0 64 56 43 1
45 11485 0 0 0 0 1 1 0 0 42.92128678987 46.4175222450376 0.755336040977017 0 3 0 1 1 64 49 63 1
9 10451 0 0 0 1 2 1 1 0 35.5427789185489 34.4558521560575 0.064828418814511 0 3 0 1 0 64 63 63 1
46 11485 0 0 0 1 2 2 0 0 38.2943189596167 37.2101300479124 -0.600104846971605 0 3 0 1 0 39 49 63 1
45 11485 0 0 0 1 2 2 0 0 35.7125256673511 41.4647501711157 -0.165340788572991 0 3 0 1 0 42 52 55 1
26 10991 0 0 0 1 2 1 0 1 43.9726214921287 45.4757015742642 1.29239752488119 1 3 1 1 0 64 63 63 1
24 10991 0 0 0 1 2 1 0 0 38.4777549623546 41.3935660506502 0.474018120836736 0 3 1 1 0 64 56 63 1
23 10991 0 0 0 0 1 2 0 0 43.4989733059548 36.5694729637235 -0.497807421466049 0 2 1 1 0 42 41 35 1
26 10991 0 0 0 0 1 1 0 0 44.4134154688569 46.0835044490075 0.729761684600627 0 1 1 1 0 56 52 55 1
47 11485 0 0 0 0 1 2 0 0 32.9801505817933 33.1471594798084 0.0904027751909 0 3 0 1 0 64 46 63 1
56 12387 0 0 0 0 1 1 0 0 41.2539356605065 44.5065023956194 -0.267638214078547 0 1 0 1 0 56 63 63 1
56 12387 0 0 0 1 2 2 0 0 37.4318959616701 38.8501026694045 0.832059110106184 0 2 0 1 1 50 49 46 1
55 12374 0 0 0 1 2 2 0 0 42.7132101300479 47.8001368925394 -0.216489501325769 0 3 0 1 0 46 49 43 1
55 12374 0 0 0 0 1 1 0 0 33.3798767967146 36.7118412046543 -1.62307910202717 0 3 0 0 1 64 56 50 1
55 12374 0 0 0 0 1 2 0 0 47.9972621492129 35.8302532511978 1.13895138662285 0 2 0 0 0 50 56 46 1
55 12374 0 0 0 0 1 1 0 0 38.1327857631759 42.9377138945927 0.422869408083958 0 2 0 1 0 64 63 55 1
56 12387 0 0 0 1 2 1 1 0 32.993839835729 39.9123887748118 -1.13716633087578 0 3 0 1 1 39 63 55 1
55 12374 1 1 1 1 3 2 0 0 41.9219712525667 46.1793292265572 0.218274557072845 0 1 0 1 0 64 63 55 1
55 12374 0 0 0 0 1 1 0 0 39.7043121149897 36.3668720054757 -0.165340788572991 0 3 0 1 0 56 52 55 1
45 11485 0 1 1 1 3 2 0 1 39.3730321697468 47.2087611225188 -0.446658708713271 0 2 0 1 1 64 52 63 1
45 11485 0 0 0 0 1 1 0 0 38.154688569473 44.5694729637235 -0.75355098522994 0 3 0 1 0 46 63 55 1
46 11485 0 0 0 1 2 1 0 1 32.6269678302532 36.7939767282683 -2.05784316042578 0 1 0 1 0 50 63 63 1
47 11485 0 0 0 0 1 1 0 0 38.7241615331964 43.7262149212868 1.65043851415063 0 3 0 1 0 64 52 63 1
47 11485 0 0 0 0 1 2 0 0 33.388090349076 32.807665982204 0.0904027751909 0 3 0 1 1 50 52 55 1
45 11485 0 0 0 1 2 1 0 1 33.9164955509925 35.8329911019849 -0.011894650314656 0 2 0 1 0 56 52 46 1
45 11485 0 0 0 0 1 1 0 0 43.3292265571526 58.7460643394935 -1.90439702216745 0 1 0 0 0 50 63 40 1
45 11485 0 0 0 1 2 1 0 0 43.0280629705681 44.1971252566735 0.729761684600627 0 2 0 1 0 42 63 55 1
45 11485 0 0 0 0 1 1 0 0 41.0704996577687 39.5674195756331 0.576315546342293 0 3 0 1 0 64 63 50 1
45 11485 0 0 0 1 2 2 0 0 30.1382614647502 37.4729637234771 -1.16274068725216 0 1 0 1 1 50 63 55 1
24 10991 0 0 0 0 1 2 0 0 39.1430527036277 64.8104038329911 1.0366539611173 0 3 1 1 1 46 39 63 1
45 11485 0 0 0 1 2 1 0 1 46.9295003422313 48.3504449007529 0.0904027751909 0 2 0 1 0 46 56 46 1
46 11485 0 0 0 0 1 1 0 0 39.0718685831622 41.990417522245 1.54814108864508 0 3 0 1 0 50 63 55 1
11 10481 1 0 1 0 3 2 0 0 38.1820670773443 38.7624914442163 0.729761684600627 0 2 0 1 0 46 52 55 1
46 11485 0 1 1 1 3 1 0 0 35.006160164271 52.8377823408624 0.474018120836736 0 3 0 1 0 24 36 26 1
13 10481 0 0 0 0 1 2 0 0 43.3347022587269 56.9965776865161 -0.0374690066910454 0 3 0 1 0 36 43 43 1
13 10481 0 0 0 1 2 1 0 0 37.2758384668036 38.6885694729637 -1.06044326174661 0 3 0 1 1 50 39 40 1
12 10481 0 0 0 0 1 2 0 0 43.5044490075291 43.7809719370294 -1.34176118188689 0 1 0 1 1 56 52 46 1
47 11485 0 0 0 0 1 1 0 0 45.8918548939083 48.8925393566051 0.857633466482573 0 3 0 1 0 56 52 63 1
12 10481 0 0 0 1 2 1 1 0 36.8815879534565 57.1307323750856 0.985505248364518 0 3 0 1 0 50 49 50 1
46 11485 0 0 0 0 1 2 0 0 41.5058179329227 44.4216290212183 0.346146338954791 0 2 0 1 0 46 46 50 1
11 10481 0 0 0 1 2 2 0 0 38.0835044490075 40.1670088980151 0.857633466482573 0 3 0 1 0 39 49 50 1
11 10481 0 0 0 1 2 1 0 0 33.5906913073238 44.4928131416838 -1.18831504362855 0 2 0 1 0 46 56 55 1
46 11485 1 0 1 0 3 2 0 0 37.1718001368925 37.4182067077344 0.474018120836736 0 2 0 1 0 64 49 63 1
46 11485 0 0 0 0 1 2 0 0 46.009582477755 47.8439425051335 -0.267638214078547 0 2 0 0 0 64 56 55 1
11 10481 0 0 0 0 1 2 0 0 38.4202600958248 40.4955509924709 0.320571982578402 0 3 0 1 0 56 63 63 1
105 15903 1 0 1 1 3 2 0 0 26.3600273785079 28.1095140314853 -0.293212570454936 0 1 0 1 1 64 63 55 1
74 14613 0 1 1 1 3 1 0 0 32.974674880219 33.7221081451061 -0.523381777842438 0 2 0 1 0 39 39 40 1
74 14613 0 0 0 0 1 2 0 0 43.5373032169747 39.2060232717317 0.601889902718682 0 3 0 1 0 50 63 63 1
60 12417 0 0 0 0 1 1 0 0 35.6632443531828 35.4962354551677 0.064828418814511 0 2 0 1 0 50 63 63 1
54 12360 1 1 1 1 3 1 0 0 43.4277891854894 50.590006844627 0.601889902718682 0 3 0 1 1 56 56 55 1
58 12417 0 0 0 1 2 2 0 0 41.1471594798084 42.0643394934976 0.93435653561174 0 2 0 1 0 42 63 55 1
59 12417 0 1 1 0 3 1 0 0 33.388090349076 32.3887748117728 -0.881422767111885 0 2 0 1 0 50 63 40 1
116 18246 0 0 0 0 1 2 0 1 37.2758384668036 34.2313483915127 -0.727976628853551 0 3 1 1 0 36 46 63 1
58 12417 0 0 0 0 1 1 0 1 22.3080082135524 24.1478439425051 -1.06044326174661 0 2 0 0 0 42 28 37 1
59 12417 0 1 1 0 3 2 0 0 29.8069815195072 39.8083504449008 -1.00929454899383 0 1 0 1 0 33 63 43 1
98 15573 0 0 0 0 1 1 1 0 42.0670773442847 42.1519507186858 -0.267638214078547 0 2 0 1 0 42 63 63 1
98 15573 0 0 0 0 1 2 0 0 36.0848733744011 40.7474332648871 1.24124881212841 0 3 0 1 0 30 49 63 1
99 15573 0 0 0 0 1 1 0 0 35.8932238193018 40.4736481861739 0.985505248364518 0 2 0 1 1 42 41 46 1
157 26103 0 0 0 0 1 2 0 0 45.0130047912389 44.9281314168378 -0.804699697982718 0 2 0 1 0 42 56 63 1
157 26103 0 0 0 0 1 1 0 0 44.0958247775496 40.0958247775496 0.218274557072845 1 2 0 1 0 56 43 40 1
157 26103 0 0 0 0 1 2 0 0 40.7227926078029 44.7227926078029 -1.06044326174661 0 3 0 1 0 56 43 50 1
157 26103 0 0 0 1 2 2 0 0 34.4147843942505 37.2539356605065 0.985505248364518 0 3 0 0 0 50 56 63 1
157 26103 0 0 0 0 1 2 0 0 35.0280629705681 37.2785763175907 0.474018120836736 0 2 0 1 0 64 56 63 1
157 26103 0 0 0 1 2 1 0 0 44.0958247775496 40.0958247775496 0.218274557072845 1 2 0 1 0 56 46 50 1
133 20737 0 0 0 1 2 2 0 0 40.4818617385353 43.066392881588 0.985505248364518 0 3 1 1 0 64 56 50 1
134 20737 0 0 0 1 2 1 0 0 37.7275838466804 37.9794661190965 0.65303861547146 0 3 1 1 0 64 56 50 1
133 20737 0 0 0 1 2 2 0 1 43.4140999315537 42.9158110882957 1.24124881212841 0 3 1 1 0 64 49 55 1
135 20737 0 0 0 0 1 2 0 0 40.7419575633128 38.321697467488 1.80388465240897 0 3 1 1 1 64 52 50 1
135 20737 0 0 0 1 2 2 0 0 36.4052019164955 37.1581108829569 0.985505248364518 0 3 1 1 0 64 43 55 1
135 20737 0 0 0 0 1 2 0 0 40.7748117727584 42.3600273785079 0.985505248364518 0 3 1 1 0 64 49 63 1
135 20737 1 0 1 1 3 1 0 0 30.4777549623546 33.242984257358 1.54814108864508 0 3 1 1 1 56 63 63 1
135 20737 0 0 0 1 2 1 0 0 47.4140999315537 48.7474332648871 1.11337703024646 0 3 1 1 1 64 56 63 1
133 20737 0 0 0 0 1 1 0 0 38.4284736481862 61.9329226557153 -0.804699697982718 1 2 1 1 0 64 56 63 1
133 20737 0 0 0 1 2 2 0 0 39.6659822039699 38.1656399726215 1.70158722690341 0 3 1 1 0 64 56 63 1
133 20737 0 0 0 0 1 1 0 0 41.3524982888433 46.7707049965777 1.11337703024646 0 1 1 1 0 56 52 50 1
134 20737 1 1 1 1 3 1 0 0 41.4236824093087 46.1793292265572 0.985505248364518 0 3 1 1 0 64 56 50 1
106 16144 0 0 0 0 1 1 1 1 33.4127310061602 42.4969199178645 -1.39290989463967 0 3 0 1 0 56 39 29 1
98 15573 0 0 0 0 1 2 0 0 48.0711841204654 41.9028062970568 0.167125844320067 0 2 0 1 0 56 41 46 1
134 20737 0 0 0 0 1 2 0 1 43.2635181382615 43.0116358658453 -0.0630433630674344 0 3 1 1 0 56 52 63 1
115 18246 0 0 0 1 2 1 1 0 27.2361396303901 31.7344284736482 1.9573307906673 0 3 1 0 0 64 63 63 1
135 20737 0 0 0 0 1 2 1 0 40.5201916495551 44.8569472963723 1.39469495038674 0 3 1 0 0 36 34 63 1
133 20737 0 0 0 0 1 2 0 0 37.4373716632444 37.8562628336756 1.65043851415063 0 3 1 1 0 56 52 55 1
133 20737 0 0 0 0 1 1 0 0 37.6509240246407 40.3997262149213 -0.0630433630674344 0 1 1 1 0 64 49 50 1
133 20737 0 0 0 0 1 2 0 0 40.7227926078029 43.8083504449008 0.474018120836736 0 3 1 1 0 50 63 63 1
133 20737 0 0 0 0 1 2 0 0 43.8932238193018 44.8925393566051 1.70158722690341 0 1 1 1 0 56 52 63 1
163 26943 0 0 0 1 2 2 1 0 35.7426420260096 40.3230663928816 -1.03486890537022 0 1 0 1 0 42 52 55 1
164 26943 0 0 0 0 1 1 0 0 41.2292950034223 41.782340862423 -0.446658708713271 0 3 0 1 0 46 43 46 1
163 26943 0 0 0 1 2 2 1 0 40.8459958932238 51.3429158110883 -1.26503811275772 0 3 0 1 0 39 46 55 1
163 26943 0 1 1 1 3 1 0 0 39.9123887748118 39.5756331279945 -0.75355098522994 0 3 0 1 0 50 43 55 1
163 26943 0 0 0 1 2 1 0 0 43.1403148528405 44.8898015058179 -1.03486890537022 0 1 0 1 1 33 36 34 1
164 26943 1 1 1 1 3 1 0 0 27.4414784394251 30.9404517453799 -1.03486890537022 0 2 0 1 1 33 43 43 1
163 26943 0 0 0 0 1 2 1 0 41.2457221081451 35.3264887063655 -0.293212570454936 0 3 0 0 0 50 52 63 1
163 26943 0 0 0 0 1 2 0 0 39.4113620807666 45.0814510609172 -0.651253559724383 0 3 0 1 0 46 46 50 1
163 26943 0 0 0 1 2 1 0 0 38.0068446269678 50.9240246406571 -0.497807421466049 0 2 0 0 0 50 46 50 1
163 26943 1 1 1 1 3 1 0 0 38.4941820670773 40.5776865160849 -0.0886177194438234 0 3 0 1 1 50 49 55 1
3 10135 0 0 0 1 2 2 0 0 38.2450376454483 38.0780287474333 0.499592477213126 0 1 0 0 1 64 56 55 1
2 10135 0 0 0 0 1 2 0 0 40.9965776865161 40.829568788501 0.985505248364518 0 3 0 1 0 56 52 43 1
3 10135 0 0 0 1 2 2 0 0 43.460643394935 47.3757700205339 0.218274557072845 1 2 0 1 0 50 56 63 1
1 10135 0 0 0 1 2 2 0 0 41.3223819301848 51.4086242299795 0.167125844320067 0 3 0 1 0 46 46 31 1
3 10135 1 1 1 1 3 2 0 0 38.6967830253251 43.5318275154004 0.601889902718682 0 3 0 1 0 50 63 63 1
3 10135 1 1 1 1 3 2 0 0 40.4325804243669 46.9267624914442 0.601889902718682 0 2 0 1 0 50 46 50 1
3 10135 0 0 0 1 2 1 0 0 38.9404517453799 38.7707049965777 0.857633466482573 0 2 0 1 0 42 43 35 1
1 10135 0 0 0 0 1 2 1 0 38.3463381245722 40.1806981519507 -0.830274054359107 0 3 0 1 0 36 49 37 1
154 25978 0 0 0 1 2 2 0 1 45.1827515400411 50.590006844627 1.24124881212841 1 2 0 1 0 50 63 63 1
48 11619 0 0 0 1 2 1 0 0 41.2292950034223 44.3969883641342 -0.293212570454936 0 3 1 1 0 30 49 34 1
116 18246 0 0 0 1 2 1 0 0 45.2292950034223 46.8939082819986 0.729761684600627 1 2 1 1 0 56 63 63 1
24 10991 0 0 0 0 1 1 0 0 30.8911704312115 33.3032169746749 -0.293212570454936 0 2 1 1 0 50 52 55 1
20 10794 0 0 0 1 2 1 1 0 38.6913073237509 48.8596851471595 -0.881422767111885 0 3 1 1 0 56 63 55 1
114 18246 0 0 0 0 1 1 0 0 40.7501711156742 46.3353867214237 0.729761684600627 0 2 1 1 0 56 46 63 1
115 18246 0 0 0 1 2 1 0 0 32.7008898015058 44.1724845995893 0.294997626202013 0 2 1 1 1 50 49 63 1
115 18246 0 0 0 0 1 1 1 0 30.6858316221766 37.2731006160164 -2.10899187317856 0 3 0 1 0 33 63 63 1
86 15287 0 0 0 1 2 2 0 0 31.8877481177276 33.2210814510609 0.192700200696456 0 3 0 1 1 39 36 37 1
103 15903 0 0 0 0 1 2 0 0 38.7241615331964 48.3121149897331 -1.00929454899383 0 2 0 1 0 64 46 63 1
103 15903 1 1 1 1 3 2 0 0 41.6071184120465 44.6078028747433 0.729761684600627 0 3 0 1 1 64 63 63 1
105 15903 0 0 0 0 1 1 0 1 35.1485284052019 39.3127994524298 -0.293212570454936 0 3 0 1 0 56 52 55 1
102 15903 0 0 0 0 1 1 0 0 47.3730321697468 44.829568788501 -1.85324830941467 0 1 0 1 0 56 63 55 1
60 12417 1 1 1 1 3 1 0 0 32.4298425735797 29.9301848049281 0.37172069533118 0 1 0 1 0 56 49 50 1
105 15903 0 0 0 1 2 2 0 0 33.4264202600958 36.6789869952088 0.320571982578402 0 2 0 1 0 56 56 50 1
104 15903 0 0 0 0 1 1 0 0 44.3641341546886 43.6933607118412 -1.3161868255105 0 3 0 1 1 64 56 55 1
103 15903 0 0 0 0 1 1 0 0 31.3073237508556 32.8952772073922 -0.651253559724383 0 2 0 1 0 64 63 55 1
101 15903 0 0 0 1 2 2 0 0 41.9219712525667 41.4182067077344 1.36912059401035 0 3 0 1 1 64 63 63 1
102 15903 0 0 0 1 2 1 1 0 33.3497604380561 48.7091033538672 -0.497807421466049 0 2 0 1 0 50 63 55 1
101 15903 0 0 0 0 1 2 0 0 38.5735797399042 38.0752908966461 -0.0886177194438234 0 2 0 1 0 56 39 29 1
103 15903 0 0 0 1 2 2 1 0 32.0930869267625 41.5906913073238 -0.395509995960492 0 2 0 0 0 39 52 46 1
101 15903 0 0 0 0 1 1 0 0 36.7474332648871 34.9158110882957 0.218274557072845 0 1 0 1 0 64 49 55 1
103 15903 0 0 0 0 1 1 0 0 33.2457221081451 48.4079397672827 1.11337703024646 0 3 0 1 0 56 52 63 1
105 15903 0 0 0 0 1 2 0 0 36.3915126625599 45.6427104722793 0.985505248364518 0 3 0 1 0 56 56 63 1
101 15903 0 0 0 1 2 1 0 0 36.2765229295003 35.7754962354552 -0.0886177194438234 0 2 0 1 0 50 63 63 1
102 15903 0 0 0 0 1 1 0 0 36.2327173169062 48.394250513347 0.422869408083958 0 1 0 1 0 56 63 63 1
31717 31717 0 0 0 1 2 2 0 0 27.5208761122519 29.1909650924025 -1.3161868255105 0 2 0 1 0 56 56 63 1
104 15903 0 0 0 0 1 2 1 0 38.6967830253251 44.580424366872 -1.18831504362855 0 2 0 1 0 56 52 55 1
102 15903 0 0 0 0 1 1 0 0 32.1533196440794 48.2573579739904 -1.90439702216745 0 3 0 1 0 50 52 37 1
102 15903 0 0 0 1 2 2 0 0 40.7583846680356 45.5906913073238 1.01107960474091 0 2 0 1 0 30 28 20 1
102 15903 0 0 0 0 1 1 0 0 31.1403148528405 32.6406570841889 -1.39290989463967 0 3 0 1 1 50 63 55 1
102 15903 0 0 0 0 1 1 0 0 42.3052703627652 40.933607118412 -0.421084352336882 0 1 0 1 0 64 56 63 1
104 15903 0 0 0 1 2 2 0 0 34.7624914442163 35.5154004106776 0.474018120836736 0 2 0 1 0 56 52 63 1
103 15903 1 1 1 1 3 2 0 1 40.5612594113621 42.0780287474333 1.29239752488119 0 2 0 1 0 42 46 63 1
102 15903 0 0 0 0 1 2 0 0 41.3963039014374 43.564681724846 1.36912059401035 0 3 0 1 0 56 63 63 1
105 15903 1 1 1 0 3 2 0 0 35.192334017796 50.1930184804928 -0.804699697982718 0 1 0 1 1 39 34 32 1
103 15903 0 0 0 1 2 2 1 1 36.8487337440109 48.435318275154 -0.75355098522994 0 3 0 0 0 39 46 37 1
101 15903 0 1 1 1 3 1 0 0 41.864476386037 45.9493497604381 -0.0886177194438234 0 2 0 1 0 64 36 55 1
104 15903 0 0 0 0 1 1 0 0 39.4086242299795 40.476386036961 1.47141801951591 0 2 0 1 0 56 56 55 1
105 15903 1 1 1 1 3 1 0 0 45.1827515400411 48.9308692676249 1.9573307906673 0 3 0 1 0 64 52 46 1
102 15903 0 0 0 1 2 2 0 0 40.3285420944559 44.580424366872 0.218274557072845 0 3 0 1 0 56 52 46 1
49 11619 0 0 0 1 2 1 1 0 25.7604380561259 35.6796714579055 0.576315546342293 0 3 1 1 0 50 63 63 1
49 11619 0 0 0 0 1 1 0 0 45.2484599589322 49.3251197809719 0.985505248364518 1 2 1 0 0 50 41 31 1
48 11619 0 0 0 0 1 2 0 0 43.8193018480493 41.9849418206708 1.0366539611173 0 2 1 1 0 64 56 63 1
20 10794 0 0 0 1 2 1 1 1 27.6112251882272 33.2813141683778 -0.446658708713271 0 2 1 0 0 46 63 35 1
104 15903 0 0 0 1 2 1 0 0 36.9993155373032 40 -0.19091514494938 0 3 0 1 0 56 56 63 1
61 12510 0 0 0 1 2 1 0 0 43.9233401779603 48.3340177960301 1.9573307906673 0 2 0 1 0 46 46 40 1
49 11619 0 0 0 0 1 1 0 0 45.2703627652293 46.1026694045175 1.24124881212841 0 2 1 1 0 64 36 20 1
104 15903 1 0 1 1 3 2 1 0 40.1587953456537 38.9048596851472 -0.216489501325769 0 3 0 1 0 50 63 63 1
48 11619 0 0 0 0 1 1 0 0 45.2484599589322 47.3264887063655 0.985505248364518 1 2 1 0 0 46 46 46 1
122 18726 0 0 0 0 1 2 0 1 33.388090349076 27.6933607118412 -0.651253559724383 0 3 1 1 0 50 52 50 1
48 11619 0 0 0 0 1 2 0 0 44.5010266940452 31.5865845311431 0.985505248364518 0 2 1 1 0 33 43 55 1
102 15903 0 0 0 1 2 2 0 0 47.2251882272416 47.3045859000684 -1.64865345840356 0 2 0 1 0 20 43 50 1
49 11619 0 0 0 0 1 1 0 0 37.9794661190965 43.9808350444901 0.857633466482573 0 2 1 1 0 42 39 50 1
48 11619 0 0 0 0 1 2 1 0 36.498288843258 36.3668720054757 -0.446658708713271 0 3 1 1 0 50 63 63 1
105 15903 0 0 0 0 1 1 1 0 42.3052703627652 39.5592060232717 -0.165340788572991 0 3 0 1 0 56 56 63 1
48 11619 0 0 0 0 1 2 0 0 37.7084188911704 37.5414099931554 1.19010009937563 0 3 1 1 0 56 56 63 1
153 25978 0 0 0 1 2 1 0 1 28.6461327857632 31.813826146475 -0.75355098522994 1 1 0 1 0 56 34 43 1
122 18726 0 0 0 0 1 1 0 0 37.596167008898 39.6824093086927 -0.446658708713271 0 2 1 1 0 56 52 50 1
98 15573 0 0 0 0 1 1 0 1 40.5941136208077 47.8439425051335 -0.0886177194438234 0 2 0 1 1 39 63 37 1
104 15903 1 1 1 1 3 2 0 0 36.9555099247091 40.4517453798768 1.01107960474091 0 1 0 1 0 39 52 35 1
49 11619 0 0 0 0 1 1 0 0 38.90212183436 40.9856262833676 0.525166833589515 0 3 1 1 0 56 63 63 1
48 11619 0 0 0 1 2 1 0 0 39.0691307323751 35.7344284736482 -0.395509995960492 0 2 1 1 0 56 31 55 1
101 15903 1 1 1 1 3 2 0 0 34.1409993155373 34.2696783025325 0.346146338954791 0 2 0 1 0 64 52 50 1
131 19721 0 0 0 0 1 2 1 1 46.3025325119781 54.5160848733744 1.36912059401035 0 3 1 1 1 36 41 40 1
18 10615 0 0 0 0 1 2 0 0 37.8918548939083 44.0602327173169 1.13895138662285 0 2 0 1 0 50 63 63 1
161 26930 0 0 0 0 1 1 1 0 27.4004106776181 33.2375085557837 -1.44405860739245 0 2 1 1 0 46 49 50 1
60 12417 0 0 0 1 2 1 1 0 25.2731006160164 50.1601642710472 -0.75355098522994 0 3 1 0 0 50 43 50 1
83 15260 0 0 0 1 2 1 0 0 24.249144421629 25.4948665297741 -1.3161868255105 0 1 1 1 0 50 56 63 1
162 26930 0 0 0 0 1 2 0 0 40.2765229295003 36.8569472963723 0.346146338954791 0 2 1 1 0 30 41 40 1
162 26930 0 0 0 0 1 2 0 0 39.233401779603 42.6447638603696 0.474018120836736 0 3 1 1 0 36 36 43 1
160 26930 0 0 0 1 2 1 0 0 36.1642710472279 37.409993155373 0.857633466482573 0 3 1 1 0 64 63 63 1
159 26930 0 0 0 0 1 2 0 0 35.6440793976728 43.5592060232717 1.9573307906673 0 2 1 1 0 50 63 55 1
159 26930 0 0 0 0 1 1 1 0 37.0622861054073 45.3908281998631 1.24124881212841 0 2 1 1 0 56 63 63 1
160 26930 0 0 0 1 2 1 1 0 27.4004106776181 37.3388090349076 -1.3161868255105 0 3 1 1 1 50 63 63 1
73 13621 1 0 1 0 3 2 0 0 35.4715947980835 35.8056125941136 -0.318786926831325 0 1 0 1 0 46 34 50 1
89 15290 0 1 1 0 3 2 0 0 34.7214236824093 40.5557837097878 -1.00929454899383 0 3 1 1 0 46 52 55 1
90 15290 0 0 0 1 2 2 0 0 43.1540041067762 42.2395619438741 -0.625679203347994 0 2 1 1 0 50 52 63 1
90 15290 0 0 0 0 1 1 0 0 41.4866529774127 51.2388774811773 0.678612971847849 0 2 1 1 0 36 52 55 1
89 15290 0 0 0 0 1 2 0 0 38.2669404517454 42.4284736481862 0.985505248364518 0 3 1 1 0 42 43 63 1
89 15290 0 0 0 1 2 2 0 0 43.1895961670089 46.6036960985626 1.54814108864508 0 2 1 1 0 46 43 63 1
90 15290 0 0 0 1 2 2 1 0 34.1848049281314 47.6002737850787 0.243848913449235 0 3 1 1 0 56 63 63 1
89 15290 0 0 0 0 1 1 0 0 45.2457221081451 47.3237508555784 0.601889902718682 0 2 1 1 1 64 56 63 1
89 15290 0 0 0 0 1 1 0 0 37.7248459958932 51.7262149212868 -0.344361283207714 0 3 1 1 0 50 43 55 1
90 15290 0 1 1 0 3 1 0 0 45.0239561943874 47.27446954141 -1.62307910202717 0 1 1 1 0 56 56 63 1
90 15290 0 0 0 0 1 1 0 1 38.3874058863792 46.3874058863792 0.985505248364518 0 3 1 1 0 36 49 46 1
122 18726 0 0 0 1 2 2 0 0 44.3367556468172 39.337440109514 1.54814108864508 0 2 1 1 1 36 56 63 1
22 10794 0 0 0 0 1 2 0 0 36.4490075290897 32.6105407255305 1.11337703024646 0 3 1 1 0 50 52 46 1
121 18726 0 0 0 1 2 2 1 0 36.829568788501 52.5776865160849 -1.00929454899383 0 3 1 1 0 36 36 63 1
120 18726 0 0 0 1 2 2 1 0 35.4880219028063 46.3244353182752 1.57371544502147 0 3 1 1 0 39 34 46 1
49 11619 0 0 0 0 1 2 1 1 41.7357973990418 41.6536618754278 -0.369935639584103 0 1 1 1 0 64 56 63 1
48 11619 0 0 0 0 1 2 1 0 33.7796030116359 38.9787816563997 -0.19091514494938 0 3 1 1 0 64 46 55 1
122 18726 0 0 0 0 1 1 1 0 36.227241615332 39.2251882272416 -1.39290989463967 0 3 1 1 0 50 52 35 1
161 26930 0 0 0 0 1 1 0 0 42.7460643394935 47.4989733059548 0.218274557072845 0 2 1 1 0 64 52 63 1
159 26930 1 0 1 1 3 1 0 0 38.5434633812457 39.296372347707 1.80388465240897 0 2 1 1 0 64 52 46 1
162 26930 0 0 0 0 1 1 1 0 26.7707049965777 39.0225872689938 -0.47223306508966 0 1 1 1 0 64 63 63 1
158 26930 0 0 0 1 2 1 1 1 26.3189596167009 33.1663244353183 -1.06044326174661 0 3 1 1 0 46 63 63 1
158 26930 0 0 0 0 1 1 1 0 45.3963039014374 47.4524298425736 -1.3161868255105 0 2 1 0 1 50 56 46 1
171 79005 0 0 0 0 1 1 0 0 38.2614647501711 37.5934291581109 0.678612971847849 0 3 1 1 0 56 63 63 1
160 26930 1 1 1 1 3 1 0 0 34.1601642710472 38.4914442162902 0.474018120836736 0 2 1 1 0 56 49 55 1
161 26930 0 0 0 0 1 1 0 1 42.2313483915127 38.0643394934976 1.16452574299924 0 3 1 1 0 46 41 55 1
158 26930 0 0 0 0 1 2 0 0 35.0006844626968 48.8323066392882 -0.497807421466049 0 3 1 1 0 64 63 63 1
162 26930 0 0 0 1 2 2 1 0 29.2511978097194 36.5831622176591 -0.983720192617441 0 2 1 1 0 39 36 46 1
161 26930 0 0 0 1 2 1 1 0 38.8993839835729 40.0711841204654 -0.19091514494938 0 3 1 1 0 64 63 63 1
161 26930 0 0 0 0 1 1 0 0 41.4182067077344 50.0041067761807 0.729761684600627 0 3 1 1 0 64 49 46 1
40 11442 1 0 1 0 3 1 0 0 32.7364818617385 39.0718685831622 0.985505248364518 0 2 1 1 0 50 34 50 1
42444 42444 0 0 0 1 2 1 0 0 42.8117727583847 46.8966461327858 1.36912059401035 0 3 1 1 0 33 52 35 1
132 19721 0 0 0 0 1 1 1 0 43.3456536618754 47.482546201232 -1.39290989463967 0 3 1 1 0 50 46 46 1
42444 42444 0 0 0 1 2 2 0 0 43.8466803559206 48.1806981519507 0.985505248364518 0 2 1 1 0 50 49 50 1
132 19721 0 0 0 1 2 2 1 0 37.8918548939083 40.9199178644764 -0.216489501325769 0 1 1 1 0 56 46 43 1
128 19721 0 0 0 0 1 1 0 0 34.3436002737851 36.0164271047228 -0.242063857702158 0 3 1 1 0 50 46 37 1
128 19721 1 1 1 1 3 2 0 0 48.0246406570842 50.5188227241615 1.11337703024646 0 3 1 1 0 27 31 37 1
38 11442 0 0 0 0 1 2 0 0 28.8624229979466 30.507871321013 -0.727976628853551 0 3 1 1 0 64 52 50 1
131 19721 0 0 0 1 2 1 1 0 36.1368925393566 50.0232717316906 -0.19091514494938 0 3 1 1 0 64 56 63 1
129 19721 0 0 0 1 2 2 0 0 41.9849418206708 51.9014373716632 0.550741189965904 0 3 1 1 0 39 43 46 1
132 19721 0 0 0 0 1 1 1 0 36.2929500342231 39.7891854893908 -0.242063857702158 0 3 1 1 0 50 63 63 1
37 11442 0 0 0 0 1 2 0 0 42.0616016427105 46.9760438056126 -1.7765252402855 0 1 1 1 0 50 46 43 1
129 19721 0 0 0 0 1 1 0 0 48.9856262833676 53.5660506502396 0.883207822858962 0 2 1 1 0 50 46 55 1
127 19721 0 0 0 0 1 2 0 0 38.7268993839836 41.3935660506502 -0.344361283207714 0 3 1 1 1 36 36 43 1
39 11442 0 0 0 1 2 2 1 1 41.8151950718686 39.6495550992471 -0.830274054359107 0 2 1 1 0 64 56 63 1
5 10148 0 0 0 0 1 2 1 0 35.791923340178 42.507871321013 -1.00929454899383 0 3 1 1 0 50 46 50 1
89 15290 0 0 0 0 1 1 0 0 41.7357973990418 47.5701574264203 0.908782179235351 0 3 1 1 0 42 63 43 1
91 15290 0 0 0 0 1 2 0 1 35.3045859000684 40.8021902806297 -0.0374690066910454 0 2 1 1 0 50 49 43 1
73 13621 0 0 0 1 2 1 0 0 38.6475017111567 48.3121149897331 -0.75355098522994 0 2 0 1 0 64 52 55 1
121 18726 0 0 0 0 1 2 1 0 31.8083504449008 32.0602327173169 -1.3161868255105 0 2 1 1 0 30 36 63 1
124 19255 0 0 0 1 2 1 0 1 40.0027378507871 63.5838466803559 0.0904027751909 0 2 0 1 1 50 63 55 1
126 19255 0 0 0 0 1 1 0 0 37.4401095140315 47.7754962354552 -0.293212570454936 0 3 0 1 0 56 43 55 1
90 15290 0 0 0 0 1 1 0 0 42.1026694045175 41.0403832991102 -0.0630433630674344 0 2 1 1 0 39 63 63 1
90 15290 0 0 0 1 2 2 0 0 40.9390828199863 37.2731006160164 0.985505248364518 1 1 1 1 0 50 63 63 1
51 12357 0 0 0 0 1 2 0 0 42.8062970568104 44.662559890486 -1.21388940000494 0 2 0 1 1 56 52 46 1
108 17089 0 0 0 0 1 1 0 0 39.3319644079398 48.1697467488022 -1.67422781477995 0 2 0 1 0 46 52 55 1
107 17089 0 0 0 0 1 2 0 0 30.6803559206023 33.9329226557153 -0.600104846971605 0 3 0 1 1 50 56 63 1
107 17089 0 0 0 0 1 1 0 0 40.2299794661191 39.9780971937029 0.883207822858962 0 3 0 1 0 46 56 43 1
108 17089 0 0 0 1 2 1 0 0 40.9500342231348 41.782340862423 0.729761684600627 0 2 0 1 0 46 63 55 1
108 17089 0 0 0 0 1 2 0 0 40.643394934976 40.0958247775496 0.601889902718682 0 2 0 0 1 42 56 63 1
108 17089 1 0 1 1 3 2 0 1 35.296372347707 32.7118412046543 -0.19091514494938 0 2 0 1 0 46 39 55 1
107 17089 0 0 0 0 1 2 0 0 34.9048596851472 38.4859685147159 -0.548956134218827 0 2 0 1 0 50 43 50 1
108 17089 0 0 0 1 2 2 0 0 37.9876796714579 38.2368240930869 -0.165340788572991 0 3 0 1 0 46 31 43 1
108 17089 0 0 0 0 1 2 0 0 38.4969199178645 43.3347022587269 0.064828418814511 0 2 0 1 0 50 63 63 1
111 18066 0 0 0 0 1 2 0 0 43.1430527036277 43.2279260780287 1.42026930676313 0 2 0 1 0 39 49 55 1
87 15287 0 0 0 1 2 1 1 1 38.2422997946612 37.242984257358 -1.06044326174661 0 3 1 0 0 42 46 50 1
86 15287 0 0 0 1 2 1 0 0 39.1786447638604 39.5947980835045 1.24124881212841 0 3 1 1 0 64 56 55 1
87 15287 0 0 0 0 1 2 0 0 41.1854893908282 49.5989048596851 0.346146338954791 0 3 1 1 0 50 52 63 1
87 15287 0 0 0 0 1 2 0 0 34.5735797399042 41.6591375770021 0.729761684600627 0 3 1 1 0 46 46 46 1
87 15287 1 0 1 1 3 2 0 0 39.4414784394251 37.3552361396304 1.70158722690341 0 3 1 1 0 36 43 55 1
107 17089 0 0 0 0 1 2 0 0 32.9007529089665 33.4811772758385 -1.00929454899383 0 2 0 1 0 50 63 63 1
107 17089 0 0 0 0 1 1 0 0 37.5660506502396 44.6516084873374 0.294997626202013 0 2 0 1 1 50 56 63 1
107 17089 0 0 0 0 1 2 0 0 31.9260780287474 41.741273100616 0.243848913449235 0 3 0 1 0 56 63 63 1
107 17089 0 0 0 0 1 1 0 0 40.5037645448323 43.2498288843258 -0.75355098522994 0 3 0 1 0 46 56 55 1
47 11485 1 0 1 0 3 1 0 0 46.6858316221766 42.6173853524983 0.832059110106184 0 3 0 1 0 64 63 63 1
108 17089 0 0 0 0 1 1 0 0 31.4962354551677 32.8952772073922 -0.548956134218827 0 2 0 1 1 64 63 63 1
108 17089 0 0 0 0 1 1 0 0 26.6447638603696 27.9808350444901 -1.39290989463967 0 2 0 1 0 46 52 46 1
107 17089 0 0 0 1 2 1 0 0 39.1731690622861 46.0068446269678 0.064828418814511 0 3 0 1 1 56 49 55 1
84 15273 0 0 0 0 1 2 1 0 37.7987679671458 43.3839835728953 -0.165340788572991 0 3 1 1 0 42 20 34 1
110 18066 0 0 0 0 1 1 1 0 33.6646132785763 39.006160164271 -1.44405860739245 0 3 0 1 0 50 56 63 1
118 18606 0 0 0 0 1 1 0 0 43.7453798767967 47.9123887748118 0.218274557072845 0 3 0 1 1 64 63 63 1
122 18726 0 0 0 0 1 1 0 0 32.9144421629021 36.5010266940452 1.9573307906673 0 2 1 0 1 64 63 55 1
49 11619 0 0 0 0 1 2 1 0 36.8542094455852 38.6858316221766 1.13895138662285 0 3 1 1 0 46 43 63 1
80 15260 0 0 0 0 1 2 0 0 30.6858316221766 29.9301848049281 -0.676827916100773 0 3 1 1 0 27 63 55 1
96 15317 0 0 0 0 1 2 0 0 37.4346338124572 36.7720739219713 1.52256673226869 0 2 1 1 0 64 56 63 1
96 15317 0 0 0 1 2 1 0 0 40.7939767282683 41.9247091033539 1.70158722690341 0 3 1 1 1 64 52 55 1
95 15317 1 1 1 1 3 2 0 0 42.1327857631759 43.5455167693361 -0.0630433630674344 0 2 1 1 0 64 56 63 1
97 15317 0 0 0 0 1 2 0 0 41.0841889117043 41.8316221765914 1.13895138662285 0 3 1 1 0 64 63 63 1
96 15317 1 1 1 1 3 2 0 0 38.92128678987 46.5023956194387 1.42026930676313 0 2 1 0 0 64 56 63 1
80 15260 0 1 1 1 3 2 0 0 39.772758384668 37.4784394250513 0.883207822858962 0 3 1 1 0 42 46 55 1
97 15317 0 0 0 0 1 2 1 1 37.45106091718 37.9794661190965 -1.69980217115634 0 2 1 0 0 64 46 46 1
94 15317 0 0 0 0 1 2 0 0 37.6344969199179 39.3538672142368 0.985505248364518 0 3 1 1 0 50 46 55 1
95 15317 1 1 1 1 3 2 0 0 45.4866529774127 50.2422997946612 1.39469495038674 0 2 1 1 0 64 63 63 1
94 15317 0 0 0 0 1 1 0 0 30.009582477755 31.1786447638604 0.115977131567289 0 3 1 1 1 64 63 55 1
94 15317 0 0 0 1 2 1 0 0 43.4140999315537 45.8288843258042 0.985505248364518 0 2 1 1 0 46 52 46 1
96 15317 0 0 0 1 2 1 1 0 43.3347022587269 57.8343600273785 0.218274557072845 0 3 1 1 1 64 63 50 1
95 15317 0 0 0 0 1 2 0 0 47.0225872689938 45.8535249828884 0.192700200696456 0 3 1 1 0 50 63 63 1
95 15317 0 0 0 0 1 1 0 0 41.7960301163587 44.2162902121834 0.422869408083958 0 2 1 1 0 56 63 50 1
95 15317 0 0 0 0 1 2 0 0 39.7891854893908 48.4517453798768 0.985505248364518 0 3 1 1 0 64 63 63 1
97 15317 0 0 0 0 1 2 0 0 46.590006844627 41.2621492128679 1.39469495038674 0 3 1 1 0 64 49 63 1
95 15317 0 0 0 0 1 2 0 0 36.0958247775496 43.2607802874743 0.985505248364518 0 3 1 1 1 50 63 55 1
20 10794 0 0 0 1 2 2 1 1 33.2128678986995 36.807665982204 1.06222831749369 0 3 1 1 0 56 56 63 1
97 15317 0 0 0 0 1 2 0 0 36.870636550308 42.1218343600274 1.24124881212841 0 3 1 1 0 50 49 55 1
95 15317 0 0 0 0 1 1 0 0 36.9856262833676 37.1526351813826 0.704187328224239 0 3 1 1 0 50 56 63 1
95 15317 0 0 0 0 1 2 0 0 37.8097193702943 36.9774127310062 1.42026930676313 0 3 1 1 1 42 41 46 1
120 18726 0 0 0 1 2 2 0 0 35.5427789185489 46.9240246406571 -0.19091514494938 0 1 1 1 0 56 56 63 1
97 15317 0 0 0 0 1 1 0 0 47.4140999315537 46.6611909650924 1.9573307906673 0 2 1 1 0 56 63 63 1
94 15317 0 0 0 1 2 1 0 0 41.2073921971253 41.0403832991102 0.985505248364518 0 3 1 1 0 64 46 50 1
95 15317 0 0 0 0 1 1 0 1 30.4476386036961 25.7850787132101 -1.3161868255105 0 2 1 1 1 50 52 50 1
1 10135 1 0 1 1 3 1 0 0 39.2525667351129 41.9164955509925 1.57371544502147 1 2 0 1 0 64 63 40 1
1 10135 1 0 1 1 3 1 0 0 39.2525667351129 41.9164955509925 1.57371544502147 1 2 0 1 0 64 63 55 1
78 15257 0 0 0 0 1 2 0 0 38.5188227241615 40.0246406570842 0.218274557072845 0 3 1 1 0 50 56 55 1
94 15317 0 0 0 0 1 2 0 0 41.2484599589322 44.3969883641342 -0.47223306508966 0 3 1 1 1 64 46 55 1
78 15257 0 0 0 0 1 1 0 0 40.3039014373717 43.0527036276523 0.192700200696456 0 3 1 1 0 56 52 46 1
21 10794 0 0 0 0 1 1 1 0 27.8877481177276 28.8870636550308 -1.3161868255105 0 2 1 1 0 56 52 55 1
20 10794 0 0 0 0 1 1 1 0 34.5927446954141 45.927446954141 -1.18831504362855 0 2 1 1 0 64 63 46 1
22 10794 0 0 0 1 2 1 1 0 35.0034223134839 41.5852156057495 0.192700200696456 0 2 1 1 0 50 63 63 1
21 10794 1 1 1 1 3 2 0 0 38.0835044490075 37.2539356605065 1.44584366313952 0 2 1 1 0 42 49 50 1
22 10794 0 0 0 0 1 1 0 0 42.6502395619439 57.6947296372348 -0.779125341606329 0 1 1 1 1 50 63 63 1
22 10794 0 0 0 1 2 2 1 0 44.4407939767283 43.4387405886379 -0.75355098522994 0 3 1 1 1 36 52 55 1
78 15257 1 1 1 0 3 1 0 0 41.2073921971253 47.5290896646133 -0.600104846971605 0 2 1 1 1 56 56 63 1
22 10794 0 0 0 0 1 1 1 0 32.4407939767283 27.6933607118412 -0.165340788572991 0 1 1 1 0 64 63 55 1
22 10794 0 0 0 1 2 1 1 0 45.1663244353183 55.4962354551677 -1.26503811275772 0 3 1 1 0 56 52 63 1
20 10794 0 0 0 1 2 2 0 0 38.3572895277207 38.1902806297057 -0.574530490595216 0 3 1 1 1 56 46 50 1
21 10794 1 1 1 0 3 2 1 0 45.2484599589322 45.4182067077344 -0.139766432196601 0 1 1 1 1 39 52 55 1
21 10794 0 0 0 0 1 2 1 1 27.6112251882272 31.8247775496235 0.883207822858962 0 2 1 1 0 39 63 55 1
22 10794 0 0 0 0 1 1 0 0 43.4140999315537 45.6618754277892 1.11337703024646 0 2 1 1 0 50 52 55 1
22 10794 0 0 0 0 1 1 0 0 42.2012320328542 41.6974674880219 0.499592477213126 0 2 1 1 0 50 52 46 1
20 10794 0 0 0 1 2 1 0 0 32.8213552361396 35.9890485968515 -0.267638214078547 0 2 1 1 1 56 63 63 1
20 10794 0 0 0 0 1 2 1 0 42.6502395619439 45.0814510609172 0.218274557072845 0 2 1 1 0 64 63 63 1
20 10794 0 1 1 0 3 1 0 1 37.7577002053388 42.6420260095825 -0.421084352336882 0 2 1 1 0 56 56 46 1
21 10794 0 0 0 1 2 1 0 0 33.4948665297741 34.570841889117 -0.625679203347994 0 3 1 1 0 33 63 55 1
21 10794 0 0 0 1 2 1 1 0 42.2505133470226 31.3319644079398 -1.03486890537022 0 3 1 1 0 46 36 55 1
21 10794 1 0 1 1 3 2 1 0 37.4182067077344 40.9883641341547 -0.75355098522994 0 2 1 1 0 50 63 63 1
20 10794 0 0 0 1 2 2 1 0 29.3607118412047 35.192334017796 -1.90439702216745 0 2 1 1 0 24 63 43 1
20 10794 0 0 0 0 1 2 1 0 36.0191649555099 35.7754962354552 -0.0630433630674344 0 2 1 1 0 50 52 63 1
22 10794 0 0 0 0 1 1 0 0 40.3422313483915 41.7549623545517 0.115977131567289 0 3 1 1 0 56 46 46 1
21 10794 0 0 0 1 2 2 1 0 39.2279260780287 41.8316221765914 -0.446658708713271 0 3 1 0 0 50 56 63 1
22 10794 0 0 0 0 1 1 0 0 43.3264887063655 45.8261464750171 0.729761684600627 0 3 1 1 1 64 52 63 1
171 79005 0 0 0 1 2 1 1 0 37.45106091718 34.0396988364134 0.346146338954791 0 3 1 0 0 56 63 63 1
21 10794 0 0 0 0 1 2 1 0 32.6269678302532 32.5530458590007 -0.421084352336882 0 3 1 1 0 27 46 37 1
80 15260 0 1 1 0 3 2 0 0 36.8350444900753 33.1690622861054 0.985505248364518 0 3 1 0 1 30 56 50 1
103 15903 0 1 1 1 3 1 0 0 35.5208761122519 33.7713894592745 1.42026930676313 0 3 0 1 0 64 46 55 1
103 15903 0 0 0 0 1 1 0 0 36.0246406570842 41.6043805612594 1.11337703024646 0 2 0 1 0 42 46 26 1
60 12417 0 0 0 0 1 2 1 0 45.8507871321013 54.5160848733744 1.57371544502147 0 2 0 1 0 39 23 55 1
50 12344 1 1 1 1 3 1 0 0 34.4339493497604 35.0225872689938 -0.881422767111885 0 3 0 1 1 42 36 37 1
50 12344 0 0 0 1 2 2 1 0 37.9603011635866 51.0417522245038 -0.0886177194438234 0 1 0 1 0 27 34 35 1
96 15317 0 0 0 1 2 1 0 0 35.6796714579055 34.5927446954141 0.857633466482573 0 2 1 1 0 50 49 50 1
96 15317 0 0 0 0 1 2 0 0 38.6611909650924 46.0807665982204 1.65043851415063 0 2 1 1 0 64 49 63 1
96 15317 0 0 0 0 1 1 0 0 46.1026694045175 45.1033538672142 1.9573307906673 0 3 1 1 0 36 46 55 1
64 13168 0 0 0 0 1 1 0 0 38.5297741273101 40.4544832306639 0.346146338954791 0 3 0 1 0 42 63 63 1
145 25169 1 0 1 1 3 2 1 0 33.4784394250513 35.3921971252567 -0.216489501325769 0 3 0 1 0 64 56 63 1
111 18066 0 0 0 1 2 2 0 0 36.9171800136893 37.3360711841205 0.474018120836736 0 3 0 1 0 56 28 31 1
111 18066 0 0 0 0 1 2 0 0 38.9377138945927 45.3579739904175 1.11337703024646 0 3 0 1 0 27 46 55 1
8 10451 0 0 0 1 2 1 0 0 39.6084873374401 43.025325119781 -1.3161868255105 0 1 0 1 1 50 46 35 1
117 18306 1 0 1 1 3 1 0 0 37.0403832991102 42.2067077344285 0.780910397353405 0 1 0 1 1 46 63 50 1
117 18306 0 1 1 0 3 1 0 0 42.217659137577 45.6317590691307 1.24124881212841 0 2 0 1 1 56 46 50 1
117 18306 0 0 0 1 2 2 0 0 34.6611909650924 35.8056125941136 -1.06044326174661 0 3 0 1 1 56 39 55 1
117 18306 1 0 1 0 3 2 0 0 35.0006844626968 44.0876112251882 -1.3161868255105 0 2 0 1 0 56 52 55 1
117 18306 0 0 0 0 1 1 0 0 41.9876796714579 43.9890485968515 -0.881422767111885 0 2 0 1 0 64 63 63 1
117 18306 0 0 0 1 2 1 0 0 41.7713894592745 46.6036960985626 -0.0886177194438234 0 1 0 1 0 64 46 43 1
117 18306 0 0 0 1 2 1 0 0 33.9986310746064 48.580424366872 -0.242063857702158 0 2 0 1 0 64 49 43 1
113 18190 0 0 0 1 2 1 0 0 41.1060917180014 53.2731006160164 1.9573307906673 0 3 0 1 0 42 36 46 1
112 18190 0 0 0 0 1 1 0 1 24.9609856262834 24.9609856262834 -1.75095088390911 0 1 0 0 0 42 52 63 1
112 18190 0 0 0 0 1 2 0 0 38.4969199178645 36.8350444900753 1.39469495038674 0 2 0 1 0 56 41 46 1
113 18190 0 0 0 1 2 2 0 0 42.8747433264887 50.5407255304586 0.320571982578402 0 2 0 0 0 46 43 46 1
113 18190 0 0 0 1 2 2 0 1 32.1067761806982 42.9377138945927 -1.21388940000494 0 2 0 1 0 30 31 20 1
113 18190 1 1 1 1 3 2 0 0 36.3586584531143 36.6872005475702 -0.804699697982718 0 3 0 1 0 56 63 55 1
113 18190 1 0 1 0 3 1 0 1 26.4914442162902 27.9397672826831 -1.41848425101606 0 2 0 1 1 64 56 63 1
112 18190 0 0 0 1 2 2 0 0 27.4852840520192 47.27446954141 -0.139766432196601 0 1 0 1 0 27 36 29 1
110 18066 0 0 0 0 1 1 0 0 40.8432580424367 40.0958247775496 0.474018120836736 0 3 0 1 1 50 56 55 1
69 13394 0 0 0 0 1 1 0 0 36.0958247775496 38.17659137577 0.857633466482573 0 1 0 1 0 64 56 63 1
146 25169 0 0 0 0 1 2 1 0 38.2067077344285 54.3737166324435 -0.804699697982718 0 3 0 1 0 56 56 63 1
146 25169 0 0 0 1 2 1 0 0 47.7180013689254 43.3839835728953 0.755336040977017 0 2 0 1 1 56 63 63 1
145 25169 0 0 0 0 1 2 0 0 37.9466119096509 47.1978097193703 -0.600104846971605 0 1 0 1 1 64 52 50 1
145 25169 0 0 0 0 1 1 0 0 34.8692676249144 31.0390143737166 -0.855848410735496 0 2 0 0 0 42 63 50 1
146 25169 0 0 0 0 1 2 0 0 42.1902806297057 50.4339493497604 -0.47223306508966 0 2 0 1 0 50 63 63 1
146 25169 0 0 0 0 1 1 1 0 29.9411362080767 34.8199863107461 -1.21388940000494 0 2 0 1 0 56 52 55 1
69 13394 0 0 0 0 1 1 1 0 33.8124572210815 35.813826146475 0.167125844320067 0 2 0 1 0 46 43 40 1
69 13394 0 0 0 1 2 1 0 0 43.4223134839151 48.0054757015743 1.11337703024646 0 3 0 1 0 64 63 63 1
69 13394 0 0 0 1 2 1 0 0 43.4223134839151 48.0054757015743 1.11337703024646 0 3 0 1 0 64 63 63 1
70 13394 0 0 0 1 2 1 0 0 48.3203285420945 52.8186173853525 0.474018120836736 0 3 0 1 0 46 31 40 1
112 18190 0 0 0 1 2 1 0 0 30.7843942505133 28.5338809034908 -1.26503811275772 0 1 0 1 0 27 20 20 1
69 13394 0 0 0 1 2 1 0 0 33.8398357289528 37.3415468856947 -0.600104846971605 0 3 0 1 1 64 63 50 1
70 13394 0 0 0 1 2 1 0 0 40.3121149897331 46.3956194387406 0.985505248364518 0 2 0 1 0 64 46 46 1
70 13394 1 0 1 1 3 1 0 0 30.5270362765229 32.8624229979466 -1.49520732014522 0 1 0 0 0 56 52 63 1
70 13394 0 0 0 0 1 1 0 0 43.9479808350445 43.7809719370294 0.601889902718682 0 2 0 1 0 64 56 55 1
69 13394 0 0 0 1 2 2 0 0 39.6933607118412 40.1122518822724 1.4969923758923 0 2 0 1 0 50 36 50 1
69 13394 0 0 0 1 2 2 0 0 47.356605065024 55.1047227926078 1.24124881212841 0 3 0 1 1 64 52 55 1
71 13394 1 0 1 0 3 2 1 0 38.2532511978097 40.9199178644764 -0.75355098522994 0 2 0 1 0 50 39 46 1
71 13394 0 0 0 1 2 2 0 0 37.8124572210815 37.9794661190965 0.729761684600627 0 3 0 1 0 56 52 50 1
71 13394 0 1 1 1 3 1 0 0 46.8637919233402 45.3689253935661 -1.06044326174661 0 2 0 1 0 46 23 43 1
70 13394 0 0 0 0 1 2 0 0 43.6167008898015 49.284052019165 0.985505248364518 0 3 0 1 0 46 63 63 1
69 13394 0 0 0 1 2 2 0 0 32.7912388774812 39.3757700205339 0.985505248364518 0 3 0 1 0 50 52 55 1
69 13394 0 1 1 0 3 2 0 0 37.8097193702943 39.1457905544148 -1.03486890537022 0 1 0 1 0 42 46 55 1
71 13394 0 0 0 0 1 2 1 0 46.9185489390828 37.9137577002053 0.729761684600627 0 2 0 1 0 56 56 63 1
71 13394 0 0 0 1 2 1 0 0 43.3702943189596 44.2053388090349 1.70158722690341 0 2 0 1 1 64 56 55 1
70 13394 1 1 1 1 3 2 0 0 40.5338809034908 36.0301163586585 1.11337703024646 0 2 0 1 1 56 56 46 1
147 25172 0 0 0 0 1 2 0 1 46.3819301848049 51.5455167693361 -0.855848410735496 0 3 0 1 0 50 34 55 1
145 25169 0 0 0 1 2 1 0 0 37.3853524982888 39.5482546201232 0.474018120836736 0 2 0 1 1 36 43 55 1
112 18190 0 0 0 0 1 2 0 0 49.2511978097194 48.7474332648871 0.985505248364518 0 2 0 1 0 42 56 55 1
70 13394 0 0 0 1 2 2 0 0 40.6351813826146 45.7248459958932 1.11337703024646 0 1 0 1 0 42 49 50 1
9 10451 0 0 0 0 1 1 0 0 34.2833675564682 32.7802874743326 0.013679706061733 0 1 0 1 1 64 63 63 1
8 10451 0 0 0 1 2 2 0 1 34.861054072553 28.6598220396988 -0.75355098522994 0 1 0 1 0 56 52 63 1
10 10451 0 0 0 1 2 1 0 0 46.6392881587953 51.0581793292266 -1.46963296376883 0 2 0 1 0 64 56 63 1
9 10451 0 0 0 1 2 2 0 0 45.9411362080767 45.7741273100616 0.883207822858962 0 3 0 1 1 64 63 63 1
9 10451 0 0 0 1 2 1 0 0 34.5242984257358 38.4394250513347 0.474018120836736 0 3 0 1 1 56 63 63 1
8 10451 0 0 0 0 1 2 0 0 41.1143052703628 57.6947296372348 -0.421084352336882 0 2 0 1 1 50 56 63 1
8 10451 0 0 0 1 2 2 0 0 35.5208761122519 35.8576317590691 0.474018120836736 0 2 0 1 0 50 63 63 1
10 10451 0 0 0 0 1 2 0 0 34.5735797399042 42.1820670773443 0.0904027751909 0 3 0 1 0 64 56 63 1
10 10451 0 0 0 0 1 1 0 0 37.8562628336756 37.1088295687885 -0.395509995960492 0 2 0 1 0 64 63 55 1
8 10451 1 0 1 1 3 1 1 0 34.9185489390828 33.8097193702943 0.550741189965904 0 1 0 1 0 50 63 63 1
8 10451 0 0 0 1 2 1 0 0 44.5065023956194 45.7577002053388 0.985505248364518 0 3 0 1 0 56 56 63 1
10 10451 0 0 0 1 2 2 0 0 40.0465434633812 53.596167008898 1.90618207791453 0 1 0 0 0 64 28 37 1
8 10451 0 0 0 1 2 1 0 0 37.5003422313484 46.5763175906913 -0.932571479864663 0 1 0 1 0 50 63 63 1
55 12374 0 0 0 1 2 2 0 0 43.8603696098563 49.0294318959617 -0.344361283207714 0 1 0 1 1 42 52 46 1
71 13394 0 0 0 1 2 2 0 0 35.9890485968515 40.0492813141684 0.422869408083958 0 3 0 1 0 39 39 50 1
78 15257 0 0 0 0 1 2 1 0 38.5598904859685 40.476386036961 1.39469495038674 0 2 1 1 0 46 63 63 1
63 12510 1 1 1 0 3 1 0 0 49.9822039698836 49.5824777549624 0.039254062438122 0 2 0 1 0 56 63 55 1
136 20753 0 0 0 0 1 2 0 0 33.4346338124572 33.6043805612594 1.9573307906673 0 2 1 1 0 64 56 34 1
157 26103 1 1 1 0 3 2 0 0 35.0965092402464 36.5092402464066 0.243848913449235 0 3 0 1 0 56 49 55 1
124 19255 0 0 0 0 1 2 0 0 42.8254620123203 51.0773442847365 -0.446658708713271 0 2 0 1 0 64 43 50 1
119 18606 0 1 1 0 3 2 1 0 33.0102669404517 32.1806981519507 -0.574530490595216 0 1 1 0 0 27 31 29 1
44 11472 1 0 1 0 3 1 1 0 33.5852156057495 42.9377138945927 -0.804699697982718 0 3 1 1 0 50 63 63 1
157 26103 0 0 0 0 1 2 0 0 33.242984257358 42.0807665982204 -0.19091514494938 0 3 0 1 1 56 52 63 1
89 15290 0 0 0 0 1 2 1 0 32.1834360027378 40.0246406570842 -1.3161868255105 0 2 1 1 0 64 63 63 1
78 15257 0 0 0 0 1 2 1 1 46.9185489390828 25.7275838466804 -1.46963296376883 0 3 1 1 1 50 56 43 1
136 20753 0 0 0 1 2 1 0 0 48.1067761806982 46.2724161533196 1.80388465240897 0 1 1 1 0 64 63 55 1
73 13621 1 1 1 0 3 1 1 0 38.0835044490075 42.4366872005476 0.269423269825623 0 3 0 1 0 42 49 40 1
90 15290 0 0 0 0 1 2 0 0 22.0807665982204 22.0807665982204 -1.80209959666189 0 3 1 1 1 64 63 63 1
76 15257 0 0 0 0 1 2 0 0 28.9390828199863 39.1047227926078 0.883207822858962 0 2 1 1 0 56 52 55 1
152 25978 0 0 0 1 2 1 0 0 42.280629705681 41.2813141683778 -0.395509995960492 0 3 0 1 0 46 63 63 1
72 13621 0 0 0 1 2 1 0 0 37.6071184120465 37.9794661190965 -1.44405860739244 0 2 0 1 0 56 52 40 1
73 13621 0 0 0 1 2 1 0 1 39.1649555099247 47.1978097193703 -0.47223306508966 0 2 0 0 0 30 43 55 1
76 15257 0 0 0 1 2 2 0 0 47.4387405886379 47.9425051334702 0.857633466482573 0 3 1 0 1 30 39 46 1
63 12510 0 0 0 1 2 1 0 0 35.5427789185489 35.378507871321 -0.75355098522994 0 2 0 1 0 50 56 43 1
155 25982 0 0 0 1 2 2 0 0 31.5811088295688 50.3928815879535 -0.47223306508966 0 2 0 0 0 36 49 50 1
2 10135 0 0 0 0 1 1 1 0 39.62765229295 39.8767967145791 0.601889902718682 0 3 0 1 0 56 39 35 1
62 12510 0 0 0 1 2 1 0 0 46.6858316221766 54.1054072553046 1.65043851415063 0 2 0 1 0 50 52 55 1
61 12510 0 0 0 0 1 2 0 0 41.4264202600958 38.0123203285421 -0.727976628853551 0 2 0 1 0 56 49 50 1
62 12510 0 0 0 1 2 1 0 0 39.296372347707 40.0465434633812 -0.0886177194438234 0 3 0 1 0 50 63 63 1
61 12510 0 0 0 1 2 1 0 0 37.4182067077344 44.6652977412731 -0.421084352336882 0 2 0 1 1 42 46 26 1
63 12510 0 0 0 0 1 2 0 0 45.0239561943874 45.4346338124572 0.985505248364518 0 2 0 1 0 50 46 31 1
61 12510 0 0 0 1 2 2 0 0 44.0903490759754 42.8364134154689 0.013679706061733 0 3 0 1 1 50 63 63 1
63 12510 0 0 0 0 1 1 0 0 38.6502395619439 44.1533196440794 1.24124881212841 0 3 0 1 0 50 56 63 1
61 12510 0 0 0 0 1 1 0 0 36.2737850787132 41.9383983572895 -0.47223306508966 0 2 0 1 1 46 46 40 1
63 12510 1 1 1 1 3 2 1 0 29.9411362080767 39.1101984941821 -1.16274068725216 0 2 0 1 0 56 36 34 1
63 12510 0 0 0 0 1 1 0 0 40.7008898015058 49.2867898699521 0.729761684600627 0 2 0 1 0 56 63 40 1
62 12510 0 0 0 0 1 2 1 0 40.9828884325804 49.0814510609172 -1.06044326174661 0 2 0 1 0 39 41 35 1
61 12510 0 0 0 0 1 1 0 0 38.4804928131417 44.1533196440794 1.9573307906673 0 2 0 1 0 56 56 50 1
62 12510 0 0 0 0 1 1 0 0 25.2731006160164 27.9397672826831 -0.344361283207714 0 2 0 1 0 50 52 63 1
63 12510 0 0 0 0 1 2 0 0 37.9438740588638 38.0287474332649 -0.318786926831325 0 3 0 1 0 46 49 55 1
61 12510 0 0 0 0 1 2 0 0 38.1711156741958 40.7529089664613 1.70158722690341 0 2 0 1 1 46 52 55 1
140 23787 0 0 0 1 2 2 1 0 42.8747433264887 43.5592060232717 0.985505248364518 1 3 0 1 0 39 31 37 1
140 23787 0 0 0 1 2 2 1 0 39.2470910335387 41.4976043805613 -0.165340788572991 1 3 0 1 0 56 34 37 1
140 23787 1 1 1 1 3 1 1 0 39.2881587953457 40.37234770705 -0.497807421466049 0 3 0 1 0 50 46 43 1
141 23787 0 0 0 0 1 1 0 0 32.974674880219 34.7843942505133 -1.06044326174661 0 1 0 1 0 46 52 40 1
142 23787 0 0 0 0 1 2 0 0 32.1670088980151 30.7460643394935 -0.75355098522994 0 3 0 1 0 36 49 50 1
152 25978 0 0 0 0 1 1 0 0 36.5311430527036 46.6967830253251 0.218274557072845 0 3 0 1 0 50 49 50 1
154 25978 1 1 1 1 3 2 0 0 36.0657084188912 34.5188227241615 1.39469495038674 0 2 0 1 0 50 49 50 1
61 12510 0 0 0 0 1 1 0 0 45.5277207392197 46.1163586584531 1.42026930676313 0 2 0 1 0 56 52 50 1
62 12510 0 0 0 0 1 1 0 0 39.3045859000684 41.886379192334 0.729761684600627 0 3 0 1 0 64 63 40 1
62 12510 0 0 0 0 1 2 0 0 35.4934976043806 45.0814510609172 -0.983720192617441 0 2 0 1 0 46 52 63 1
63 12510 0 0 0 0 1 2 0 0 39.1978097193703 43.6139630390144 0.729761684600627 0 1 0 1 0 56 49 40 1
136 20753 0 0 0 1 2 1 0 0 40.9965776865161 46.5763175906913 1.70158722690341 0 3 1 1 0 50 49 63 1
136 20753 0 0 0 0 1 1 0 0 47.9835728952772 45.0677618069815 1.57371544502147 0 2 1 1 0 50 52 55 1
138 20753 0 1 1 1 3 1 0 0 36.1533196440794 41.8151950718686 -0.0374690066910454 0 3 1 1 0 56 43 40 1
136 20753 0 0 0 1 2 1 0 0 39.9616700889801 40.3805612594114 1.24124881212841 0 3 1 1 0 64 52 55 1
137 20753 0 0 0 0 1 1 0 0 35.6440793976728 43.025325119781 -1.16274068725216 0 2 1 1 1 42 63 50 1
136 20753 0 0 0 1 2 1 0 0 37.5852156057495 42.4229979466119 0.141551487943678 1 1 1 1 0 36 39 55 1
138 20753 0 0 0 1 2 1 0 0 37.5852156057495 42.4229979466119 0.141551487943678 1 2 1 1 0 50 36 35 1
137 20753 0 1 1 1 3 1 0 0 43.4934976043806 43.5783709787817 1.80388465240897 0 3 1 1 0 46 56 55 1
138 20753 0 0 0 0 1 1 0 0 38.4202600958248 44.0876112251882 0.167125844320067 0 2 1 1 0 46 41 32 1
138 20753 0 0 0 0 1 1 0 0 40.5037645448323 38.8309377138946 -0.0886177194438234 0 2 1 1 0 50 63 63 1
136 20753 0 0 0 0 1 2 0 0 37.8398357289528 32.4271047227926 0.729761684600627 0 2 1 1 0 64 52 63 1
138 20753 0 0 0 0 1 2 0 0 38.2970568104038 43.62765229295 0.192700200696456 0 3 1 1 0 64 63 63 1
137 20753 0 0 0 0 1 2 0 0 31.9206023271732 39.4223134839151 -1.16274068725216 0 2 1 1 1 64 49 55 1
137 20753 0 0 0 0 1 2 0 0 43.1403148528405 31.7754962354552 -0.395509995960492 0 1 1 1 0 50 52 55 1
137 20753 0 0 0 0 1 2 0 0 42.6666666666667 49.9164955509925 1.0366539611173 0 2 1 1 0 46 56 55 1
136 20753 0 0 0 1 2 2 0 0 53.2484599589322 58.4996577686516 -0.600104846971605 0 3 1 1 1 64 49 63 1
137 20753 0 0 0 1 2 2 0 1 48.4599589322382 30.507871321013 0.346146338954791 0 3 1 1 0 33 63 55 1
138 20753 0 0 0 0 1 2 0 0 34.5188227241615 34.5188227241615 1.2668231685048 0 3 1 1 0 64 63 63 1
136 20753 0 0 0 0 1 2 0 0 38.4996577686516 41.5003422313484 -0.497807421466049 0 2 1 1 0 56 49 63 1
80 15260 0 0 0 1 2 2 0 0 48.0876112251882 51.419575633128 0.985505248364518 0 2 1 1 0 50 49 55 1
66 13381 0 0 0 1 2 1 0 1 39.5373032169747 39.8713210130048 -0.139766432196601 0 3 0 1 0 50 41 63 1
68 13381 0 0 0 1 2 1 0 0 35.1074606433949 35.1895961670089 1.13895138662285 0 3 0 1 0 39 56 43 1
67 13381 1 1 1 1 3 2 0 1 34.6338124572211 37.6344969199179 0.0904027751909 0 2 0 1 1 64 52 46 1
67 13381 0 0 0 0 1 2 0 1 45.5222450376454 44.5694729637235 0.0904027751909 0 3 0 1 0 56 31 32 1
66 13381 0 0 0 1 2 1 0 0 42.8528405201916 45.3579739904175 -0.0886177194438234 0 2 0 1 1 50 49 50 1
66 13381 0 0 0 0 1 1 0 0 41.5989048596851 42.4366872005476 0.985505248364518 0 2 0 1 0 50 46 43 1
66 13381 0 0 0 1 2 2 0 0 43.1676933607118 41.8343600273785 0.729761684600627 0 3 0 1 1 39 63 55 1
67 13381 0 0 0 0 1 1 1 0 28.9801505817933 39.8083504449008 -1.06044326174661 0 2 0 1 0 46 56 63 1
67 13381 0 0 0 0 1 2 0 0 43.5208761122519 51.356605065024 1.57371544502147 0 2 0 1 0 50 41 63 1
13 10481 0 1 1 0 3 2 0 0 27.5208761122519 37.1471594798084 1.24124881212841 0 1 0 0 0 36 34 20 1
45 11485 0 0 0 0 1 1 0 0 38.7953456536619 41.3004791238877 1.24124881212841 0 3 0 0 1 50 63 63 1
132 19721 0 0 0 0 1 2 0 0 43.3456536618754 41.927446954141 0.93435653561174 0 2 1 1 0 56 43 55 1
132 19721 0 0 0 1 2 2 0 0 38.8583162217659 41.5249828884326 0.474018120836736 0 2 1 1 1 64 63 55 1
130 19721 0 0 0 1 2 1 0 0 41.5797399041752 43.9151266255989 0.985505248364518 0 2 1 1 0 56 63 63 1
130 19721 0 0 0 0 1 1 0 0 38.6475017111567 38.0287474332649 0.397295051707569 0 3 1 1 0 50 49 63 1
131 19721 0 0 0 0 1 1 0 0 28.9883641341547 44.8898015058179 -0.497807421466049 0 2 1 1 0 56 52 50 1
127 19721 0 0 0 0 1 1 1 0 38.2915811088296 41.3771389459274 -0.702402272477162 0 3 1 1 0 56 52 46 1
130 19721 0 0 0 0 1 1 0 0 44.6160164271047 47.2005475701574 1.39469495038674 0 2 1 1 0 56 63 50 1
130 19721 1 1 1 0 3 2 0 0 43.6906228610541 45.1937029431896 0.985505248364518 0 3 1 1 1 50 39 46 1
130 19721 1 1 1 1 3 1 0 0 37.9520876112252 35.1184120465435 1.39469495038674 0 2 1 1 1 50 56 63 1
37 11442 0 0 0 0 1 2 1 0 33.6646132785763 38.5023956194387 0.985505248364518 0 2 1 1 0 42 63 55 1
129 19721 0 0 0 0 1 1 1 0 46.3901437371663 50.2067077344285 -0.293212570454936 0 3 1 1 0 46 43 35 1
38 11442 0 0 0 0 1 2 0 0 40.6954140999316 47.5290896646133 0.985505248364518 0 3 1 1 0 64 63 55 1
127 19721 0 0 0 0 1 1 0 0 36.3696098562628 44.3696098562628 0.780910397353405 0 3 1 1 1 56 49 63 1
131 19721 0 0 0 1 2 1 0 0 40.7063655030801 46.4585900068446 0.064828418814511 0 3 1 1 0 56 52 63 1
130 19721 0 1 1 0 3 2 1 0 40.8487337440109 40.933607118412 -1.46963296376883 0 2 1 1 0 39 23 37 1
42444 42444 0 0 0 0 1 2 0 0 39.9945242984257 40.1615331964408 1.39469495038674 0 3 1 1 0 56 52 63 1
41 11442 0 0 0 0 1 2 0 0 38.6009582477755 39.3538672142368 1.11337703024646 0 2 1 1 0 46 41 55 1
39 11442 0 1 1 1 3 1 0 0 39.7563312799452 45.8398357289528 1.70158722690341 0 2 1 1 0 42 52 63 1
119 18606 0 0 0 0 1 1 0 1 36.8788501026694 47.27446954141 -2.05784316042578 0 1 0 1 0 42 52 46 1
27 11259 0 1 1 1 3 1 0 0 32.0109514031485 43.4332648870637 -2.23686365506051 0 1 1 1 0 56 56 43 1
27 11259 1 0 1 1 3 1 0 0 42.0369609856263 43.6194387405886 0.243848913449235 0 3 1 1 0 64 63 63 1
128 19721 0 0 0 0 1 1 0 0 40.6351813826146 45.719370294319 0.985505248364518 0 2 1 1 0 64 63 55 1
129 19721 0 0 0 1 2 1 0 0 43.1430527036277 51.3100616016427 1.06222831749369 0 2 1 0 0 42 31 29 1
38 11442 0 0 0 0 1 2 0 0 32.5201916495551 37.2731006160164 0.320571982578402 0 2 1 1 0 46 46 55 1
158 26930 1 1 1 1 3 1 0 0 40.1724845995893 43.3839835728953 -1.49520732014522 0 2 1 1 1 39 39 46 1
161 26930 1 1 1 0 3 2 1 0 30.6639288158795 39.0527036276523 0.192700200696456 0 2 1 1 0 33 49 34 1
160 26930 0 0 0 0 1 1 0 1 37.7084188911704 36.7939767282683 0.0904027751909 0 3 1 1 1 50 56 63 1
73 13621 0 0 0 1 2 2 0 0 37.6071184120465 50.1930184804928 0.985505248364518 0 2 0 1 1 64 63 63 1
35 11379 0 0 0 0 1 1 1 0 37.7796030116359 43.5290896646133 -0.216489501325769 0 2 1 1 0 50 28 37 1
83 15260 0 0 0 1 2 1 1 0 37.7604380561259 39.8767967145791 0.0904027751909 0 3 1 1 0 64 63 63 1
95 15317 0 0 0 0 1 1 0 1 35.7180013689254 34.3874058863792 0.243848913449235 0 3 1 1 0 56 56 46 1
80 15260 0 0 0 0 1 1 0 0 33.6180698151951 34.7843942505133 -0.242063857702158 0 2 1 1 0 64 46 55 1
79 15260 1 0 1 1 3 1 0 0 37.8781656399726 47.5455167693361 -1.06044326174661 0 2 1 1 1 46 31 40 1
39 11442 0 0 0 0 1 2 0 0 41.5058179329227 43.9151266255989 0.985505248364518 0 3 1 1 0 56 49 50 1
79 15260 0 0 0 1 2 2 0 0 36.1259411362081 38.8720054757016 0.985505248364518 0 3 1 1 0 46 52 63 1
80 15260 0 0 0 0 1 2 0 0 34.0643394934976 34.8254620123203 -1.72537652753272 0 3 1 1 0 64 43 63 1
95 15317 0 0 0 0 1 1 0 0 45.7878165639973 50.2067077344285 0.985505248364518 0 3 1 1 0 50 63 63 1
81 15260 0 0 0 0 1 2 1 0 40.5311430527036 47.4469541409993 -1.23946375638133 0 3 1 1 1 46 56 55 1
79 15260 0 0 0 1 2 2 1 0 37.3661875427789 37.5277207392197 -0.242063857702158 0 2 1 1 0 36 43 46 1
83 15260 0 0 0 1 2 2 0 0 31.8850102669405 39.0527036276523 0.0904027751909 0 3 1 1 1 42 52 63 1
83 15260 0 0 0 0 1 1 1 0 38.0369609856263 42.2861054072553 -1.69980217115634 0 3 1 1 0 56 56 40 1
83 15260 0 0 0 1 2 1 0 0 38.425735797399 48.8405201916496 1.80388465240897 0 2 1 1 0 64 56 43 1
80 15260 0 0 0 0 1 1 0 0 40.7227926078029 33.3935660506502 -0.497807421466049 0 2 1 1 0 64 43 55 1
82 15260 0 0 0 0 1 1 0 0 36.8925393566051 42.4777549623546 0.729761684600627 0 3 1 1 1 64 52 35 1
80 15260 0 0 0 1 2 2 0 0 43.4469541409993 42.0342231348392 1.24124881212841 0 2 1 1 0 50 52 50 1
81 15260 0 0 0 1 2 1 0 0 33.7494866529774 35.917864476386 0.601889902718682 0 3 1 1 1 64 49 50 1
81 15260 0 0 0 1 2 2 0 0 32.1368925393566 39.2197125256674 1.19010009937563 0 3 1 1 0 64 49 63 1
97 15317 0 0 0 0 1 1 0 0 40.6105407255305 44.8596851471595 -0.497807421466049 0 3 1 1 0 64 56 43 1
94 15317 0 0 0 1 2 1 0 0 37.0321697467488 42.031485284052 1.0366539611173 0 3 1 1 0 50 49 50 1
82 15260 0 0 0 0 1 2 0 1 46.3600273785079 37.3607118412047 -0.625679203347994 0 3 1 1 0 39 34 46 1
94 15317 0 0 0 0 1 2 0 0 37.3853524982888 42.798083504449 1.54814108864508 0 3 1 1 0 42 56 43 1
83 15260 0 0 0 0 1 2 0 0 46.4065708418891 47.3210130047912 0.474018120836736 0 3 1 1 0 50 46 55 1
82 15260 0 0 0 0 1 2 0 0 38.8418891170431 40.6543463381246 -1.18831504362855 0 3 1 1 0 42 39 46 1
83 15260 0 0 0 1 2 1 1 0 35.958932238193 40.6242299794661 -1.3161868255105 0 1 1 0 0 50 63 63 1
80 15260 0 0 0 1 2 2 1 0 32.7008898015058 30.6995208761123 -2.18571494230773 0 3 1 1 0 39 23 29 1
81 15260 0 0 0 0 1 1 1 0 38.2422997946612 41.3771389459274 -1.46963296376883 0 3 1 1 0 36 46 40 1
82 15260 0 0 0 1 2 2 0 0 36.1368925393566 37.3853524982888 -0.830274054359107 0 2 1 1 0 64 49 43 1
97 15317 0 0 0 1 2 1 0 0 35.4360027378508 46.5188227241615 -0.0886177194438234 0 2 1 1 0 50 49 50 1
79 15260 0 0 0 0 1 1 0 0 42.3572895277207 50.1054072553046 0.474018120836736 0 3 1 1 0 56 39 46 1
83 15260 0 0 0 1 2 2 0 0 48.4599589322382 48.8788501026694 0.0904027751909 0 2 1 1 1 50 63 63 1
81 15260 0 0 0 1 2 1 0 0 44.6652977412731 47.1676933607118 0.985505248364518 0 3 1 1 1 36 56 63 1
85 15273 0 0 0 0 1 1 0 0 46.4996577686516 46.6611909650924 1.44584366313952 0 2 1 1 0 56 56 63 1
84 15273 0 0 0 1 2 1 1 0 38.570841889117 44.8240930869268 0.37172069533118 0 2 1 1 0 56 63 63 1
84 15273 0 0 0 0 1 2 0 0 39.4989733059548 37.9137577002053 1.11337703024646 0 2 1 1 0 50 52 63 1
84 15273 0 0 0 0 1 1 0 0 40.9965776865161 42.9130732375086 1.36912059401035 0 3 1 1 0 50 63 63 1
85 15273 0 0 0 0 1 2 0 0 34.3928815879535 50.3928815879535 -1.06044326174661 0 3 1 1 0 50 52 63 1
84 15273 0 0 0 0 1 1 0 0 39.501711156742 44.0903490759754 0.346146338954791 0 3 1 1 0 50 63 63 1
84 15273 0 0 0 0 1 2 0 0 33.5030800821355 35.917864476386 0.678612971847849 0 3 1 1 0 39 43 46 1
31 11335 1 0 1 0 3 2 0 0 46.1902806297057 48.2737850787132 1.11337703024646 0 3 1 1 1 50 63 63 1
143 24764 0 1 1 1 3 2 0 0 25.4401095140315 32.2792607802875 -0.881422767111885 0 1 0 1 0 42 63 55 1
93 15303 0 0 0 0 1 2 0 0 40.974674880219 44.3121149897331 1.0366539611173 0 3 1 0 0 50 63 63 1
36 11379 0 0 0 0 1 1 1 0 41.864476386037 42.0780287474333 -1.21388940000494 0 3 1 1 0 64 63 55 1
82 15260 0 0 0 1 2 1 0 0 39.2251882272416 33.3935660506502 -0.881422767111885 0 2 1 1 0 50 56 46 1
82 15260 0 0 0 0 1 1 0 0 36.1095140314853 37.1088295687885 -0.369935639584103 0 3 1 1 0 46 63 55 1
115 18246 0 0 0 0 1 2 1 0 37.1663244353183 31.3319644079398 -0.47223306508966 0 3 1 1 0 50 63 63 1
49 11619 0 0 0 0 1 1 1 0 28.8624229979466 31.2799452429843 -1.75095088390911 0 3 1 1 0 56 63 63 1
21 10794 0 0 0 0 1 1 1 0 43.4305270362765 48.9308692676249 -0.0374690066910454 0 3 1 1 0 39 46 46 1
95 15317 0 0 0 0 1 1 0 0 45.3963039014374 46.3134839151266 1.9573307906673 0 1 1 1 0 50 63 50 1
22 10794 0 0 0 0 1 2 1 1 37.5003422313484 43.1403148528405 -0.0630433630674344 0 3 1 1 0 50 63 63 1
21 10794 0 0 0 0 1 1 1 0 44.7501711156742 48.8350444900753 -0.830274054359107 0 2 1 1 0 46 52 63 1
70 13394 1 1 1 1 3 1 0 0 42.8062970568104 47.1430527036277 0.985505248364518 0 3 0 1 0 42 41 35 1
64 13168 0 1 1 1 3 2 0 0 39.9315537303217 42.5954825462012 -0.651253559724383 0 2 0 0 0 42 52 46 1
150 25172 0 0 0 1 2 1 0 0 37.1170431211499 38.2833675564682 0.474018120836736 0 2 0 1 1 46 36 43 1
150 25172 1 1 1 0 3 1 0 0 40.0793976728268 41.8343600273785 0.064828418814511 0 1 0 1 0 56 63 63 1
148 25172 0 0 0 0 1 1 0 0 35.2580424366872 42.92128678987 -0.779125341606329 0 3 0 1 0 56 41 34 1
74 14613 0 0 0 0 1 2 0 0 32.9582477754962 35.460643394935 0.729761684600627 0 3 0 1 0 50 63 63 1
74 14613 0 0 0 0 1 2 0 0 49.7467488021903 52.5776865160849 0.729761684600627 0 2 0 1 0 50 63 63 1
119 18606 0 0 0 0 1 1 0 0 42.6748802190281 37.242984257358 -0.369935639584103 0 2 0 0 0 64 43 43 1
145 25169 0 0 0 0 1 2 1 0 23.5865845311431 26.507871321013 -0.75355098522994 0 2 0 1 0 50 56 63 1
146 25169 0 0 0 0 1 1 0 0 37.7932922655715 39.211498973306 0.474018120836736 0 3 0 1 0 64 36 50 1
146 25169 0 0 0 1 2 1 0 0 46.3326488706366 50.0835044490075 -1.44405860739244 0 2 0 1 1 56 52 55 1
145 25169 0 0 0 1 2 1 0 0 35.5947980835045 36.6789869952088 -1.49520732014522 0 2 0 1 0 46 56 55 1
75 14613 0 0 0 1 2 2 0 0 35.296372347707 38.0451745379877 1.65043851415063 0 3 0 1 0 50 49 50 1
146 25169 1 1 1 0 3 1 1 0 33.700205338809 30.9486652977413 -1.03486890537022 0 2 0 1 0 39 31 40 1
145 25169 0 0 0 1 2 1 0 0 38.3353867214237 43.1676933607118 1.11337703024646 0 3 0 1 0 39 41 55 1
14 10494 0 1 1 1 3 2 0 1 31.8658453114305 36.6132785763176 -0.011894650314656 0 1 0 1 0 36 41 46 1
14 10494 0 0 0 0 1 1 0 0 41.3086926762491 44.0958247775496 0.806484753729795 0 3 0 1 0 64 56 50 1
14 10494 0 0 0 1 2 2 0 0 38.1820670773443 40.1670088980151 -0.139766432196601 0 1 0 0 0 39 43 37 1
156 25982 0 0 0 0 1 1 0 0 30.6639288158795 33.5797399041752 -0.344361283207714 0 2 0 1 0 64 52 50 1
110 18066 1 0 1 1 3 1 0 1 35.047227926078 35.1321013004791 -1.00929454899383 0 2 0 1 1 64 49 63 1
9 10451 1 1 1 1 3 2 0 0 48.1697467488022 47.668720054757 -0.497807421466049 0 1 0 1 0 46 36 35 1
117 18306 0 0 0 0 1 2 0 0 41.223819301848 48.3093771389459 0.320571982578402 0 3 0 1 0 30 46 40 1
112 18190 1 1 1 1 3 2 0 0 27.6769336071184 34.5106091718001 -0.139766432196601 0 2 0 1 0 39 56 55 1
113 18190 0 0 0 1 2 2 1 0 40.1697467488022 48.3367556468172 -1.49520732014522 0 2 0 0 0 39 63 55 1
112 18190 0 0 0 0 1 1 0 0 39.2470910335387 52.4161533196441 1.2668231685048 0 1 0 1 0 42 28 63 1
71 13394 0 0 0 0 1 2 0 0 39.1649555099247 49.7467488021903 0.627464259095071 0 3 0 1 0 50 56 55 1
69 13394 1 0 1 1 3 2 0 0 40.0574948665298 45.3908281998631 -0.293212570454936 0 3 0 1 0 46 52 55 1
8 10451 0 0 0 0 1 2 1 0 42.1300479123888 41.7932922655715 -1.16274068725216 0 2 0 1 0 64 56 63 1
10 10451 0 0 0 1 2 1 0 0 38.9130732375086 48.082135523614 -0.497807421466049 0 1 0 1 0 42 41 50 1
129 19721 0 0 0 0 1 1 0 0 32.1615331964408 49.574264202601 0.601889902718682 0 3 1 1 0 56 56 50 1
6 10148 0 0 0 0 1 2 0 1 36.8131416837782 40.3340177960301 -0.242063857702158 0 2 1 0 0 56 46 50 1
3 10135 0 0 0 1 2 2 0 0 36.3586584531143 38.3271731690623 -0.165340788572991 0 3 0 1 0 56 39 55 1
62 12510 0 0 0 1 2 1 0 0 34.7214236824093 49.0814510609172 -0.395509995960492 0 2 0 0 1 36 49 46 1
137 20753 0 0 0 0 1 2 0 0 38.4503764544832 41.5003422313484 1.19010009937563 0 3 1 0 0 56 39 46 1
33 11379 0 0 0 0 1 1 1 0 40.8487337440109 38.0643394934976 -0.855848410735496 0 2 1 1 0 46 52 63 1
131 19721 0 0 0 0 1 2 0 0 48.6707734428474 48.2573579739904 -1.57193038927439 0 3 1 1 0 56 56 63 1
17 10615 0 0 0 0 1 2 1 1 39.2251882272416 41.7549623545517 -1.62307910202717 0 3 0 0 0 50 63 63 1
19 10615 0 0 0 0 1 2 0 0 40.2245037645448 42.0561259411362 1.54814108864508 0 2 0 0 0 64 56 63 1
17 10615 0 0 0 0 1 1 0 0 36.1642710472279 29.741273100616 -1.7765252402855 0 1 0 0 0 46 52 55 1
16 10615 0 0 0 0 1 1 0 0 31.7891854893908 35.6221765913758 -1.086017618123 0 2 0 0 1 56 46 63 1
17 10615 0 0 0 0 1 1 0 0 30.9952087611225 35.8302532511978 -0.47223306508966 0 2 0 0 1 56 56 55 1
19 10615 0 0 0 0 1 2 0 1 33.2128678986995 35.6221765913758 -0.625679203347994 0 2 0 0 0 56 36 32 1
19 10615 0 0 0 1 2 2 0 0 44 45.9137577002053 0.243848913449235 0 2 0 0 1 64 56 63 1
18 10615 0 0 0 1 2 1 0 0 53.7467488021903 57.9137577002053 0.985505248364518 1 3 0 0 0 64 63 63 1
18 10615 0 0 0 1 2 2 0 0 53.7467488021903 57.9137577002053 0.985505248364518 1 3 0 0 0 42 34 35 1
19 10615 0 0 0 1 2 1 0 1 35.4962354551677 33.6646132785763 0.729761684600627 0 2 0 0 0 50 49 46 1
38 11442 0 0 0 1 2 1 0 0 47.5783709787817 42.5763175906913 0.37172069533118 0 3 1 1 1 56 41 34 1
39 11442 0 0 0 0 1 2 0 0 37.9466119096509 51.0417522245038 -0.293212570454936 0 2 1 1 0 39 36 63 1
41 11442 1 1 1 1 3 2 0 0 30.5790554414784 33.3360711841205 0.806484753729795 0 3 1 1 0 42 36 63 1
84 15273 0 0 0 0 1 1 0 0 37.7221081451061 38.5544147843943 0.601889902718682 0 2 1 1 0 56 28 63 1
39 11442 1 0 1 0 3 2 1 0 42.0752908966461 40.3340177960301 -1.62307910202717 0 2 1 1 0 56 63 63 1
57 12390 0 0 0 1 2 1 1 0 25.6262833675565 32.0465434633812 -1.39290989463967 0 3 0 1 0 50 63 63 1
58 12417 0 1 1 0 3 2 1 0 41.8151950718686 39.6495550992471 -1.13716633087578 0 2 0 1 0 36 43 34 1
69 13394 0 0 0 1 2 1 0 0 34.3956194387406 34.6913073237509 -1.00929454899383 0 2 0 1 0 64 46 46 1
77 15257 0 0 0 0 1 1 0 0 36.8542094455852 37.5770020533881 0.346146338954791 0 1 1 0 0 64 52 63 1
66 13381 0 0 0 0 1 1 0 0 44.4709103353867 45.8015058179329 0.346146338954791 0 2 0 1 0 30 34 35 1
132 19721 0 0 0 1 2 1 1 0 45.138945927447 47.4168377823409 -1.21388940000494 0 2 1 1 1 50 63 63 1
62 12510 0 1 1 1 3 1 0 0 36.37234770705 45.1225188227242 1.42026930676313 0 3 0 0 0 36 56 55 1
7 10148 0 1 1 1 3 2 0 0 47.1129363449692 50.6091718001369 1.11337703024646 0 3 1 1 0 64 46 63 1
161 26930 0 0 0 1 2 2 1 1 46.3134839151266 39.7891854893908 0.448443764460347 0 3 1 1 0 46 34 63 1
40 11442 0 0 0 0 1 1 1 0 45.4866529774127 50.0835044490075 -1.34176118188689 0 2 1 1 0 42 31 50 1
153 25978 1 1 1 1 3 1 0 0 39.1759069130732 40.9253935660507 -0.804699697982718 0 2 0 1 1 64 63 55 1
171 79005 0 0 0 0 1 2 1 0 32.6269678302532 36.7939767282683 -1.3161868255105 0 3 1 1 0 36 52 50 1
171 79005 0 0 0 0 1 2 0 0 42.5051334702259 45.0924024640657 1.39469495038674 0 3 1 1 1 50 52 43 1
171 79005 0 0 0 0 1 1 0 0 35.0034223134839 44.9856262833676 0.474018120836736 0 2 1 1 0 46 41 46 1
171 79005 0 0 0 0 1 2 0 0 42.2450376454483 42.9952087611225 1.52256673226869 0 3 1 1 0 50 52 55 1
171 79005 0 0 0 1 2 1 0 0 43.8275154004107 56.9965776865161 0.627464259095071 0 3 1 1 0 39 56 46 1
171 79005 0 0 0 1 2 1 0 0 34.8199863107461 39.9917864476386 1.11337703024646 0 2 1 0 0 42 56 43 1
171 79005 0 0 0 0 1 1 0 0 39.2553045859001 52.0054757015743 1.01107960474091 0 3 1 1 0 56 63 63 1
171 79005 0 0 0 0 1 1 0 0 46.3819301848049 46.880219028063 -0.19091514494938 0 3 1 1 0 64 63 63 1
171 79005 1 1 1 0 3 1 0 0 33.8206707734428 31.5728952772074 -0.165340788572991 0 3 1 1 0 64 56 63 1
171 79005 0 0 0 1 2 2 0 0 44.9911019849418 44.9911019849418 1.24124881212841 0 3 1 1 0 46 52 37 1
171 79005 0 0 0 1 2 1 0 0 44.4928131416838 41.6591375770021 0.218274557072845 0 3 1 1 0 56 63 63 1
171 79005 1 1 1 0 3 2 0 0 40.1889117043121 50.6830937713895 -1.18831504362855 0 3 1 1 1 50 43 46 1
132 19721 0 0 0 0 1 2 0 0 41.2292950034223 42.2286105407255 1.0366539611173 0 2 1 1 0 46 49 50 2
127 19721 0 0 0 0 1 1 0 0 44.643394934976 46.8939082819986 1.11337703024646 0 3 1 1 0 56 63 63 2
128 19721 0 0 0 0 1 1 0 0 39.6084873374401 41.6071184120465 1.54814108864508 0 3 1 1 0 64 63 63 2
128 19721 0 0 0 0 1 1 0 0 47.6659822039699 43.6659822039699 0.115977131567289 0 2 1 1 0 50 63 63 2
76 15257 0 0 0 0 1 1 0 0 40.6954140999316 43.4688569472964 0.985505248364518 0 2 1 1 0 50 56 63 2
86 15287 1 1 1 1 3 1 0 0 37.0075290896646 45.7549623545517 1.11337703024646 0 1 1 1 1 39 46 43 2
78 15257 0 0 0 0 1 2 0 0 45.2292950034223 45.7577002053388 1.11337703024646 0 3 1 1 0 56 41 55 2
10 10451 1 1 1 1 3 1 1 0 43.460643394935 37.9137577002053 -0.804699697982718 0 1 0 1 0 64 52 46 2
59 12417 0 0 0 0 1 1 1 1 29.2511978097194 42.6611909650924 -1.16274068725216 0 2 0 1 0 42 56 50 2
88 15287 0 1 1 1 3 1 0 0 33.4045174537988 39.8083504449008 -1.06044326174661 0 3 1 1 0 56 49 46 2
88 15287 0 0 0 0 1 1 0 0 37.8124572210815 38.6447638603696 0.601889902718682 0 3 1 1 0 50 52 63 2
86 15287 0 0 0 0 1 1 0 0 31.8275154004107 35.0773442847365 0.474018120836736 0 2 1 1 0 39 52 50 2
87 15287 1 0 1 1 3 1 0 0 36.0246406570842 39.9917864476386 -0.395509995960492 0 2 1 1 0 33 43 37 2
87 15287 1 0 1 0 3 2 0 1 37.2539356605065 40.5010266940452 -1.06044326174661 0 3 1 0 0 46 63 46 2
86 15287 0 0 0 1 2 2 0 0 37.3251197809719 40.4955509924709 0.346146338954791 0 2 1 1 0 42 43 46 2
96 15317 0 0 0 0 1 2 0 0 39.066392881588 44.5639972621492 1.65043851415063 0 3 1 1 0 42 31 55 2
92 15303 0 0 0 0 1 2 1 0 48.082135523614 47.4168377823409 0.883207822858962 0 1 1 1 0 50 56 63 2
88 15287 0 0 0 0 1 1 1 0 32.0136892539357 40.6762491444216 -0.906997123488274 0 3 1 1 0 56 63 63 2
87 15287 0 0 0 1 2 1 0 0 43.2826830937714 51.2826830937714 -1.26503811275772 0 1 1 1 0 56 41 43 2
88 15287 0 0 0 1 2 1 1 0 39.1759069130732 41.9247091033539 0.167125844320067 0 3 1 1 0 50 34 50 2
88 15287 0 0 0 1 2 1 0 0 38.8309377138946 40.4134154688569 -0.318786926831325 0 3 1 1 0 64 63 55 2
87 15287 0 0 0 0 1 1 0 0 38.2532511978097 38.5023956194387 -1.18831504362855 0 2 1 1 0 56 52 34 2
86 15287 0 0 0 0 1 1 1 0 35.2416153319644 29.741273100616 -1.39290989463967 0 3 1 1 0 39 56 46 2
88 15287 0 0 0 1 2 2 0 0 33.7330595482546 34.5653661875428 -1.00929454899383 1 2 1 1 0 64 46 63 2
88 15287 0 0 0 0 1 1 0 0 41.1854893908282 39.2662559890486 -1.36733553826328 0 2 1 1 1 50 63 55 2
87 15287 0 0 0 0 1 2 0 0 35.006160164271 44.3696098562628 0.550741189965904 0 3 1 0 0 50 56 63 2
88 15287 0 0 0 1 2 1 0 0 33.7385352498289 34.570841889117 -1.00929454899383 1 2 1 1 0 50 49 63 2
88 15287 0 0 0 0 1 1 1 0 35.5208761122519 36.7720739219713 -0.0630433630674344 0 3 1 0 0 46 56 63 2
86 15287 0 0 0 0 1 2 0 0 29.7741273100616 43.2772073921971 -0.625679203347994 0 1 1 1 0 46 46 50 2
88 15287 0 0 0 1 2 2 1 0 35.0828199863107 36.4188911704312 -0.293212570454936 0 2 1 1 0 42 52 63 2
88 15287 0 0 0 0 1 2 1 0 28.3477070499658 38.0999315537303 -0.75355098522994 0 2 1 0 0 39 52 34 2
88 15287 0 0 0 0 1 1 0 1 43.1813826146475 55.5975359342916 1.24124881212841 0 2 1 1 0 56 56 55 2
114 18246 1 1 1 1 3 2 0 0 47.1676933607118 51.501711156742 -0.0374690066910454 0 3 1 1 0 42 39 40 2
9 10451 0 0 0 1 2 1 0 0 40.1177275838467 41.864476386037 0.729761684600627 0 2 0 1 0 42 56 37 2
10 10451 1 1 1 1 3 2 0 0 41.1006160164271 43.0992470910335 1.24124881212841 0 3 0 1 0 42 39 55 2
10 10451 0 0 0 0 1 2 0 0 37.4154688569473 38.3299110198494 1.57371544502147 0 3 0 1 0 64 52 55 2
9 10451 0 0 0 1 2 2 0 0 40.6680355920602 41.8343600273785 0.985505248364518 0 2 0 1 0 50 52 63 2
8 10451 1 1 1 1 3 2 0 0 39.5947980835045 43.0116358658453 -1.3161868255105 0 1 0 1 1 42 56 40 2
10 10451 0 0 0 0 1 1 0 0 34.7624914442163 39.6824093086927 -0.139766432196601 0 1 0 1 0 50 39 55 2
10 10451 0 0 0 0 1 2 0 0 36.9171800136893 43.4989733059548 1.06222831749369 0 3 0 1 0 50 49 55 2
9 10451 0 0 0 1 2 1 0 0 37.0020533880903 38.1683778234086 -0.242063857702158 0 3 0 1 1 64 56 55 2
9 10451 0 0 0 1 2 2 0 1 32.5284052019165 42.694045174538 -1.23946375638133 0 2 0 1 1 50 46 46 2
52 12357 0 0 0 0 1 1 0 0 36.9171800136893 34.3901437371663 -1.3161868255105 0 1 0 1 0 39 49 50 2
36 11379 0 0 0 0 1 2 1 0 37.1471594798084 43.0636550308008 -1.34176118188689 0 2 1 1 0 50 49 50 2
53 12357 0 0 0 0 1 1 0 1 38.1327857631759 39.9671457905544 -0.19091514494938 0 2 0 1 0 56 63 55 2
52 12357 0 0 0 0 1 2 0 0 32.2628336755647 35.3429158110883 -0.267638214078547 0 3 0 1 0 50 52 55 2
58 12417 0 0 0 0 1 2 0 1 26.1464750171116 35.64681724846 -0.446658708713271 0 1 0 1 0 20 23 26 2
53 12357 0 0 0 1 2 1 0 0 42.1108829568789 38.6064339493498 1.13895138662285 0 2 0 1 0 64 46 63 2
53 12357 0 0 0 1 2 2 0 0 25.3333333333333 25.6700889801506 -1.85324830941467 0 2 0 1 0 33 36 23 2
53 12357 0 0 0 0 1 2 0 0 40.5612594113621 46.5598904859685 -0.011894650314656 0 2 0 0 0 27 31 29 2
50 12344 0 0 0 1 2 2 0 0 48.9582477754962 50.2067077344285 1.9573307906673 0 2 0 1 0 50 41 55 2
33 11379 0 0 0 0 1 2 1 0 36.062970568104 37.0595482546201 -1.3161868255105 0 2 1 0 0 39 39 29 2
30 11335 0 0 0 0 1 2 0 0 39.1786447638604 48.9308692676249 0.115977131567289 0 3 1 1 0 46 56 50 2
35 11379 0 0 0 0 1 2 1 0 29.8042436687201 35.4140999315537 -0.47223306508966 0 3 1 1 0 46 56 63 2
36 11379 1 0 1 0 3 1 1 0 27.6112251882272 28.8870636550308 -0.855848410735496 0 1 1 1 0 46 49 63 2
35 11379 0 0 0 0 1 2 1 0 32.9007529089665 44.0876112251882 0.422869408083958 0 3 1 0 0 46 39 55 2
19 10615 0 0 0 0 1 1 0 0 33.5030800821355 33.0924024640657 -1.086017618123 0 3 0 1 0 64 63 50 2
17 10615 0 0 0 0 1 1 0 0 41.9356605065024 40.4325804243669 -0.318786926831325 0 3 0 1 0 64 63 63 2
19 10615 0 0 0 0 1 2 1 0 39.2251882272416 42.5954825462012 -0.779125341606329 0 2 0 0 0 64 63 63 2
18 10615 0 0 0 0 1 2 0 0 44.3613963039014 50.2833675564682 0.474018120836736 0 2 0 0 0 50 63 63 2
16 10615 0 0 0 0 1 1 0 0 36.249144421629 41.1635865845311 -0.242063857702158 0 1 0 1 0 56 49 55 2
19 10615 0 0 0 0 1 1 0 0 35.0636550308008 51.9808350444901 -1.06044326174661 0 1 0 1 0 56 63 50 2
18 10615 0 0 0 0 1 2 0 0 43.1649555099247 31.7754962354552 -0.0886177194438234 0 2 0 0 0 46 56 63 2
42444 42444 0 0 0 0 1 2 0 0 40.8459958932238 43.0116358658453 0.627464259095071 0 3 0 1 0 56 63 63 2
42444 42444 0 0 0 0 1 1 0 0 41.5687885010267 38.5681040383299 1.54814108864508 0 2 0 1 1 50 39 55 2
19 10615 0 0 0 0 1 1 0 0 37.4209445585216 31.4223134839151 -0.395509995960492 0 3 0 1 1 50 63 63 2
52 12357 0 0 0 1 2 2 0 0 36.5886379192334 55.0910335386721 -0.779125341606329 0 1 0 1 0 39 63 63 2
52 12357 0 0 0 0 1 1 0 1 33.3497604380561 40.3230663928816 -0.446658708713271 0 1 0 1 0 39 49 46 2
52 12357 0 0 0 1 2 1 1 0 42.0369609856263 52.2354551676934 0.729761684600627 0 2 0 1 0 50 46 35 2
52 12357 0 0 0 1 2 2 0 0 37.7494866529774 40.5010266940452 -1.57193038927439 0 2 0 1 0 50 63 63 2
52 12357 0 0 0 0 1 1 0 0 34.8281998631075 51.0800821355236 0.422869408083958 0 2 0 1 1 56 63 63 2
51 12357 0 0 0 1 2 2 0 0 31.8384668035592 33.1745379876797 -1.36733553826328 0 1 0 1 0 42 56 63 2
31 11335 0 0 0 0 1 1 1 0 26.6694045174538 50.4339493497604 -1.06044326174661 0 3 1 1 1 56 49 63 2
52 12357 0 0 0 0 1 2 0 0 36.5092402464066 36.7611225188227 -0.625679203347994 0 3 0 1 1 50 52 55 2
52 12357 0 0 0 1 2 2 0 0 49.3223819301848 50.1601642710472 -0.446658708713271 0 3 0 0 1 39 52 63 2
51 12357 0 0 0 0 1 1 0 0 35.5208761122519 31.7344284736482 -0.293212570454936 0 2 0 1 0 64 52 50 2
52 12357 0 1 1 1 3 2 0 1 35.3292265571526 32.3285420944559 -0.830274054359107 0 2 0 1 1 27 28 40 2
52 12357 0 0 0 1 2 1 0 0 34.9267624914442 43.8439425051335 1.42026930676313 0 2 0 1 0 56 43 35 2
51 12357 1 1 1 0 3 1 1 0 27.9069130732375 34.8199863107461 -0.600104846971605 0 3 0 1 0 56 56 63 2
51 12357 0 0 0 0 1 2 0 0 41.8918548939083 47.8083504449008 0.474018120836736 0 1 0 1 1 56 56 55 2
100 15680 1 1 1 0 3 2 0 0 35.3100616016427 38.9787816563997 0.601889902718682 0 3 0 1 1 50 49 63 2
51 12357 0 0 0 1 2 2 0 0 38.4722792607803 40.145106091718 -0.0886177194438234 0 3 0 1 1 50 56 55 2
52 12357 0 0 0 1 2 1 0 0 37.9110198494182 41.8261464750171 -1.44405860739244 0 2 0 1 0 64 49 55 2
51 12357 0 0 0 1 2 1 0 0 46.9185489390828 47.4168377823409 1.19010009937563 0 2 0 1 0 42 49 63 2
52 12357 0 0 0 0 1 1 0 0 37.7248459958932 38.2258726899384 -1.85324830941467 0 2 0 1 1 64 43 34 2
51 12357 0 0 0 1 2 1 0 0 39.3045859000684 49.9739904175222 -0.0374690066910454 0 3 0 1 0 30 63 55 2
52 12357 1 1 1 1 3 2 1 0 37.5633127994524 38.1492128678987 -1.00929454899383 0 2 0 1 0 50 46 40 2
52 12357 0 0 0 0 1 1 0 0 44.2710472279261 50.0177960301164 0.985505248364518 0 1 0 1 0 64 63 63 2
137 20753 0 0 0 1 2 2 0 0 39.895961670089 39.4770704996578 -0.600104846971605 0 3 1 1 0 56 41 63 2
137 20753 0 0 0 0 1 2 0 0 42.4284736481862 44.6817248459959 0.346146338954791 0 2 1 1 1 50 43 50 2
137 20753 1 0 1 1 3 1 0 0 42.6748802190281 45.0951403148528 0.601889902718682 0 2 1 1 0 50 56 55 2
137 20753 0 0 0 0 1 1 0 0 42.4175222450376 44.1724845995893 -0.318786926831325 0 3 1 1 0 46 46 32 2
138 20753 1 1 1 1 3 1 0 0 45.3771389459274 49.2922655715264 -0.75355098522994 0 3 1 1 1 50 52 63 2
136 20753 0 0 0 0 1 2 1 0 41.0130047912389 41.264887063655 -0.651253559724383 0 2 1 1 0 39 46 35 2
62 12510 0 0 0 0 1 2 1 0 43.4989733059548 33.4127310061602 0.218274557072845 0 2 1 1 0 42 36 55 2
121 18726 0 0 0 1 2 2 1 0 42.9787816563997 45.1471594798084 -1.75095088390911 0 1 1 1 1 36 23 50 2
32 11335 0 1 1 1 3 1 0 0 44.2655715263518 47.9315537303217 -0.881422767111885 0 1 1 1 0 56 56 63 2
31717 31717 0 1 1 0 3 2 1 0 37.3251197809719 43.1430527036277 0.985505248364518 0 3 1 1 0 39 46 37 2
35 11379 0 0 0 0 1 2 1 0 37.8097193702943 41.3086926762491 0.474018120836736 0 2 1 1 0 39 46 55 2
33 11379 0 0 0 1 2 1 0 0 34.3956194387406 34.8145106091718 -1.75095088390911 0 2 1 1 0 50 56 46 2
34 11379 0 0 0 1 2 1 1 0 42.0396988364134 40.9199178644764 -0.0630433630674344 0 2 1 1 1 36 56 55 2
33 11379 0 0 0 0 1 1 1 0 30.7843942505133 32.0848733744011 0.474018120836736 0 3 1 0 0 46 43 50 2
16 10615 0 0 0 0 1 2 0 0 41.3935660506502 41.9794661190965 0.474018120836736 0 3 0 1 1 42 63 55 2
16 10615 0 0 0 0 1 2 0 0 42.4804928131417 46.8966461327858 0.832059110106184 0 1 0 1 0 50 52 55 2
16 10615 1 1 1 1 3 2 0 1 43.5811088295688 45.3333333333333 0.294997626202013 0 1 0 1 0 27 52 63 2
18 10615 1 0 1 0 3 1 1 0 29.9411362080767 34.3874058863792 -1.16274068725216 0 2 0 1 0 42 56 31 2
109 18053 0 0 0 0 1 1 0 1 34.7542778918549 36.5092402464066 -1.39290989463967 0 3 0 1 0 50 63 50 2
129 19721 1 1 1 1 3 1 0 0 36.0657084188912 37.4784394250513 0.985505248364518 0 3 1 1 0 39 39 55 2
38 11442 0 0 0 0 1 1 0 1 37.1718001368925 34.3901437371663 0.0904027751909 1 2 1 1 0 50 63 63 2
128 19721 1 0 1 1 3 2 1 0 30.5790554414784 44.0876112251882 0.985505248364518 0 3 1 1 0 56 52 63 2
38 11442 0 0 0 1 2 1 0 1 38.7542778918549 40.9856262833676 0.985505248364518 1 2 1 1 0 42 46 35 2
43 11472 0 1 1 0 3 2 0 1 42.8528405201916 49.2347707049966 -0.574530490595216 0 2 1 1 0 46 52 63 2
37 11442 1 1 1 0 3 2 1 0 28.6461327857632 29.8973305954825 -1.62307910202717 0 1 1 0 1 50 63 55 2
38 11442 0 0 0 1 2 1 0 1 34.3928815879535 41.2320328542094 -1.52078167652161 0 1 1 1 0 50 56 50 2
43 11472 0 0 0 0 1 1 0 0 34.3463381245722 38.0123203285421 -1.75095088390911 0 3 1 1 1 50 56 46 2
127 19721 0 0 0 0 1 1 0 0 43.0609171800137 43.9808350444901 0.729761684600627 0 3 1 1 0 56 63 63 2
132 19721 0 0 0 1 2 1 0 0 43.0773442847365 51.1594798083504 1.9573307906673 0 1 1 1 0 64 52 43 2
42 11472 0 0 0 1 2 2 1 0 36.2765229295003 38.1683778234086 -0.75355098522994 0 2 1 1 0 30 49 55 2
65 13168 0 0 0 0 1 1 0 0 39.4250513347023 44.0930869267625 1.11337703024646 0 3 0 1 0 50 63 63 2
34 11379 0 0 0 0 1 1 1 0 40.8186173853525 43.3401779603012 -0.881422767111885 0 3 1 1 0 64 63 63 2
160 26930 0 0 0 0 1 1 0 0 40.4490075290897 46.5544147843943 -0.395509995960492 0 3 1 1 0 64 56 63 2
22 10794 0 0 0 0 1 2 1 0 41.5085557837098 48.7611225188227 0.218274557072845 0 2 1 1 0 50 52 55 2
34 11379 0 0 0 0 1 1 1 0 34.5188227241615 37.1526351813826 1.70158722690341 0 3 1 1 0 30 63 55 2
57 12390 0 0 0 0 1 2 0 0 34.8911704312115 43.8932238193018 0.729761684600627 0 1 0 1 0 50 41 50 2
57 12390 0 0 0 0 1 1 1 0 42.4804928131417 44.6406570841889 -0.651253559724383 0 2 0 1 0 50 63 46 2
57 12390 0 0 0 0 1 2 0 0 34.6776180698152 40.0164271047228 -1.11159197449939 0 3 0 1 0 50 43 55 2
57 12390 0 1 1 0 3 2 1 1 28.4134154688569 32.3285420944559 -1.16274068725216 0 2 0 1 0 50 43 55 2
50 12344 0 0 0 1 2 1 0 0 36.662559890486 37.5770020533881 0.474018120836736 0 2 0 1 0 64 34 63 2
57 12390 0 0 0 1 2 1 0 0 31.0636550308008 29.8973305954825 0.729761684600627 0 1 0 0 0 42 63 55 2
57 12390 0 0 0 1 2 2 0 0 31.4962354551677 36.1642710472279 -0.906997123488274 0 3 0 1 0 56 52 50 2
57 12390 0 0 0 1 2 2 0 1 41.0841889117043 45.6646132785763 0.37172069533118 0 3 0 1 0 50 39 63 2
57 12390 0 0 0 1 2 1 0 0 32.331279945243 33.4154688569473 -1.69980217115634 0 1 0 0 0 50 43 31 2
148 25172 0 0 0 0 1 2 0 0 34.8966461327858 38.2313483915127 0.985505248364518 0 3 0 1 0 46 56 63 2
64 13168 0 0 0 0 1 1 0 0 43.5373032169747 42.6173853524983 1.36912059401035 0 2 0 1 1 56 46 63 2
150 25172 0 0 0 0 1 1 0 0 34.7433264887064 35.1622176591376 0.499592477213126 0 1 0 1 1 64 63 50 2
150 25172 0 0 0 0 1 1 0 0 35.0034223134839 44.5010266940452 0.729761684600627 0 3 0 1 0 64 39 31 2
148 25172 0 1 1 0 3 1 0 0 29.2511978097194 44.8898015058179 -0.548956134218827 0 2 0 1 0 56 56 63 2
148 25172 0 0 0 1 2 1 1 0 28.5639972621492 31.066392881588 -0.625679203347994 0 2 0 0 0 30 56 55 2
147 25172 0 0 0 1 2 1 0 0 37.9986310746064 40 -0.75355098522994 0 3 0 1 0 50 41 63 2
64 13168 0 0 0 1 2 1 0 0 37.1827515400411 40.8459958932238 0.601889902718682 0 2 0 1 0 50 52 55 2
65 13168 0 0 0 0 1 1 0 0 45.2292950034223 44.8104038329911 0.985505248364518 0 3 0 1 0 46 63 63 2
65 13168 0 0 0 0 1 2 0 0 41.4017796030116 49.2347707049966 0.883207822858962 0 2 0 1 0 42 52 40 2
147 25172 0 0 0 0 1 2 0 0 39.0088980150582 41.4236824093087 1.39469495038674 0 3 0 1 1 56 23 37 2
149 25172 1 0 1 0 3 2 0 0 43.5592060232717 42.6420260095825 0.857633466482573 0 3 0 1 0 39 52 50 2
22 10794 0 0 0 1 2 2 1 0 38.2915811088296 41.3771389459274 -1.16274068725216 0 3 1 1 0 46 63 50 2
43 11472 0 0 0 1 2 1 1 0 31.9835728952772 34.4777549623546 -1.39290989463967 0 3 1 1 1 39 31 43 2
22 10794 0 0 0 0 1 2 1 0 30.6803559206023 38.2970568104038 -0.651253559724383 0 2 1 1 0 64 43 50 2
31717 31717 0 0 0 1 2 2 0 0 35.9890485968515 42.652977412731 -0.0886177194438234 0 3 1 1 0 39 63 63 2
20 10794 0 0 0 0 1 1 1 0 29.596167008898 38.8473648186174 -2.18571494230773 0 3 1 1 0 64 63 63 2
22 10794 0 0 0 1 2 1 1 0 28.9801505817933 35.0088980150582 -1.16274068725216 0 2 1 1 0 56 63 55 2
143 24764 0 0 0 0 1 1 0 0 39.8329911019849 44.1670088980151 -0.600104846971605 0 2 0 1 0 56 49 37 2
143 24764 1 1 1 1 3 2 0 0 38.3436002737851 40.0164271047228 -1.11159197449939 0 1 0 1 0 42 56 63 2
144 24764 0 0 0 0 1 1 0 0 40.1724845995893 40.3340177960301 -1.16274068725216 0 3 0 1 0 64 56 63 2
144 24764 0 0 0 0 1 1 0 0 41.3114305270363 50.3107460643395 0.474018120836736 0 2 0 1 0 56 56 50 2
143 24764 0 0 0 0 1 1 0 0 36.9774127310062 39.895961670089 -0.293212570454936 0 3 0 1 0 50 63 63 2
144 24764 0 0 0 0 1 1 0 0 41.2457221081451 45.160848733744 -1.11159197449939 0 2 0 1 0 50 63 55 2
143 24764 0 0 0 0 1 1 0 0 36.8405201916496 37.4264202600958 -1.44405860739244 0 3 0 1 0 50 63 63 2
143 24764 0 0 0 0 1 1 0 0 33.6837782340862 34.2696783025325 -0.881422767111885 0 3 0 0 0 64 56 43 2
144 24764 1 0 1 1 3 2 0 0 35.8247775496235 37.4045174537988 0.064828418814511 0 3 0 1 0 56 52 63 2
45 11485 0 0 0 0 1 2 0 0 43.0691307323751 40.9034907597536 0.857633466482573 0 3 0 1 0 64 56 63 2
144 24764 0 0 0 0 1 1 0 0 37.5797399041752 39.5783709787817 -0.446658708713271 0 2 0 1 0 64 36 46 2
144 24764 0 0 0 0 1 1 0 1 33.5633127994524 38.1054072553046 -1.46963296376883 0 1 0 1 0 50 63 63 2
123 18730 0 0 0 0 1 1 1 0 27.9069130732375 47.3237508555784 -1.7765252402855 0 2 1 1 0 42 41 63 2
123 18730 0 0 0 0 1 2 0 0 37.5003422313484 41.4647501711157 -0.932571479864663 0 1 1 1 0 56 56 63 2
123 18730 0 0 0 0 1 2 0 0 36.1670088980151 38.3271731690623 0.729761684600627 0 2 1 1 0 36 63 40 2
120 18726 0 0 0 0 1 1 1 0 44.8268309377139 39.0609171800137 -0.600104846971605 0 2 1 0 1 42 52 40 2
151 25978 0 0 0 0 1 2 0 0 40.1670088980151 41.4976043805613 0.985505248364518 0 3 0 1 0 36 52 63 2
154 25978 0 0 0 0 1 2 0 0 47.8932238193018 50.3874058863792 0.985505248364518 0 3 0 1 0 50 63 63 2
154 25978 0 0 0 0 1 1 0 0 49.8973305954825 46.1464750171116 -0.0886177194438234 0 3 0 1 0 50 52 55 2
151 25978 0 0 0 0 1 2 0 0 36.0739219712526 40.2409308692676 1.39469495038674 0 2 0 1 0 56 56 63 2
151 25978 0 0 0 0 1 1 1 0 45.5222450376454 37.3607118412047 0.218274557072845 0 2 0 1 0 46 56 55 2
154 25978 1 0 1 1 3 2 0 0 36.517453798768 42.3463381245722 0.474018120836736 0 3 0 1 1 50 63 63 2
151 25978 0 0 0 1 2 1 0 0 36.0684462696783 45.0677618069815 -0.651253559724383 0 3 0 1 1 39 63 63 2
44 11472 0 0 0 0 1 1 0 0 39.1649555099247 47.7754962354552 -0.0374690066910454 0 1 1 1 0 39 63 63 2
29 11259 0 0 0 1 2 2 1 0 42.90212183436 42.9869952087611 -0.75355098522994 0 2 1 1 0 46 36 40 2
28 11259 0 0 0 0 1 2 0 0 43.4989733059548 62.2505133470226 -0.804699697982718 0 2 1 1 0 64 63 63 2
29 11259 0 0 0 1 2 1 1 0 35.4360027378508 40.1724845995893 0.857633466482573 1 2 1 1 0 50 56 63 2
28 11259 1 0 1 1 3 2 1 0 39.3730321697468 39.9425051334702 -0.932571479864663 1 2 1 1 1 50 63 63 2
29 11259 0 0 0 0 1 1 1 0 42.1464750171116 38.2258726899384 -1.36733553826328 0 3 1 1 0 33 52 29 2
27 11259 0 1 1 1 3 2 0 0 47.0116358658453 53.0130047912389 -1.59750474565078 0 1 1 1 1 56 52 34 2
28 11259 0 0 0 1 2 1 1 0 42.2505133470226 37.1909650924025 -1.00929454899383 0 2 1 1 0 50 56 63 2
29 11259 0 0 0 0 1 2 0 0 29.4045174537988 33.242984257358 -0.727976628853551 0 3 1 1 0 56 63 55 2
29 11259 0 0 0 1 2 2 1 1 29.8042436687201 33.1416837782341 0.115977131567289 0 1 1 1 0 50 41 34 2
27 11259 0 0 0 1 2 2 0 1 32.6078028747433 33.4811772758385 -1.59750474565078 0 2 1 1 1 56 49 50 2
29 11259 0 1 1 1 3 1 1 0 29.015742642026 33.6810403832991 -0.523381777842438 0 1 1 1 0 64 56 63 2
27 11259 0 0 0 0 1 2 1 0 28.9883641341547 41.7357973990418 -0.47223306508966 0 3 1 1 0 42 39 55 2
28 11259 1 1 1 1 3 2 0 1 36.7556468172485 46.9240246406571 -1.06044326174661 0 2 1 1 1 56 63 63 2
27 11259 0 0 0 0 1 1 1 0 37.7577002053388 43.5099247091034 0.294997626202013 0 2 1 1 0 64 63 63 2
28 11259 0 0 0 1 2 1 0 1 38.6611909650924 38.1656399726215 0.064828418814511 0 1 1 1 1 64 63 37 2
28 11259 1 0 1 1 3 1 0 0 32.9390828199863 32.8542094455852 -1.62307910202717 0 2 1 1 0 56 56 63 2
27 11259 0 0 0 0 1 1 1 0 27.6577686516085 31.8247775496235 -1.7765252402855 0 3 1 1 0 46 49 34 2
31717 31717 1 1 1 1 3 2 0 0 34.839151266256 34.17659137577 -0.881422767111885 0 2 1 0 0 36 41 40 2
54 12360 0 0 0 0 1 2 0 0 41.4264202600958 41.264887063655 0.755336040977017 0 1 0 1 0 56 56 55 2
48 11619 0 0 0 1 2 2 0 0 33.7713894592745 39.9425051334702 -1.7765252402855 0 1 1 1 0 50 49 63 2
54 12360 0 0 0 0 1 1 0 0 37.7440109514031 37.9137577002053 -0.651253559724383 0 3 0 1 0 56 63 63 2
54 12360 1 0 1 1 3 1 0 0 42.8966461327858 35.3949349760438 -0.881422767111885 0 1 0 1 1 46 49 46 2
20 10794 0 0 0 1 2 2 1 0 42.1738535249829 42.6721423682409 -0.395509995960492 0 2 1 1 0 56 56 63 2
54 12360 0 0 0 0 1 1 0 0 27.4770704996578 27.8110882956879 -0.75355098522994 0 2 0 1 0 46 63 35 2
54 12360 0 0 0 1 2 2 0 1 43.5947980835045 37.09787816564 -1.7765252402855 1 1 0 1 1 56 56 63 2
54 12360 1 0 1 1 3 1 0 1 43.6221765913758 37.1252566735113 -0.676827916100773 1 1 0 1 0 46 63 55 2
54 12360 1 0 1 0 3 2 1 0 30.8418891170431 33.5906913073238 -1.18831504362855 0 2 0 0 0 50 63 63 2
54 12360 0 0 0 0 1 2 1 0 44.9144421629021 38.9048596851472 0.192700200696456 0 3 0 0 0 64 43 63 2
54 12360 1 0 1 1 3 1 0 1 29.5030800821355 31.3401779603012 -1.16274068725216 0 3 0 1 0 56 63 63 2
54 12360 0 0 0 0 1 2 0 0 38.9869952087611 45.9055441478439 1.29239752488119 0 2 0 1 0 46 63 50 2
31717 31717 1 0 1 0 3 2 1 0 40.3175906913073 43.6550308008214 -1.90439702216745 0 2 1 1 0 46 56 63 2
30 11335 0 0 0 1 2 1 1 0 43.1649555099247 31.3319644079398 -0.421084352336882 0 3 1 1 1 56 52 55 2
30 11335 0 0 0 1 2 1 1 0 30.8665297741273 32.1204654346338 0.269423269825623 0 1 1 1 0 50 63 63 2
141 23787 0 0 0 1 2 1 0 0 45.9931553730322 50.2450376454483 -0.0374690066910454 0 3 0 1 1 46 56 55 2
139 23787 0 0 0 0 1 2 0 0 32.8323066392882 33.1663244353183 -1.16274068725216 0 2 0 1 1 64 63 50 2
141 23787 0 0 0 0 1 2 0 0 40.643394934976 41.8945927446954 0.857633466482573 0 2 0 1 0 64 49 63 2
141 23787 0 0 0 0 1 2 1 0 34.5872689938398 38.6666666666667 -0.651253559724383 0 2 0 0 0 56 43 63 2
42 11472 0 0 0 0 1 2 1 0 30.5790554414784 37.2731006160164 -0.855848410735496 0 3 1 1 0 27 20 20 2
29 11259 0 0 0 0 1 1 1 0 35.3921971252567 35.6440793976728 -1.3161868255105 0 2 1 1 0 56 56 50 2
44 11472 0 0 0 1 2 1 1 0 32.0876112251882 32.807665982204 -0.293212570454936 0 3 1 1 1 56 63 55 2
43 11472 0 0 0 1 2 2 1 0 41.9356605065024 48.145106091718 0.985505248364518 0 2 1 0 0 50 49 63 2
29 11259 0 0 0 0 1 1 0 1 36.7091033538672 36.2108145106092 -1.26503811275772 0 3 1 1 0 50 49 50 2
42 11472 0 0 0 0 1 1 1 0 34.7488021902806 49.5824777549624 -1.87882266579106 0 2 1 1 1 64 63 63 2
43 11472 0 0 0 0 1 2 1 0 40.5612594113621 41.2813141683778 0.601889902718682 0 3 1 1 0 39 41 35 2
28 11259 1 0 1 1 3 1 0 0 35.4962354551677 41.4948665297741 0.397295051707569 0 1 1 1 0 24 20 20 2
47 11485 0 0 0 0 1 1 0 0 31.1348391512663 38.2970568104038 -0.727976628853551 0 3 1 1 0 64 49 63 2
44 11472 0 0 0 0 1 1 1 0 26.7707049965777 31.6084873374401 -0.395509995960492 0 3 1 1 0 56 63 63 2
32 11335 0 0 0 0 1 2 1 0 38.8418891170431 41.347022587269 -1.44405860739245 0 3 1 1 0 50 63 63 2
41 11442 1 1 1 1 3 2 0 0 44.104038329911 40.766598220397 -0.600104846971605 0 3 1 1 0 46 46 63 2
27 11259 0 0 0 0 1 1 1 0 26.5845311430527 30.5023956194387 -1.57193038927439 0 3 1 1 0 42 63 63 2
42 11472 0 0 0 1 2 2 1 0 36.5722108145106 39.5728952772074 -1.29061246913411 0 3 1 1 0 27 31 26 2
56 12387 0 0 0 0 1 2 0 0 39.2251882272416 41.6399726214921 1.42026930676313 0 3 0 1 0 64 49 50 2
55 12374 0 0 0 1 2 1 0 0 37.2484599589322 37.9137577002053 -0.216489501325769 0 3 0 1 0 56 63 63 2
56 12387 0 1 1 0 3 1 0 0 29.8261464750171 34.8254620123203 -1.3161868255105 0 1 0 1 0 64 63 55 2
55 12374 0 0 0 1 2 1 0 1 43.1649555099247 40.3230663928816 -0.625679203347994 0 1 0 1 0 46 56 55 2
56 12387 0 0 0 0 1 1 0 1 43.2279260780287 48.145106091718 -0.19091514494938 0 2 0 1 0 56 49 43 2
26 10991 0 0 0 1 2 2 0 1 43.9726214921287 45.4757015742642 1.0366539611173 1 3 1 1 0 64 46 63 2
23 10991 0 0 0 1 2 1 1 0 37.7248459958932 38.8473648186174 -1.3161868255105 0 2 1 0 0 42 56 50 2
23 10991 0 0 0 1 2 2 1 0 30.3901437371663 32.5530458590007 -1.3161868255105 0 3 1 0 0 56 63 63 2
26 10991 1 1 1 1 3 2 0 0 43.2607802874743 43.3401779603012 -1.086017618123 0 1 1 1 1 42 43 55 2
24 10991 0 0 0 1 2 2 0 0 35.5947980835045 36.6789869952088 -0.165340788572991 0 3 1 1 0 50 49 50 2
114 18246 0 0 0 1 2 1 0 0 37.9000684462697 37.0677618069815 -1.26503811275772 0 3 1 1 1 64 46 63 2
45 11485 0 1 1 1 3 2 0 0 36.72553045859 43.1430527036277 0.755336040977017 0 3 0 1 1 46 52 46 2
45 11485 1 1 1 1 3 1 0 0 30.2696783025325 37.1854893908282 -0.293212570454936 0 2 0 0 1 50 63 63 2
47 11485 1 0 1 0 3 1 0 0 26.3983572895277 26.0698151950719 -1.85324830941467 0 3 0 1 0 46 63 55 2
18 10615 0 0 0 0 1 2 0 0 36.974674880219 37.0595482546201 -0.497807421466049 0 3 0 1 0 50 63 63 2
47 11485 0 0 0 1 2 2 0 0 37.9000684462697 37.8151950718686 1.24124881212841 0 2 0 1 0 56 63 63 2
18 10615 0 0 0 0 1 1 0 0 36.6817248459959 38.2833675564682 -1.18831504362855 0 3 0 1 1 64 63 55 2
140 23787 0 0 0 1 2 1 0 0 31.6659822039699 31.3292265571526 0.115977131567289 0 2 0 1 0 64 36 55 2
142 23787 0 0 0 0 1 2 0 1 35.8083504449008 46.3874058863792 -1.46963296376883 0 2 0 1 0 56 63 55 2
139 23787 0 0 0 0 1 1 0 0 33.4976043805613 50.1601642710472 -0.804699697982718 0 3 0 1 0 56 63 63 2
139 23787 0 0 0 1 2 1 0 0 36.498288843258 46.9158110882957 0.243848913449235 0 3 0 1 0 46 63 63 2
142 23787 0 0 0 1 2 1 0 0 33.242984257358 41.741273100616 -0.0886177194438234 0 2 0 1 1 36 63 63 2
140 23787 1 1 1 0 3 2 0 0 45.138945927447 46.8145106091718 0.857633466482573 0 3 0 1 0 42 49 32 2
141 23787 1 1 1 1 3 2 0 0 29.5989048596851 29.0184804928131 -1.39290989463967 0 2 0 1 0 56 52 46 2
151 25978 0 0 0 0 1 2 0 0 37.6755646817248 34.5927446954141 -1.34176118188689 0 2 0 1 0 50 63 63 2
142 23787 0 0 0 1 2 2 0 0 35.5947980835045 36.6789869952088 0.601889902718682 0 2 0 1 0 39 56 50 2
141 23787 0 0 0 1 2 1 1 0 40.0027378507871 42.6666666666667 -1.3161868255105 0 3 0 1 0 64 63 63 2
141 23787 0 0 0 0 1 1 0 0 42.9787816563997 46.2313483915127 1.52256673226869 0 2 0 1 0 46 56 55 2
141 23787 0 1 1 0 3 2 1 0 28.4736481861739 31.813826146475 -1.16274068725216 0 2 0 0 0 50 52 55 2
142 23787 0 1 1 0 3 2 0 0 35.7618069815195 30.507871321013 -0.727976628853551 0 2 0 1 1 36 39 37 2
50 12344 1 0 1 1 3 1 0 0 40.4243668720055 49.7604380561259 1.36912059401035 0 1 0 1 0 39 43 63 2
164 26943 1 1 1 1 3 2 1 0 25.7056810403833 45.2073921971253 0.218274557072845 0 2 0 1 0 50 63 63 2
133 20737 0 0 0 0 1 2 0 0 41.5085557837098 48.7583846680356 0.0904027751909 0 2 1 1 0 64 56 55 2
25 10991 0 0 0 0 1 2 0 0 46.3134839151266 47.6522929500342 -0.75355098522994 0 1 1 1 0 39 56 55 2
24 10991 0 0 0 1 2 2 0 0 40.1697467488022 46.8281998631075 -1.90439702216745 0 2 1 1 0 30 34 34 2
123 18730 1 0 1 0 3 1 1 0 29.5030800821355 46.3874058863792 -1.72537652753272 0 1 1 1 0 50 52 63 2
23 10991 0 0 0 1 2 1 1 0 33.9986310746064 38.1054072553046 0.525166833589514 0 1 1 0 1 64 63 63 2
23 10991 0 0 0 0 1 2 0 0 37.3853524982888 38.2833675564682 -0.267638214078547 0 1 1 1 0 64 56 63 2
26 10991 0 0 0 1 2 1 0 0 39.772758384668 46.1902806297057 0.294997626202013 0 2 1 1 0 64 52 55 2
26 10991 0 0 0 0 1 1 0 0 34.7624914442163 33.6646132785763 0.115977131567289 0 3 1 1 1 56 43 46 2
24 10991 0 0 0 0 1 1 0 0 37.3963039014374 39.7316906228611 1.24124881212841 0 2 1 1 0 64 39 43 2
24 10991 0 0 0 1 2 1 0 0 46.1683778234086 62.1683778234086 0.985505248364518 0 3 1 1 0 46 43 50 2
26 10991 0 0 0 1 2 2 0 0 39.7481177275838 43.2498288843258 1.01107960474091 0 3 1 1 0 64 39 43 2
25 10991 1 1 1 0 3 1 1 0 33.5852156057495 36.6707734428474 -1.98112009129662 0 2 1 1 0 56 63 63 2
24 10991 0 1 1 0 3 2 0 0 39.9945242984257 55.0773442847365 0.320571982578402 0 3 1 1 0 46 39 50 2
26 10991 0 0 0 0 1 2 0 0 48.9308692676249 43.8466803559206 0.115977131567289 0 3 1 1 1 50 46 50 2
91 15290 0 0 0 0 1 1 0 0 40.4791238877481 38.7268993839836 0.218274557072845 0 3 1 1 0 64 52 46 2
26 10991 0 0 0 0 1 1 0 0 38.2614647501711 36.8268309377139 0.0904027751909 0 1 1 1 0 42 49 37 2
75 14613 0 0 0 0 1 2 0 0 28.9801505817933 30.9787816563997 -1.3161868255105 0 2 0 1 0 39 20 20 2
74 14613 0 0 0 0 1 2 0 0 33.6536618754278 35.9890485968515 0.0904027751909 0 3 0 1 0 50 63 63 2
75 14613 0 0 0 1 2 2 0 0 44.4626967830253 47.4633812457221 1.0366539611173 0 2 0 1 0 50 49 40 2
74 14613 0 0 0 1 2 1 0 0 38.8966461327858 45.9794661190965 -2.28801236781328 0 2 0 1 1 46 46 34 2
74 14613 0 0 0 1 2 2 0 0 42.7679671457906 45.6837782340862 0.857633466482573 0 2 0 1 1 56 43 43 2
28 11259 0 0 0 0 1 2 0 0 38.4503764544832 43.4989733059548 -0.395509995960492 0 1 1 1 0 64 63 63 2
142 23787 0 0 0 0 1 2 0 0 36.6707734428474 38.5023956194387 -1.69980217115634 0 2 0 1 0 33 52 40 2
142 23787 0 0 0 1 2 2 0 1 43.7344284736482 44.5667351129363 0.167125844320067 0 2 0 1 1 56 52 46 2
142 23787 0 0 0 1 2 2 0 0 33.5906913073238 47.5099247091034 -1.06044326174661 0 3 0 1 0 50 56 46 2
140 23787 0 0 0 0 1 1 0 0 40.5667351129363 45.2375085557837 0.474018120836736 0 3 0 1 0 64 56 63 2
140 23787 0 0 0 0 1 2 0 0 37.6344969199179 45.4729637234771 1.11337703024646 0 2 0 1 0 46 39 37 2
153 25978 0 0 0 1 2 2 0 0 42.90212183436 30.0616016427105 -0.165340788572991 0 1 0 1 0 27 23 46 2
141 23787 0 0 0 0 1 2 0 0 40.7282683093771 45.7275838466804 1.70158722690341 0 2 0 1 0 64 56 63 2
141 23787 0 0 0 1 2 1 0 0 35.791923340178 48.7091033538672 -0.293212570454936 0 2 0 1 0 56 49 37 2
140 23787 1 1 1 1 3 2 0 0 49.9986310746064 50.4120465434634 0.346146338954791 0 2 0 1 1 64 41 50 2
142 23787 0 0 0 0 1 1 1 0 41.2402464065708 42.5681040383299 0.729761684600627 0 2 0 1 0 46 63 63 2
140 23787 0 0 0 1 2 2 0 0 38.7542778918549 42.7542778918549 0.857633466482573 0 3 0 1 0 42 31 31 2
44 11472 0 0 0 0 1 1 0 0 40.9828884325804 38.6475017111567 -1.72537652753272 0 1 1 1 1 56 46 55 2
39 11442 0 0 0 0 1 1 0 0 35.2498288843258 44.498288843258 -0.344361283207714 0 3 1 1 0 33 49 50 2
43 11472 0 0 0 0 1 2 0 0 44.476386036961 46.6365503080082 0.857633466482573 0 3 1 1 1 46 63 63 2
42 11472 0 0 0 0 1 1 1 0 34.0643394934976 25.7275838466804 -0.293212570454936 0 3 1 1 0 50 56 63 2
44 11472 1 1 1 1 3 2 0 0 36.0191649555099 37.5167693360712 0.474018120836736 0 2 1 1 0 46 56 63 2
43 11472 0 0 0 1 2 2 1 0 35.5427789185489 37.5770020533881 -0.216489501325769 0 1 1 1 0 64 41 37 2
44 11472 0 0 0 0 1 2 1 0 37.9110198494182 45.5906913073238 0.474018120836736 0 2 1 1 0 39 49 46 2
42 11472 0 0 0 0 1 1 1 0 35.7070499657769 37.7467488021903 -0.983720192617441 0 3 1 1 0 39 52 35 2
44 11472 0 0 0 1 2 1 0 0 35.0910335386721 44.7556468172485 -1.49520732014522 0 2 1 1 0 64 63 63 2
43 11472 0 0 0 0 1 1 0 0 33.5030800821355 33.0924024640657 0.346146338954791 0 3 1 1 0 39 63 55 2
36 11379 0 0 0 0 1 2 1 0 37.3251197809719 35.3264887063655 -1.85324830941467 0 3 1 0 0 42 63 63 2
60 12417 0 0 0 1 2 2 1 1 30.009582477755 42.507871321013 -0.676827916100773 0 2 0 1 1 50 63 63 2
59 12417 0 0 0 1 2 2 1 0 35.4633812457221 36.5420944558522 -1.59750474565078 0 1 0 1 0 56 63 43 2
150 25172 0 0 0 0 1 2 0 0 39.1266255989049 40.9582477754962 0.218274557072845 0 2 0 1 0 50 56 55 2
31717 31717 0 0 0 1 2 2 0 0 42.7378507871321 38.4969199178645 -0.881422767111885 0 2 0 1 1 64 52 55 2
75 14613 0 0 0 0 1 1 0 0 38.0698151950719 37.1526351813826 -1.06044326174661 0 2 0 1 0 42 34 55 2
148 25172 0 0 0 0 1 2 1 0 34.0643394934976 35.1485284052019 -0.0374690066910454 0 3 0 1 0 50 49 40 2
150 25172 1 0 1 0 3 2 0 0 35.2306639288159 33.9794661190965 -1.16274068725216 0 2 0 1 0 42 36 35 2
142 23787 0 0 0 0 1 1 0 0 38.1464750171116 39.9808350444901 0.627464259095071 0 3 0 1 0 50 63 63 2
140 23787 0 0 0 1 2 2 0 0 37.9192334017796 44.1697467488022 0.729761684600627 0 3 0 1 0 46 39 50 2
142 23787 0 0 0 0 1 1 0 0 34.8199863107461 36.5694729637235 0.115977131567289 0 3 0 1 0 56 63 55 2
139 23787 0 0 0 0 1 1 0 0 37.5687885010267 40.145106091718 0.985505248364518 0 3 0 1 1 39 43 46 2
141 23787 0 0 0 0 1 1 0 0 36.5612594113621 53.2320328542094 1.11337703024646 0 3 0 1 0 46 34 50 2
139 23787 1 0 1 1 3 2 0 0 36.662559890486 39.3264887063655 -0.651253559724383 0 2 0 1 0 46 46 55 2
139 23787 0 0 0 0 1 1 0 0 35.0718685831622 34.8199863107461 -1.16274068725216 0 3 0 1 0 56 52 50 2
140 23787 0 0 0 0 1 2 0 1 28.8104038329911 32.6598220396988 -1.7765252402855 0 1 0 1 0 39 63 50 2
141 23787 1 1 1 1 3 1 0 0 45.4209445585216 43.7563312799452 -0.727976628853551 0 1 0 1 1 50 49 34 2
124 19255 0 0 0 0 1 1 1 0 38.154688569473 39.9123887748118 -1.06044326174661 0 2 0 1 0 50 56 34 2
139 23787 1 0 1 0 3 1 0 0 27.4770704996578 33.6810403832991 -0.779125341606329 0 2 0 1 0 64 63 63 2
140 23787 0 0 0 1 2 1 0 0 38.8993839835729 50.9240246406571 -1.16274068725216 0 2 0 1 0 33 43 37 2
140 23787 0 0 0 0 1 2 0 0 42.7132101300479 44.227241615332 -0.625679203347994 0 2 0 0 0 64 52 35 2
142 23787 0 0 0 0 1 2 0 0 44.3969883641342 47.482546201232 0.0904027751909 0 2 0 1 1 42 46 46 2
153 25978 0 0 0 0 1 2 0 0 33.388090349076 36.6406570841889 -0.242063857702158 0 2 0 1 0 27 28 46 2
74 14613 0 0 0 0 1 2 0 0 35.9808350444901 37.9794661190965 0.627464259095071 0 3 0 1 0 50 63 63 2
75 14613 0 0 0 1 2 1 0 0 34.1519507186858 44.9856262833676 1.19010009937563 0 3 0 1 0 50 56 37 2
127 19721 1 1 1 0 3 2 1 0 31.64681724846 39.3757700205339 -1.16274068725216 0 2 1 1 0 46 52 46 2
39 11442 0 0 0 0 1 2 0 0 33.9356605065024 43.4332648870637 -1.90439702216745 0 3 1 1 0 24 20 26 2
37 11442 0 0 0 0 1 1 0 1 35.6440793976728 52.5776865160849 0.627464259095071 0 1 1 1 0 50 63 55 2
93 15303 0 0 0 0 1 2 0 0 32.7529089664613 44.1724845995893 -0.0374690066910454 0 1 1 1 1 39 28 50 2
92 15303 1 1 1 0 3 1 0 0 45.8507871321013 35.2689938398357 1.54814108864508 0 3 1 1 0 56 49 46 2
92 15303 0 1 1 1 3 2 0 0 37.8343600273785 35.7754962354552 0.064828418814511 0 3 1 1 1 30 23 50 2
93 15303 0 0 0 0 1 2 1 0 27.6084873374401 36.5229295003422 -0.293212570454936 0 3 1 1 0 50 34 46 2
59 12417 0 0 0 0 1 2 1 0 41.864476386037 42.1519507186858 -0.165340788572991 0 2 0 0 0 64 52 40 2
58 12417 0 0 0 1 2 1 0 0 35.0965092402464 49.1471594798084 0.243848913449235 0 2 0 1 0 42 28 37 2
59 12417 1 1 1 1 3 2 0 0 29.2676249144422 31.4332648870637 -0.855848410735496 0 1 0 1 1 33 28 32 2
60 12417 0 0 0 1 2 1 0 0 46.9787816563997 47.5619438740589 0.474018120836736 0 3 0 1 0 46 39 34 2
58 12417 0 0 0 1 2 2 0 0 43.3127994524298 52.4818617385353 1.11337703024646 0 3 0 1 0 50 63 63 2
59 12417 0 0 0 1 2 1 0 1 36.4216290212183 38.2258726899384 -0.293212570454936 0 1 0 1 0 56 63 50 2
59 12417 0 0 0 0 1 2 0 0 40.8186173853525 40.9883641341547 -0.881422767111885 0 3 0 1 0 42 52 40 2
92 15303 0 1 1 1 3 2 0 0 43.0636550308008 41.8124572210815 0.320571982578402 0 3 1 1 0 50 49 50 2
92 15303 0 0 0 1 2 2 1 0 34.8966461327858 36.2327173169062 0.601889902718682 0 3 1 1 0 42 56 63 2
93 15303 0 0 0 0 1 1 1 1 26.4914442162902 33.741273100616 -0.446658708713271 0 3 1 1 0 50 56 46 2
93 15303 0 0 0 1 2 1 1 0 38.5297741273101 40.766598220397 -0.139766432196601 0 2 1 1 0 42 63 55 2
80 15260 1 0 1 1 3 1 1 0 27.4140999315537 36.1670088980151 -0.446658708713271 0 2 1 1 0 36 36 34 2
93 15303 0 0 0 0 1 2 0 0 30.280629705681 33.0321697467488 -1.18831504362855 0 1 1 0 0 64 63 63 2
92 15303 1 0 1 0 3 1 1 0 42.7378507871321 44.5694729637235 -0.165340788572991 0 3 1 0 0 50 63 63 2
92 15303 0 0 0 1 2 1 1 0 33.4264202600958 36.7611225188227 0.37172069533118 0 3 1 1 0 50 63 63 2
93 15303 0 0 0 0 1 2 0 0 40.8131416837782 47.2306639288159 0.780910397353405 0 2 1 1 0 50 63 55 2
13 10481 0 0 0 1 2 2 1 0 41.8151950718686 39.6495550992471 -1.87882266579106 0 3 0 1 1 64 63 63 2
13 10481 0 0 0 0 1 1 0 0 43.0636550308008 42.0643394934976 0.576315546342293 0 2 0 1 0 50 52 55 2
11 10481 0 0 0 0 1 1 0 0 37.678302532512 40.6543463381246 -1.85324830941467 0 1 0 1 0 50 46 50 2
13 10481 1 1 1 1 3 1 0 0 29.015742642026 30.7460643394935 -1.52078167652161 0 1 0 1 0 56 49 55 2
11 10481 0 0 0 1 2 1 0 0 41.0951403148528 44.0958247775496 0.985505248364518 0 2 0 1 0 56 56 50 2
12 10481 0 0 0 1 2 1 0 0 36.2765229295003 37.5167693360712 -1.3161868255105 0 1 0 0 1 36 52 32 2
11 10481 0 0 0 1 2 2 0 0 40.3586584531143 44.6105407255305 0.985505248364518 0 2 0 1 1 46 56 55 2
13 10481 1 1 1 0 3 1 0 0 36.1259411362081 43.3949349760438 0.499592477213126 0 1 0 1 0 50 49 55 2
11 10481 0 0 0 0 1 2 0 0 47.2689938398357 40.684462696783 0.474018120836736 0 1 0 1 1 64 46 43 2
12 10481 0 0 0 0 1 2 0 0 40.2354551676934 42.8145106091718 -0.881422767111885 0 3 0 1 0 46 52 63 2
12 10481 0 0 0 0 1 1 0 0 28.7446954140999 28.6598220396988 -2.23686365506051 0 1 0 1 1 56 63 50 2
13 10481 0 0 0 1 2 1 0 0 38.8199863107461 40.6543463381246 -1.85324830941467 0 2 0 1 1 50 43 43 2
90 15290 0 0 0 0 1 1 0 0 41.5058179329227 40.7583846680356 0.985505248364518 0 3 1 1 0 46 52 50 2
42 11472 0 0 0 0 1 2 1 0 33.3497604380561 34.5188227241615 -2.10899187317856 0 3 1 1 0 42 46 50 2
99 15573 0 0 0 0 1 2 0 0 48.0684462696783 53.0677618069815 1.11337703024646 0 3 0 1 0 64 63 63 2
99 15573 0 1 1 1 3 1 0 0 33.3415468856947 34.5106091718001 -0.523381777842438 0 2 0 1 0 64 52 46 2
98 15573 0 0 0 1 2 2 0 0 37.4839151266256 39.4852840520192 -0.906997123488274 0 3 0 1 0 56 41 46 2
105 15903 1 1 1 1 3 2 0 0 35.2635181382615 37.264887063655 0.832059110106184 0 2 0 1 0 46 56 40 2
157 26103 0 0 0 1 2 2 0 0 35.0636550308008 39.006160164271 -1.03486890537022 0 3 0 1 0 56 52 63 2
157 26103 0 0 0 1 2 1 0 0 42.072553045859 49.0732375085558 0.218274557072845 0 2 0 1 0 50 63 55 2
157 26103 0 0 0 1 2 1 0 0 41.8288843258042 41.409993155373 0.294997626202013 0 2 0 0 0 46 52 63 2
105 15903 1 0 1 1 3 2 0 0 39.3292265571526 38.4969199178645 -1.62307910202717 0 3 0 1 0 50 46 63 2
105 15903 0 0 0 0 1 2 1 0 36.6680355920602 43.4168377823409 -0.651253559724383 0 2 0 1 0 46 34 32 2
104 15903 1 1 1 0 3 2 0 1 27.6112251882272 32.2792607802875 -0.165340788572991 0 2 0 0 1 56 52 40 2
101 15903 1 1 1 0 3 1 0 0 28.9801505817933 38.9787816563997 -0.523381777842438 0 2 0 1 0 50 63 63 2
19 10615 0 0 0 0 1 1 1 0 29.6454483230664 38.9787816563997 -1.69980217115634 0 3 0 1 0 56 63 63 2
164 26943 0 0 0 1 2 2 0 0 31.6605065023956 38.2450376454483 -0.548956134218827 0 1 0 1 0 56 31 55 2
5 10148 0 0 0 1 2 2 0 0 30.3189596167009 38.4887063655031 -0.855848410735496 0 3 1 0 0 50 63 63 2
5 10148 0 0 0 1 2 2 1 0 30.7460643394935 48.8323066392882 -0.75355098522994 0 3 1 1 0 50 41 63 2
164 26943 0 0 0 1 2 1 0 0 29.9247091033539 35.0088980150582 -1.69980217115634 0 3 0 0 0 50 46 46 2
6 10148 0 0 0 1 2 2 1 0 41.9958932238193 42.3299110198494 -2.31358672418967 0 2 1 1 0 39 56 55 2
164 26943 0 0 0 1 2 2 0 0 48.9828884325804 52.2354551676934 0.243848913449235 0 2 0 0 0 33 36 46 2
164 26943 0 0 0 0 1 2 0 0 46.3983572895277 57.9028062970568 -1.59750474565078 0 1 0 0 0 42 34 31 2
7 10148 0 0 0 0 1 2 1 0 35.2279260780287 38.3271731690623 -0.446658708713271 0 2 1 1 0 42 41 37 2
5 10148 0 0 0 1 2 2 1 0 33.8097193702943 36.6789869952088 -0.906997123488274 0 3 1 1 1 39 39 20 2
164 26943 0 0 0 1 2 1 0 1 32.6078028747433 31.7754962354552 -1.64865345840356 0 2 0 0 0 39 56 46 2
135 20737 0 0 0 0 1 2 0 0 39.3921971252567 50.6420260095825 0.474018120836736 0 3 1 1 0 50 43 55 2
134 20737 1 0 1 0 3 1 0 0 37.8973305954825 39.5619438740589 0.729761684600627 0 3 1 1 0 50 52 63 2
133 20737 0 0 0 0 1 1 0 0 40.7967145790554 44.3832991101985 1.36912059401035 0 3 1 1 0 39 52 55 2
134 20737 0 0 0 0 1 1 0 0 38.4284736481862 61.9329226557153 -0.676827916100773 1 2 1 1 0 56 56 40 2
115 18246 1 1 1 1 3 2 0 0 37.6755646817248 34.5927446954141 0.0904027751909 0 1 1 1 1 50 49 63 2
135 20737 0 0 0 1 2 2 0 0 39.3894592744695 40.3887748117728 -0.242063857702158 0 1 1 1 0 50 28 50 2
155 25982 0 0 0 0 1 2 0 0 44.9253935660507 50.590006844627 1.70158722690341 0 2 0 1 0 50 41 40 2
156 25982 0 0 0 0 1 1 1 0 26.9568788501027 29.7878165639973 -0.293212570454936 0 2 0 0 0 42 49 35 2
157 26103 0 0 0 1 2 2 1 0 46.280629705681 43.6112251882272 -0.574530490595216 0 2 0 0 0 50 41 55 2
98 15573 0 0 0 1 2 1 1 0 34.5790554414784 37.1663244353183 -1.06044326174661 0 2 0 1 0 46 56 55 2
157 26103 0 0 0 0 1 1 0 0 42.17659137577 51.3429158110883 0.985505248364518 0 3 0 1 0 64 63 63 2
98 15573 0 0 0 1 2 2 0 0 42.8966461327858 51.9014373716632 0.218274557072845 0 2 0 1 0 64 63 63 2
155 25982 0 0 0 1 2 2 0 0 34.3080082135524 31.0636550308008 -0.651253559724383 0 1 0 1 0 42 49 55 2
156 25982 0 0 0 1 2 2 0 0 33.9739904175222 37.8918548939083 0.474018120836736 0 2 0 1 0 56 49 55 2
99 15573 1 0 1 1 3 2 0 0 34.92128678987 37.5030800821355 0.346146338954791 0 2 0 1 1 56 52 63 2
41 11442 0 0 0 0 1 2 0 0 35.0609171800137 36.3915126625599 0.601889902718682 0 2 1 1 0 50 36 46 2
41 11442 0 0 0 0 1 1 0 0 36.974674880219 38.3874058863792 1.9573307906673 0 2 1 1 0 64 52 50 2
41 11442 0 0 0 0 1 1 0 0 42.1026694045175 41.347022587269 1.24124881212841 0 3 1 1 0 46 36 50 2
39 11442 0 0 0 0 1 1 0 0 40.8459958932238 47.9863107460643 1.70158722690341 0 3 1 1 0 64 49 55 2
40 11442 0 0 0 0 1 1 1 0 37.8398357289528 39.4305270362765 -0.497807421466049 0 3 1 1 0 56 56 55 2
39 11442 0 0 0 1 2 2 0 0 37.4182067077344 40.1724845995893 0.883207822858962 0 3 1 1 0 46 41 35 2
132 19721 0 1 1 1 3 2 0 0 40.4134154688569 42.8309377138946 -0.293212570454936 0 1 1 1 0 56 41 46 2
40 11442 0 0 0 0 1 2 1 0 37.9712525667351 40.3011635865845 -0.906997123488274 0 3 1 1 0 50 34 46 2
38 11442 0 0 0 0 1 1 0 0 47.356605065024 48.082135523614 1.70158722690341 0 3 1 1 0 50 63 63 2
41 11442 0 0 0 0 1 1 0 0 37.596167008898 53.596167008898 1.19010009937563 0 2 1 1 0 50 43 63 2
37 11442 0 1 1 0 3 1 0 1 33.3798767967146 32.6598220396988 -0.702402272477162 0 2 1 1 0 56 63 63 2
41 11442 0 0 0 1 2 2 0 0 43.3073237508556 47.0609171800137 -0.548956134218827 0 3 1 1 0 50 52 63 2
37 11442 0 0 0 1 2 1 0 0 42.7460643394935 44.829568788501 -1.3161868255105 0 3 1 1 0 56 52 63 2
37 11442 0 0 0 1 2 2 0 0 38.4804928131417 41.1498973305955 0.499592477213126 0 2 1 1 0 50 63 63 2
41 11442 0 0 0 0 1 2 0 0 30.3901437371663 32.5530458590007 -0.727976628853551 0 3 1 1 0 50 52 63 2
40 11442 0 1 1 0 3 2 0 0 35.7618069815195 52.8377823408624 -0.548956134218827 0 3 1 1 0 46 31 31 2
37 11442 0 0 0 1 2 2 0 0 41.3086926762491 52.5612594113621 1.24124881212841 0 2 1 1 1 56 56 55 2
40 11442 0 0 0 1 2 2 0 0 33.8261464750171 42.0780287474333 -0.727976628853551 0 2 1 1 1 46 31 37 2
39 11442 0 0 0 1 2 2 1 0 33.7796030116359 38.7789185489391 0.064828418814511 0 1 1 1 0 50 63 55 2
41 11442 1 1 1 0 3 2 1 0 41.5058179329227 41.927446954141 -0.932571479864663 0 3 1 1 1 56 63 55 2
95 15317 0 0 0 0 1 2 0 0 39.4852840520192 41.7330595482546 1.9573307906673 0 3 1 1 0 64 56 63 2
38 11442 0 0 0 1 2 2 0 0 46.1409993155373 47.6413415468857 1.57371544502147 0 2 1 1 1 64 63 63 2
39 11442 0 0 0 0 1 2 1 0 36.1642710472279 35.0225872689938 -1.39290989463967 0 1 1 1 0 64 63 63 2
39 11442 0 0 0 0 1 2 1 0 37.6235455167693 49.4620123203285 -0.625679203347994 0 2 1 1 1 64 63 63 2
37 11442 0 0 0 0 1 2 0 0 48.6680355920602 53.0047912388775 1.24124881212841 0 2 1 1 0 46 31 43 2
128 19721 1 0 1 1 3 2 0 0 44.8268309377139 51.0773442847365 0.499592477213126 0 3 1 1 0 50 63 63 2
39 11442 0 0 0 0 1 1 0 0 43.5181382614647 46.1875427789185 1.70158722690341 0 2 1 1 0 42 56 35 2
39 11442 0 0 0 0 1 2 0 0 44.5557837097878 44.6406570841889 1.54814108864508 0 1 1 1 0 64 56 43 2
38 11442 0 0 0 1 2 2 0 0 34.7296372347707 35.1485284052019 1.39469495038674 0 3 1 1 0 64 46 63 2
130 19721 0 0 0 0 1 2 0 1 31.7535934291581 37.3388090349076 0.908782179235351 0 1 1 1 0 39 41 35 2
131 19721 1 1 1 1 3 2 0 0 34.507871321013 34.4229979466119 -0.830274054359107 0 1 1 1 0 39 41 55 2
116 18246 0 0 0 0 1 2 0 0 30.4777549623546 32.4791238877481 0.37172069533118 0 3 1 1 0 50 49 55 2
134 20737 0 0 0 0 1 2 0 0 46.2614647501711 48.7583846680356 0.985505248364518 0 2 1 1 1 56 52 63 2
135 20737 0 1 1 1 3 2 0 0 41.927446954141 43.6769336071184 0.064828418814511 0 3 1 1 1 56 56 63 2
134 20737 0 0 0 1 2 1 0 0 39.9342915811088 39.0992470910335 1.54814108864508 0 2 1 1 1 50 41 34 2
133 20737 1 1 1 1 3 2 0 0 41.2292950034223 40.3066392881588 1.29239752488119 0 3 1 1 0 64 49 55 2
133 20737 0 0 0 0 1 1 0 0 41.4236824093087 41.0403832991102 1.54814108864508 0 3 1 1 0 64 56 63 2
134 20737 0 0 0 1 2 1 0 0 42.2395619438741 44.0739219712526 0.985505248364518 1 3 1 1 0 64 63 55 2
135 20737 0 0 0 0 1 2 0 0 37.7084188911704 43.3347022587269 -1.44405860739244 0 2 1 1 0 39 52 63 2
163 26943 0 0 0 0 1 2 0 0 42.8528405201916 41.8124572210815 -1.03486890537022 0 2 0 1 0 50 52 63 2
163 26943 0 0 0 0 1 1 0 0 35.7590691307324 40.0109514031485 -1.06044326174661 0 2 0 1 1 50 49 55 2
116 18246 0 0 0 1 2 2 0 0 34.2313483915127 41.1498973305955 0.985505248364518 0 3 1 1 0 50 63 63 2
116 18246 0 0 0 0 1 1 0 0 37.7221081451061 38.5544147843943 0.883207822858962 0 2 1 1 1 56 63 63 2
89 15290 0 0 0 1 2 2 0 0 34.4750171115674 46.0616016427105 0.985505248364518 0 3 1 1 0 56 49 63 2
116 18246 0 1 1 1 3 2 0 0 34.9185489390828 34.4996577686516 0.985505248364518 0 2 1 1 0 50 56 50 2
116 18246 0 0 0 0 1 1 1 0 27.1485284052019 32.3887748117728 -1.39290989463967 0 2 1 0 0 39 56 55 2
93 15303 0 0 0 1 2 1 0 0 36.8788501026694 40.0492813141684 -2.36473543694245 0 2 1 1 0 50 63 50 2
114 18246 0 0 0 0 1 1 1 0 42.2012320328542 42.1519507186858 -0.242063857702158 0 2 1 1 0 50 63 63 2
124 19255 0 0 0 1 2 2 0 0 33.8480492813142 32.6817248459959 -0.75355098522994 1 2 0 1 0 50 36 35 2
124 19255 0 0 0 0 1 2 0 0 33.8480492813142 32.6817248459959 -0.318786926831325 1 2 0 1 0 64 46 55 2
64 13168 0 0 0 0 1 2 0 1 40.2628336755647 39.0937713894593 -0.727976628853551 0 3 0 1 0 46 43 55 2
148 25172 0 0 0 0 1 1 0 0 35.1813826146475 39.6824093086927 0.474018120836736 0 1 0 1 0 56 56 63 2
82 15260 0 0 0 0 1 1 0 1 42.5927446954141 43.0937713894593 -1.16274068725216 0 3 0 1 0 36 43 31 2
147 25172 0 0 0 1 2 2 1 0 43.7700205338809 48.7693360711841 0.37172069533118 0 2 0 1 0 64 31 37 2
43 11472 0 0 0 1 2 1 1 0 32.1095140314853 34.4366872005476 -0.600104846971605 0 1 1 1 0 50 63 63 2
43 11472 1 1 1 0 3 2 1 0 41.7357973990418 43.9151266255989 -0.0630433630674344 0 3 1 1 1 50 46 46 2
44 11472 0 0 0 1 2 1 1 0 38.5571526351814 45.305954825462 -0.75355098522994 0 1 1 1 0 56 63 63 2
44 11472 0 0 0 0 1 2 0 0 41.5797399041752 39.6659822039699 0.115977131567289 0 3 1 1 0 56 46 46 2
42 11472 0 0 0 0 1 2 1 0 33.0266940451745 34.6913073237509 0.627464259095071 0 2 1 1 1 56 63 50 2
44 11472 0 0 0 1 2 2 0 0 34.3928815879535 54.3737166324435 -0.395509995960492 0 1 1 1 1 24 63 50 2
3 10135 0 0 0 0 1 1 0 0 42.3244353182752 44.662559890486 0.985505248364518 0 3 0 1 0 64 52 63 2
1 10135 0 0 0 1 2 1 0 0 43.460643394935 47.3757700205339 0.985505248364518 1 2 0 1 0 56 52 50 2
2 10135 0 0 0 1 2 2 0 0 37.5112936344969 42.5106091718001 0.729761684600627 0 2 0 1 0 56 56 63 2
3 10135 0 0 0 0 1 2 0 0 42.0369609856263 43.3675564681725 1.36912059401035 0 2 0 1 0 50 63 63 2
2 10135 0 1 1 0 3 1 0 0 39.0581793292266 37.6399726214921 0.474018120836736 0 2 0 1 0 64 46 55 2
1 10135 0 0 0 0 1 2 0 0 41.5633127994524 41.0677618069815 1.9573307906673 0 2 0 1 0 27 39 40 2
3 10135 0 0 0 0 1 2 0 0 35.8110882956879 37.3908281998631 -0.0374690066910454 0 3 0 1 0 50 52 63 2
3 10135 0 0 0 0 1 1 0 0 31.64681724846 43.813826146475 -0.216489501325769 0 2 0 1 0 64 46 32 2
2 10135 0 0 0 0 1 2 1 0 35.7070499657769 36.5092402464066 -0.242063857702158 0 1 0 0 0 64 56 63 2
1 10135 0 0 0 0 1 2 1 0 37.7440109514031 42.0807665982204 0.346146338954791 0 2 0 1 0 50 52 50 2
3 10135 0 1 1 0 3 2 1 0 36.9199178644764 37.07871321013 0.499592477213126 0 3 0 1 0 50 49 40 2
2 10135 0 0 0 1 2 1 0 0 46.2614647501711 46.5106091718001 1.11337703024646 0 2 0 1 0 56 52 32 2
1 10135 0 0 0 0 1 2 0 0 46.9952087611225 52.662559890486 -0.804699697982718 0 3 0 1 0 64 49 50 2
2 10135 0 0 0 1 2 2 0 0 43.0937713894593 43.0937713894593 1.4969923758923 0 3 0 1 1 64 49 63 2
3 10135 0 0 0 1 2 2 0 0 41.2484599589322 39.9972621492129 -0.114192075820212 0 1 0 1 0 50 49 63 2
146 25169 0 0 0 1 2 2 0 0 38.9130732375086 45.5003422313484 1.70158722690341 0 3 0 1 0 50 63 63 2
145 25169 0 0 0 1 2 2 0 0 35.9151266255989 36.9965776865161 -1.03486890537022 0 3 0 1 0 64 63 50 2
119 18606 0 0 0 1 2 2 0 0 40.7556468172485 43.8412046543463 0.729761684600627 0 2 0 1 0 64 56 63 2
119 18606 0 0 0 1 2 2 0 0 33.8069815195072 34.2258726899384 0.064828418814511 0 3 0 1 0 56 52 55 2
118 18606 0 0 0 0 1 1 0 1 35.6440793976728 48.145106091718 0.806484753729795 0 3 0 1 0 64 49 50 2
145 25169 0 0 0 0 1 1 0 1 46.3819301848049 22.0807665982204 -1.49520732014522 0 1 0 1 0 50 52 55 2
118 18606 0 0 0 1 2 2 0 0 42.4284736481862 47.2662559890486 -0.318786926831325 0 1 0 1 1 50 41 43 2
146 25169 0 0 0 0 1 2 0 0 39.9780971937029 40.062970568104 1.70158722690341 0 1 0 1 0 56 56 63 2
145 25169 0 0 0 1 2 2 0 0 28.993839835729 31.4058863791923 -0.600104846971605 0 2 0 1 0 27 63 55 2
145 25169 0 0 0 1 2 1 0 0 33.5633127994524 36.7310061601643 -1.75095088390911 0 2 0 1 0 50 63 63 2
145 25169 0 0 0 0 1 1 0 0 40.5010266940452 41.5003422313484 -0.0374690066910454 0 3 0 1 0 42 52 40 2
146 25169 1 1 1 1 3 1 0 0 39.3812457221081 42.3791923340178 0.192700200696456 0 2 0 1 0 64 46 63 2
119 18606 0 0 0 1 2 2 0 0 37.0403832991102 38.2067077344285 1.70158722690341 0 2 0 1 0 50 63 63 2
119 18606 0 0 0 1 2 2 0 0 39.9041752224504 45.6509240246407 -0.804699697982718 0 1 0 1 0 50 63 63 2
31717 31717 1 1 1 1 3 1 1 0 46.8172484599589 41.3990417522245 1.11337703024646 0 3 0 0 0 64 63 63 2
119 18606 0 0 0 0 1 1 0 0 47.0636550308008 44.4791238877481 0.141551487943678 0 3 0 1 0 30 23 31 2
119 18606 0 0 0 1 2 2 0 0 31.8247775496235 37.242984257358 0.218274557072845 0 3 0 1 0 46 52 50 2
146 25169 0 0 0 1 2 2 1 0 40.0793976728268 38.1629021218344 -0.165340788572991 0 3 0 1 0 56 63 63 2
146 25169 0 0 0 0 1 1 0 0 48.6461327857632 49.1471594798084 -0.318786926831325 0 3 0 1 1 64 36 50 2
119 18606 0 0 0 0 1 2 0 0 43.3429158110883 47.8412046543463 0.218274557072845 0 2 0 1 0 50 56 55 2
37 11442 0 1 1 1 3 2 0 1 28.3340177960301 31.8302532511978 -1.16274068725216 0 2 1 1 0 42 41 26 2
40 11442 0 0 0 1 2 2 0 0 38.0068446269678 40.0164271047228 -0.242063857702158 0 3 1 1 0 50 41 63 2
41 11442 0 0 0 1 2 2 0 0 24.9856262833676 31.8193018480493 0.474018120836736 0 2 1 1 0 50 63 55 2
39 11442 0 0 0 0 1 2 1 0 35.0034223134839 43.170431211499 -1.85324830941467 0 3 1 1 0 56 52 55 2
37 11442 0 0 0 0 1 1 0 0 43.1786447638604 46.425735797399 -1.72537652753272 0 3 1 1 0 64 63 40 2
38 11442 0 0 0 0 1 1 0 0 41.07871321013 38.8254620123203 -1.21388940000494 0 3 1 1 1 64 46 37 2
40 11442 0 0 0 1 2 1 1 0 38.7241615331964 45.2292950034223 -1.39290989463967 0 2 1 1 0 50 63 63 2
39 11442 0 0 0 1 2 1 0 0 36.9199178644764 40.6680355920602 0.780910397353405 0 3 1 1 0 64 56 63 2
38 11442 0 0 0 0 1 2 0 0 43.1403148528405 44.227241615332 -0.0374690066910454 0 3 1 1 0 64 56 55 2
37 11442 0 0 0 0 1 2 0 0 42.4804928131417 48.9007529089665 1.54814108864508 0 3 1 1 1 36 43 46 2
42444 42444 0 0 0 1 2 2 0 1 29.9192334017796 32.8350444900753 -0.011894650314656 0 1 0 1 0 33 20 20 2
38 11442 0 0 0 1 2 2 1 0 28.0054757015743 36.2573579739904 -0.063043363067434 0 2 1 1 0 46 63 50 2
37 11442 0 0 0 0 1 2 0 1 31.5811088295688 35.4140999315537 0.857633466482573 0 2 1 1 0 33 43 40 2
116 18246 1 1 1 1 3 2 0 0 37.9329226557153 41.6810403832991 -0.881422767111885 0 2 1 1 0 50 63 63 2
146 25169 0 0 0 0 1 1 0 0 35.750855578371 38.6666666666667 0.550741189965904 0 1 0 1 0 46 63 63 2
14 10494 0 0 0 1 2 2 0 0 39.1622176591376 42.4941820670773 0.167125844320067 0 2 0 1 0 56 63 50 2
155 25982 0 0 0 0 1 1 0 0 43.2279260780287 46.5571526351814 0.704187328224239 0 3 0 1 0 50 63 50 2
40 11442 0 0 0 0 1 2 0 0 35.4880219028063 39.895961670089 0.985505248364518 0 2 1 1 0 56 63 63 2
94 15317 0 0 0 1 2 1 0 0 39.9425051334702 42.6036960985626 -0.19091514494938 0 2 1 1 1 56 49 46 2
38 11442 0 0 0 1 2 2 0 0 41.6591375770021 41.492128678987 1.11337703024646 0 3 1 1 1 50 63 63 2
128 19721 1 0 1 1 3 1 0 0 45.8507871321013 54.5160848733744 1.70158722690341 0 3 1 1 0 56 52 50 2
41 11442 0 0 0 0 1 1 1 0 47.1676933607118 22.0807665982204 -0.855848410735496 0 3 1 1 0 46 63 37 2
41 11442 0 0 0 0 1 2 0 0 34.0643394934976 37.8562628336756 1.42026930676313 0 3 1 1 1 46 34 43 2
40 11442 0 0 0 0 1 1 0 0 34.7214236824093 37.1909650924025 -0.139766432196601 0 3 1 1 1 42 31 50 2
39 11442 0 0 0 1 2 1 0 0 39.5756331279945 46.9103353867214 1.11337703024646 0 2 1 1 0 50 63 63 2
37 11442 0 0 0 0 1 1 0 0 44.4161533196441 46.9185489390828 1.54814108864508 0 3 1 1 0 56 43 50 2
37 11442 0 0 0 0 1 2 0 0 41.2292950034223 41.0622861054073 1.29239752488119 0 2 1 1 1 42 41 43 2
38 11442 0 1 1 1 3 2 0 0 30.8555783709788 40.0492813141684 -0.75355098522994 0 2 1 1 0 64 46 55 2
39 11442 0 0 0 0 1 2 1 0 32.0684462696783 35.6851471594798 -0.676827916100773 0 3 1 1 0 64 63 63 2
40 11442 0 0 0 0 1 2 0 0 40.6652977412731 50.7460643394935 0.729761684600627 0 3 1 1 0 39 36 55 2
40 11442 0 0 0 1 2 2 1 0 43.3292265571526 47.8001368925394 -0.267638214078547 0 2 1 1 0 50 31 63 2
15 10494 0 0 0 1 2 1 0 0 39.7015742642026 41.8672142368241 -0.446658708713271 0 1 0 1 0 46 49 50 2
156 25982 0 0 0 0 1 1 0 0 38.5544147843943 41.555099247091 0.422869408083958 0 2 0 1 0 39 56 46 2
146 25169 0 0 0 0 1 1 0 0 37.8097193702943 40.8952772073922 -0.75355098522994 0 2 0 1 0 46 41 37 2
155 25982 0 0 0 0 1 1 0 0 41.5003422313484 44.4161533196441 0.729761684600627 0 3 0 1 0 46 52 63 2
15 10494 0 0 0 0 1 1 0 0 42.8117727583847 44.6406570841889 1.29239752488119 0 2 0 1 0 27 46 37 2
14 10494 0 0 0 0 1 1 0 0 34.757015742642 40.2628336755647 1.29239752488119 0 1 0 1 0 64 56 50 2
14 10494 0 0 0 0 1 1 1 0 34.8117727583847 34.2313483915127 -0.804699697982718 0 2 0 1 0 42 52 55 2
14 10494 1 1 1 1 3 2 0 0 24.7118412046543 33.0321697467488 0.729761684600627 0 3 0 1 1 56 56 63 2
15 10494 0 1 1 1 3 2 0 0 37.3497604380561 36.4271047227926 0.218274557072845 0 3 0 1 0 50 39 43 2
7 10148 0 0 0 1 2 2 0 0 42.590006844627 49.1772758384668 0.474018120836736 0 2 1 1 0 50 49 55 2
5 10148 0 0 0 1 2 2 0 0 37.4318959616701 36.8268309377139 -0.600104846971605 0 2 1 1 1 39 52 40 2
6 10148 0 0 0 0 1 2 1 0 42.0396988364134 39.7891854893908 -0.75355098522994 0 3 1 1 0 39 52 50 2
5 10148 0 1 1 0 3 2 0 0 43.4305270362765 44.6817248459959 -0.0374690066910454 0 3 1 1 1 42 41 55 2
6 10148 0 0 0 0 1 2 1 0 32.7008898015058 32.1806981519507 -0.523381777842438 0 3 1 1 0 64 56 46 2
5 10148 0 0 0 0 1 2 1 0 40.3175906913073 43.6960985626283 -0.855848410735496 0 3 1 1 0 42 49 63 2
164 26943 0 0 0 0 1 2 0 0 48.0711841204654 35.917864476386 0.218274557072845 0 2 0 1 0 46 63 63 2
6 10148 0 0 0 0 1 2 1 0 39.9425051334702 40.4325804243669 -1.44405860739245 0 2 1 1 0 42 46 63 2
5 10148 0 0 0 1 2 2 1 0 43.1430527036277 57.6399726214921 0.192700200696456 0 2 1 1 0 50 46 63 2
4 10148 0 1 1 1 3 2 0 0 35.8439425051335 32.4243668720055 -1.7765252402855 0 1 1 1 1 42 49 40 2
4 10148 0 0 0 0 1 2 1 0 31.9835728952772 38.9048596851472 -1.00929454899383 0 3 1 1 0 64 56 63 2
84 15273 0 0 0 0 1 1 0 0 35.7289527720739 48.394250513347 1.70158722690341 0 3 1 1 0 50 46 55 2
4 10148 0 0 0 0 1 2 1 0 44.5612594113621 44.2327173169062 -1.11159197449939 0 3 1 1 0 64 63 63 2
4 10148 0 0 0 1 2 2 0 0 39.4989733059548 45.8343600273785 1.13895138662285 0 3 1 1 0 56 49 55 2
7 10148 0 0 0 0 1 2 1 0 37.7440109514031 41.3935660506502 0.985505248364518 0 3 1 1 0 56 46 55 2
6 10148 0 0 0 0 1 2 0 0 35.4031485284052 39.4880219028063 0.985505248364518 0 2 1 1 0 39 46 50 2
4 10148 0 0 0 1 2 2 1 1 38.1409993155373 36.0574948665298 -1.3161868255105 0 2 1 1 0 42 39 55 2
4 10148 0 0 0 1 2 2 1 0 38.2067077344285 31.0636550308008 0.550741189965904 0 1 1 1 0 64 63 55 2
158 26930 1 1 1 1 3 2 0 0 36.1642710472279 43.9151266255989 -1.03486890537022 0 2 1 1 0 56 63 55 2
161 26930 0 0 0 0 1 1 1 1 29.264887063655 32.3285420944559 -1.00929454899383 0 3 1 1 0 50 41 63 2
96 15317 0 0 0 0 1 2 1 0 33.8097193702943 33.8097193702943 -0.804699697982718 0 1 1 1 0 56 52 63 2
124 19255 0 1 1 1 3 2 1 0 44 43.6960985626283 -0.804699697982718 0 3 0 1 0 33 34 35 2
2 10135 0 0 0 1 2 1 0 0 37.7604380561259 38.0123203285421 0.729761684600627 0 3 0 1 1 64 52 43 2
121 18726 0 0 0 0 1 1 1 0 29.6071184120465 31.6084873374401 -0.600104846971605 0 2 1 1 0 56 43 43 2
89 15290 0 0 0 1 2 2 0 0 37.9110198494182 41.492128678987 1.08780267387007 0 2 1 0 0 46 46 50 2
124 19255 0 0 0 1 2 1 0 0 38.0451745379877 43.296372347707 -0.497807421466049 0 3 0 1 0 50 63 63 2
125 19255 0 1 1 1 3 1 0 0 42.7652292950034 46.9349760438056 0.37172069533118 0 2 0 1 0 39 52 50 2
104 15903 0 0 0 0 1 1 0 0 42.1875427789185 37.9383983572895 1.24124881212841 0 3 0 1 0 56 46 55 2
125 19255 1 1 1 1 3 1 1 1 33.4976043805613 35.7481177275838 -1.46963296376883 0 2 0 0 0 56 52 37 2
121 18726 0 0 0 0 1 2 0 0 43.9808350444901 54.8966461327858 1.36912059401035 0 2 1 1 0 56 63 63 2
126 19255 0 0 0 1 2 2 0 0 38.258726899384 44.5065023956194 -1.46963296376883 0 2 0 1 0 64 39 55 2
125 19255 1 0 1 1 3 1 0 0 27.9123887748118 32.6598220396988 -1.18831504362855 0 1 0 1 0 50 52 40 2
125 19255 0 0 0 1 2 1 0 0 31.1019849418207 46.1026694045175 -0.600104846971605 0 2 0 1 0 64 63 40 2
125 19255 0 0 0 1 2 2 0 1 25.2156057494867 24.0492813141684 -0.932571479864663 0 1 0 1 0 50 52 50 2
89 15290 1 1 1 1 3 1 0 0 38.7624914442163 39.0965092402464 0.474018120836736 0 3 1 1 1 39 49 50 2
122 18726 0 0 0 0 1 2 1 0 35.7125256673511 48.8788501026694 -0.727976628853551 0 3 1 1 0 46 52 37 2
122 18726 0 0 0 0 1 1 1 1 44.8350444900753 48.9171800136893 0.141551487943678 0 2 1 1 0 46 63 55 2
121 18726 0 0 0 0 1 2 1 0 35.813826146475 43.3949349760438 1.39469495038674 0 3 1 1 1 56 46 63 2
120 18726 0 0 0 0 1 2 0 0 32.1834360027378 31.0143737166324 -0.881422767111885 0 3 1 1 0 50 63 63 2
161 26930 1 1 1 1 3 2 0 0 37.2484599589322 34.5106091718001 -1.39290989463967 0 2 1 1 0 56 63 63 2
100 15680 0 0 0 0 1 1 0 0 38.7323750855578 40.5667351129363 0.550741189965904 0 3 0 1 0 50 49 46 2
100 15680 0 1 1 0 3 2 0 0 40.2765229295003 40.0465434633812 0.039254062438122 0 3 0 1 0 36 36 23 2
100 15680 0 0 0 0 1 2 1 0 48.4681724845996 47.3045859000684 -0.0374690066910454 0 2 0 1 0 39 46 50 2
100 15680 0 0 0 0 1 2 0 0 38.6639288158795 35.2498288843258 -0.47223306508966 0 2 0 1 1 64 56 63 2
100 15680 0 0 0 1 2 2 0 0 46.3901437371663 45.1444216290212 1.39469495038674 0 2 0 1 0 42 31 31 2
100 15680 0 0 0 1 2 2 0 0 50.880219028063 55.6303901437372 -0.165340788572991 0 3 0 1 0 50 49 35 2
100 15680 0 0 0 0 1 2 0 0 44.1752224503765 51.5893223819302 0.883207822858962 0 3 0 1 0 50 43 55 2
160 26930 1 1 1 1 3 1 0 0 35.7070499657769 35.8740588637919 -1.3161868255105 0 2 1 1 0 46 46 46 2
100 15680 0 0 0 0 1 1 0 0 41.6673511293634 45.9164955509925 0.346146338954791 0 3 1 1 0 50 43 40 2
161 26930 0 0 0 1 2 2 0 0 40.7967145790554 41.9657768651608 -0.216489501325769 0 1 1 1 1 42 63 50 2
158 26930 0 0 0 1 2 2 1 0 37.388090349076 36.807665982204 -0.446658708713271 0 3 1 1 1 50 56 63 2
159 26930 0 0 0 0 1 2 0 0 37.3388090349076 37.8343600273785 0.755336040977017 0 3 1 1 1 64 41 55 2
162 26930 0 0 0 0 1 1 0 0 33.347022587269 35.9342915811088 0.320571982578402 0 2 1 1 0 50 56 63 2
7 10148 0 0 0 0 1 1 1 0 45.5578370978782 45.8097193702943 -0.906997123488274 0 2 1 1 1 42 63 63 2
6 10148 0 0 0 0 1 2 0 0 42.9267624914442 53.0130047912389 1.54814108864508 0 2 1 1 0 39 46 50 2
5 10148 0 0 0 0 1 2 1 0 32.0684462696783 39.482546201232 -1.64865345840356 0 3 1 1 0 50 56 63 2
6 10148 0 0 0 0 1 2 0 0 31.3100616016427 30.6447638603696 -1.69980217115634 0 3 1 1 0 30 63 46 2
4 10148 1 1 1 1 3 1 0 0 34.5872689938398 35.337440109514 -0.165340788572991 0 3 1 1 1 64 63 63 2
7 10148 0 0 0 0 1 1 1 0 28.9418206707734 31.523613963039 -2.10899187317856 0 3 1 1 0 56 63 63 2
7 10148 1 1 1 1 3 2 1 0 39.4086242299795 46.4914442162902 0.985505248364518 0 3 1 0 0 56 56 63 2
162 26930 0 0 0 0 1 2 1 0 27.4770704996578 27.8110882956879 -0.165340788572991 0 2 1 1 0 33 49 26 2
73 13621 0 0 0 0 1 1 0 1 40.8323066392882 43.4168377823409 0.064828418814511 0 2 0 0 0 56 39 55 2
73 13621 0 0 0 1 2 1 0 0 43.6139630390144 43.6960985626283 -0.318786926831325 0 3 0 1 0 50 52 35 2
73 13621 0 0 0 1 2 2 0 0 38.4503764544832 36.788501026694 0.192700200696456 0 2 0 1 0 64 63 63 2
111 18066 0 0 0 0 1 2 0 0 37.0951403148528 37.0102669404517 1.24124881212841 0 2 0 1 0 36 49 37 2
111 18066 0 1 1 1 3 1 0 0 41.5906913073238 48.7583846680356 -0.497807421466049 0 2 0 1 1 56 56 63 2
110 18066 0 0 0 0 1 2 0 1 37.700205338809 41.700205338809 1.24124881212841 0 3 0 1 0 64 63 55 2
110 18066 1 1 1 1 3 2 0 1 41.6700889801506 41.4182067077344 -0.0886177194438234 0 3 0 1 0 42 46 50 2
41 11442 0 0 0 0 1 1 0 0 45.201916495551 47.4524298425736 0.218274557072845 0 3 1 1 0 64 56 50 2
128 19721 0 0 0 1 2 2 1 0 36.6817248459959 39.4305270362765 0.985505248364518 0 2 1 1 0 50 63 63 2
128 19721 0 0 0 0 1 1 0 0 37.8945927446954 42.6420260095825 1.54814108864508 0 2 1 1 0 64 56 63 2
127 19721 0 0 0 1 2 2 0 0 48.0246406570842 50.5188227241615 1.11337703024646 0 3 1 1 0 20 34 43 2
130 19721 0 0 0 0 1 2 0 1 45.3223819301848 51.7426420260096 0.729761684600627 0 3 1 1 0 30 41 46 2
132 19721 0 0 0 0 1 1 0 0 47.9315537303217 46.5106091718001 0.985505248364518 0 1 1 1 0 64 46 63 2
129 19721 0 0 0 0 1 1 0 0 37.0403832991102 38.0752908966461 0.601889902718682 0 3 1 1 0 39 49 63 2
129 19721 0 0 0 0 1 1 1 0 35.2662559890486 33.1827515400411 0.729761684600627 0 3 1 1 0 50 52 40 2
129 19721 0 0 0 0 1 2 0 0 43.5044490075291 42.8364134154689 0.857633466482573 0 3 1 1 0 50 43 50 2
128 19721 0 0 0 0 1 1 0 0 41.07871321013 41.6591375770021 1.24124881212841 0 3 1 1 0 64 49 50 2
130 19721 0 0 0 0 1 2 0 0 39.233401779603 41.3963039014374 1.11337703024646 0 2 1 1 1 64 56 63 2
132 19721 0 0 0 1 2 1 0 0 47.937029431896 46.5160848733744 0.985505248364518 0 1 1 1 0 50 34 55 2
130 19721 1 1 1 0 3 2 0 0 35.0636550308008 47.5099247091034 -0.293212570454936 0 2 1 1 0 30 31 43 2
128 19721 0 0 0 0 1 2 1 0 28.4736481861739 33.4729637234771 -1.086017618123 0 1 1 1 0 50 52 43 2
38 11442 0 0 0 0 1 1 0 0 37.1718001368925 39.9233401779603 1.0366539611173 0 2 1 1 0 64 63 46 2
128 19721 0 0 0 0 1 1 1 0 37.8973305954825 39.0965092402464 0.93435653561174 0 3 1 1 0 56 63 63 2
161 26930 0 1 1 1 3 2 1 1 28.6735112936345 37.9767282683094 -0.47223306508966 1 1 1 1 0 64 20 23 2
161 26930 0 0 0 1 2 1 0 0 50.6858316221766 56.9390828199863 1.11337703024646 1 2 1 0 0 50 63 40 2
160 26930 0 0 0 0 1 1 0 1 44.9390828199863 54.9377138945927 -2.39030979331884 0 1 1 1 0 64 63 63 2
162 26930 0 0 0 1 2 2 0 0 50.6858316221766 56.9390828199863 1.70158722690341 1 2 1 1 0 50 63 63 2
162 26930 0 0 0 1 2 2 1 1 46.6721423682409 29.8973305954825 -0.395509995960492 1 1 1 1 0 50 46 40 2
162 26930 0 0 0 0 1 1 1 0 33.0075290896646 38.0123203285421 -0.804699697982718 0 2 1 0 0 50 63 55 2
162 26930 1 1 1 0 3 1 0 0 44.331279945243 42.3600273785079 1.39469495038674 0 2 1 0 1 56 63 50 2
159 26930 0 0 0 0 1 2 0 0 37.8261464750171 36.8268309377139 1.11337703024646 0 2 1 1 1 56 49 63 2
158 26930 0 0 0 0 1 1 0 0 37.5112936344969 37.7494866529774 0.474018120836736 0 1 1 1 0 64 52 63 2
161 26930 0 0 0 0 1 1 0 0 45.8507871321013 48.2737850787132 0.167125844320067 0 2 1 1 0 46 56 55 2
124 19255 0 0 0 1 2 1 0 0 37.9931553730322 42.6584531143053 -0.676827916100773 0 3 0 1 0 50 63 55 2
125 19255 1 1 1 0 3 2 0 0 35.0006844626968 36.5092402464066 -1.7765252402855 0 2 0 1 1 50 49 43 2
90 15290 0 0 0 0 1 1 0 0 40.3997262149213 40.3997262149213 0.474018120836736 0 3 1 1 1 64 56 63 2
90 15290 0 0 0 0 1 1 0 0 40.2381930184805 47.9863107460643 0.0904027751909 0 2 1 1 0 50 36 55 2
89 15290 0 0 0 0 1 1 0 1 30.8418891170431 33.9329226557153 -0.011894650314656 0 1 1 1 0 42 41 40 2
120 18726 0 0 0 0 1 2 0 0 43.5482546201232 42.7926078028747 0.985505248364518 0 3 1 1 0 46 49 55 2
72 13621 0 0 0 1 2 1 1 0 30.3080082135524 34.7268993839836 -0.139766432196601 0 3 0 1 0 56 43 46 2
53 12357 1 1 1 0 3 2 0 0 41.1143052703628 28.6598220396988 -0.779125341606329 0 3 0 1 0 50 56 50 2
91 15290 0 0 0 0 1 2 0 0 44.9144421629021 45.1635865845311 -0.165340788572991 0 2 1 1 0 56 56 46 2
91 15290 0 0 0 1 2 2 0 0 31.337440109514 35.5893223819302 -0.600104846971605 0 2 1 1 0 36 49 46 2
90 15290 0 0 0 0 1 2 0 0 29.3798767967146 31.62765229295 -1.57193038927439 0 1 1 1 0 42 46 55 2
91 15290 0 0 0 0 1 1 0 0 46.590006844627 45.1444216290212 1.54814108864508 0 3 1 1 1 64 63 55 2
89 15290 0 0 0 1 2 1 0 0 26.4914442162902 33.741273100616 -1.3161868255105 0 1 1 1 0 50 41 50 2
121 18726 0 0 0 0 1 2 0 0 30.3080082135524 42.8364134154689 0.320571982578402 0 3 1 0 0 42 28 32 2
126 19255 0 0 0 0 1 1 0 0 37.4784394250513 36.2327173169062 -0.881422767111885 0 3 0 1 1 64 63 63 2
126 19255 0 0 0 0 1 1 0 0 35.813826146475 37.1471594798084 -1.44405860739244 0 1 0 1 1 64 46 55 2
72 13621 0 0 0 0 1 2 0 0 34.9924709103354 37.741273100616 -0.216489501325769 0 2 0 1 0 50 63 63 2
91 15290 0 0 0 0 1 1 1 0 36.9363449691992 38.5160848733744 1.01107960474091 0 3 1 1 1 56 63 55 2
122 18726 0 0 0 0 1 1 0 0 38.7433264887064 38.7433264887064 1.19010009937563 0 3 1 1 0 50 52 50 2
72 13621 0 0 0 0 1 2 0 1 42.2313483915127 51.3429158110883 0.039254062438122 0 1 0 1 1 46 39 31 2
124 19255 1 0 1 0 3 2 0 0 42.6803559206023 46.7624914442163 0.576315546342293 0 3 0 1 1 50 63 63 2
124 19255 0 0 0 0 1 1 0 0 36.6570841889117 40.9911019849418 1.0366539611173 0 3 0 1 0 50 63 63 2
125 19255 1 1 1 1 3 1 0 0 29.015742642026 33.8480492813142 1.11337703024646 0 3 0 0 0 46 39 46 2
121 18726 0 0 0 0 1 1 1 1 33.8261464750171 45.1471594798084 -0.446658708713271 0 2 1 1 0 56 52 37 2
72 13621 0 0 0 0 1 2 0 0 34.072553045859 36.5694729637235 0.474018120836736 0 2 0 1 0 30 49 55 2
120 18726 0 0 0 0 1 1 1 0 34.6502395619439 33.0704996577687 -0.0374690066910454 0 3 1 1 0 46 56 50 2
124 19255 0 0 0 0 1 1 0 0 34.9103353867214 35.4086242299795 -0.0374690066910454 0 2 0 1 0 50 63 55 2
90 15290 1 1 1 1 3 2 0 0 32.331279945243 30.1683778234086 -0.600104846971605 0 1 1 1 0 36 49 29 2
121 18726 0 0 0 1 2 1 1 0 25.4401095140315 37.9110198494182 -1.46963296376883 0 2 1 1 0 64 52 55 2
92 15303 0 0 0 1 2 2 1 0 25.741273100616 34.9103353867214 0.729761684600627 0 2 1 1 0 46 46 50 2
132 19721 0 0 0 1 2 1 0 0 45.9794661190965 46.6447638603696 1.65043851415063 0 3 1 1 0 64 56 63 2
128 19721 0 0 0 0 1 1 0 0 46.4750171115674 51.0609171800137 0.474018120836736 0 3 1 1 0 50 63 63 2
127 19721 0 0 0 1 2 1 1 0 40.5557837097878 45.555099247091 -0.242063857702158 0 3 1 1 0 39 63 55 2
78 15257 0 0 0 0 1 1 1 0 32.5503080082136 31.9698836413415 1.29239752488119 0 3 1 0 0 50 52 55 2
67 13381 0 0 0 0 1 1 0 0 36.8131416837782 40.394250513347 -1.57193038927439 0 1 0 1 0 56 56 63 2
67 13381 0 1 1 1 3 1 0 0 46.9185489390828 34.2532511978097 -1.3161868255105 0 3 0 1 1 36 63 63 2
68 13381 0 0 0 0 1 1 0 1 49.9822039698836 56.8158795345654 -0.421084352336882 0 2 0 1 0 64 63 55 2
66 13381 0 0 0 0 1 2 1 0 38.0041067761807 41.0047912388775 1.65043851415063 0 3 0 1 0 46 63 55 2
106 16144 0 0 0 1 2 2 0 0 42.0752908966461 46.6557152635181 -1.06044326174661 1 1 0 1 0 56 43 63 2
66 13381 0 1 1 1 3 2 0 0 38.757015742642 45.3442847364819 0.474018120836736 0 2 0 1 0 56 31 37 2
68 13381 0 0 0 0 1 1 0 0 44.3066392881588 49.305954825462 0.397295051707569 0 3 0 1 0 46 52 50 2
76 15257 0 0 0 1 2 2 1 0 27.4852840520192 43.315537303217 -1.52078167652161 0 3 1 0 0 50 56 50 2
153 25978 1 1 1 1 3 1 0 1 45.0239561943874 62.1683778234086 1.36912059401035 1 2 0 1 0 36 43 37 2
127 19721 0 0 0 0 1 2 0 0 41.5112936344969 37.4264202600958 -0.344361283207714 0 3 1 1 0 64 41 37 2
129 19721 0 0 0 0 1 2 0 0 38.8090349075975 42.1437371663244 0.985505248364518 0 3 1 1 0 36 43 55 2
130 19721 1 1 1 1 3 2 0 0 40.911704312115 45.5770020533881 0.985505248364518 0 3 1 1 0 39 36 40 2
127 19721 0 0 0 1 2 1 0 0 42.1601642710472 47.3237508555784 0.346146338954791 0 3 1 1 0 64 63 63 2
91 15290 0 0 0 0 1 2 0 0 42.3052703627652 47.0527036276523 1.39469495038674 0 3 1 1 0 56 63 50 2
131 19721 0 0 0 0 1 2 0 0 39.1731690622861 40.5776865160849 -0.344361283207714 0 1 1 1 1 64 63 63 2
130 19721 0 0 0 0 1 2 0 0 41.7357973990418 41.4839151266256 1.29239752488119 0 3 1 1 1 46 49 55 2
127 19721 0 0 0 1 2 1 0 0 41.6098562628337 47.5263518138261 1.42026930676313 0 3 1 1 0 33 56 55 2
129 19721 0 0 0 1 2 2 0 0 39.8302532511978 41.5770020533881 1.24124881212841 0 2 1 1 0 56 46 55 2
131 19721 0 0 0 1 2 2 0 0 36.72553045859 39.895961670089 1.11337703024646 0 3 1 1 1 56 63 55 2
27 11259 0 0 0 1 2 1 0 1 48.6461327857632 45.3689253935661 -0.139766432196601 0 1 1 1 0 42 63 63 2
129 19721 0 0 0 1 2 2 0 0 38.6721423682409 38.7542778918549 1.24124881212841 0 2 1 1 0 56 56 55 2
131 19721 0 0 0 0 1 2 0 0 33.9110198494182 37.07871321013 0.601889902718682 0 3 1 1 0 64 49 63 2
106 16144 0 0 0 0 1 1 0 0 33.8261464750171 44.4928131416838 -1.92997137854384 0 3 0 1 0 50 63 63 2
68 13381 0 0 0 1 2 2 0 0 34.3572895277207 38.1054072553046 -0.855848410735496 0 2 0 1 0 56 41 55 2
67 13381 0 0 0 0 1 2 0 0 41.7713894592745 47.8412046543463 1.70158722690341 0 3 0 1 0 56 52 63 2
66 13381 0 0 0 0 1 2 0 0 39.0992470910335 47.9342915811088 0.115977131567289 0 2 0 1 0 50 31 34 2
106 16144 0 0 0 0 1 1 0 0 29.8261464750171 33.2457221081451 -1.44405860739244 0 2 0 1 0 30 41 35 2
106 16144 0 0 0 0 1 1 0 0 42.0752908966461 46.6557152635181 -0.906997123488274 1 1 0 1 0 42 39 43 2
106 16144 0 0 0 1 2 2 0 0 48.7446954140999 49.0814510609172 -0.855848410735496 0 3 0 1 1 56 52 63 2
68 13381 0 1 1 1 3 2 0 0 33.4318959616701 29.2703627652293 -0.804699697982718 0 3 0 1 1 42 43 40 2
67 13381 0 0 0 0 1 1 0 0 37.8343600273785 37.7494866529774 -1.46963296376883 0 1 0 1 0 50 56 63 2
49 11619 0 0 0 0 1 2 1 0 37.8781656399726 36.6872005475702 1.13895138662285 0 3 1 0 0 36 39 50 2
96 15317 0 0 0 0 1 2 0 0 36.9993155373032 34.9158110882957 -0.446658708713271 0 1 1 1 0 64 49 63 2
104 15903 0 0 0 1 2 1 0 0 37.2292950034223 44.5585215605749 1.65043851415063 0 3 0 1 0 64 43 55 2
48 11619 0 0 0 0 1 1 0 0 33.347022587269 39.1786447638604 0.218274557072845 0 2 1 1 0 56 63 50 2
105 15903 1 0 1 0 3 1 0 0 43.6030116358658 44.1889117043121 1.11337703024646 0 3 0 0 0 56 43 43 2
129 19721 0 0 0 1 2 2 0 0 44.7419575633128 48.5749486652977 0.729761684600627 0 3 1 1 1 56 63 63 2
127 19721 0 0 0 1 2 2 0 0 38.3518138261465 42.4366872005476 0.704187328224239 0 3 1 1 0 56 56 63 2
73 13621 0 0 0 1 2 1 0 0 37.5687885010267 44.0711841204654 0.729761684600627 0 3 0 1 0 42 63 43 2
90 15290 0 0 0 1 2 1 0 0 40.9445585215606 37.2785763175907 0.985505248364518 1 1 1 1 0 64 56 63 2
73 13621 0 0 0 0 1 1 1 0 38.2614647501711 39.5947980835045 -0.47223306508966 0 3 0 1 0 56 52 55 2
126 19255 0 0 0 1 2 2 0 0 35.2279260780287 34.3901437371663 0.320571982578402 0 3 0 1 0 64 39 46 2
73 13621 1 1 1 0 3 2 0 0 37.0431211498973 39.9616700889801 -0.523381777842438 0 1 0 1 0 64 46 50 2
120 18726 0 0 0 0 1 2 0 0 34.3572895277207 43.0746064339493 -0.855848410735496 0 3 1 1 0 50 63 43 2
124 19255 1 0 1 0 3 2 0 0 42.6502395619439 44.5667351129363 0.729761684600627 0 2 0 1 0 46 56 63 2
72 13621 0 0 0 0 1 1 0 0 39.7070499657769 46.7871321013005 -0.0374690066910454 0 3 0 1 0 56 63 63 2
121 18726 0 0 0 1 2 2 0 0 32.4134154688569 32.0848733744011 -0.165340788572991 0 2 1 1 0 64 34 35 2
122 18726 0 0 0 0 1 2 1 0 32.1533196440794 47.3237508555784 -1.18831504362855 0 3 1 1 1 46 63 55 2
126 19255 1 1 1 1 3 2 0 0 47.3730321697468 43.4579055441478 -1.49520732014522 0 2 0 1 0 64 43 37 2
120 18726 0 0 0 0 1 1 0 0 41.5633127994524 44.3969883641342 0.218274557072845 0 3 1 1 0 50 46 46 2
111 18066 0 0 0 1 2 2 0 0 45.1718001368925 45.4182067077344 0.115977131567289 0 3 0 1 0 46 56 63 2
111 18066 0 0 0 0 1 1 0 0 37.8754277891855 39.0417522245038 -0.216489501325769 0 1 0 1 0 56 63 63 2
110 18066 1 1 1 1 3 1 0 0 46.2970568104038 47.0444900752909 -1.06044326174661 0 1 0 1 0 56 43 63 2
68 13381 0 0 0 0 1 2 0 0 34.3408624229979 39.006160164271 -1.06044326174661 0 2 0 1 0 46 56 50 2
14 10494 0 0 0 1 2 2 0 0 42.4120465434634 44.580424366872 0.218274557072845 0 1 0 1 0 46 52 55 2
50 12344 0 1 1 1 3 1 0 0 46.6776180698152 46.5927446954141 -0.625679203347994 0 3 0 1 0 46 31 29 2
50 12344 0 0 0 1 2 2 0 0 44.3969883641342 40.0958247775496 -0.0886177194438234 0 3 0 1 0 56 52 63 2
52 12357 0 0 0 1 2 1 0 0 38.0835044490075 36 0.039254062438122 0 3 0 1 0 46 63 46 2
50 12344 0 0 0 1 2 1 0 0 39.482546201232 47.7316906228611 -1.57193038927439 0 2 0 1 1 50 52 35 2
53 12357 0 0 0 0 1 1 0 0 38.2313483915127 41.3086926762491 -0.19091514494938 0 1 0 1 0 56 49 50 2
53 12357 0 0 0 1 2 2 0 0 34.1957563312799 32.1971252566735 -1.44405860739244 0 2 0 1 0 56 52 55 2
53 12357 0 0 0 1 2 2 0 0 37.9000684462697 38.3299110198494 -0.242063857702158 0 1 0 1 1 50 56 63 2
53 12357 0 0 0 1 2 1 0 0 31.9260780287474 33.5058179329227 -0.395509995960492 0 3 0 1 0 64 63 63 2
77 15257 0 0 0 0 1 2 0 0 39.3949349760438 59.3100616016427 1.24124881212841 0 3 1 1 0 46 56 63 2
77 15257 0 0 0 1 2 2 0 0 43.8603696098563 48.9445585215606 0.832059110106184 0 3 1 1 1 50 63 63 2
77 15257 0 0 0 0 1 2 0 0 48.082135523614 45.409993155373 0.474018120836736 0 3 1 1 0 46 52 63 2
35 11379 0 0 0 0 1 1 0 0 38.0013689253936 35.4168377823409 -0.19091514494938 0 2 1 1 0 50 46 50 2
33 11379 0 0 0 1 2 2 1 0 41.0130047912389 43.9151266255989 1.36912059401035 0 1 1 1 0 33 49 55 2
34 11379 1 1 1 1 3 2 1 0 41.0704996577687 45.7741273100616 0.243848913449235 0 1 1 0 0 36 63 46 2
34 11379 0 0 0 0 1 2 1 0 33.7111567419576 38.1300479123888 -0.548956134218827 0 3 1 0 1 56 63 63 2
65 13168 0 0 0 1 2 1 0 0 32.5639972621492 45.8151950718686 1.44584366313952 0 2 0 1 0 50 52 40 2
64 13168 0 0 0 0 1 2 0 0 39.2251882272416 37.3032169746749 -0.855848410735496 0 2 0 1 0 64 46 63 2
64 13168 0 1 1 1 3 1 0 0 46.3052703627652 51.3073237508556 -0.318786926831325 0 2 0 1 0 50 39 34 2
65 13168 0 0 0 1 2 1 0 0 36.6023271731691 39.4387405886379 1.54814108864508 0 2 0 1 0 50 63 63 2
64 13168 0 0 0 1 2 2 0 0 41.3223819301848 41.8261464750171 -1.23946375638133 0 1 0 1 0 39 39 32 2
65 13168 0 0 0 0 1 2 0 0 38.4585900068446 39.7946611909651 -0.369935639584103 0 2 0 1 0 50 63 63 2
65 13168 0 0 0 0 1 1 0 0 35.7426420260096 35.5756331279945 0.857633466482573 0 3 0 1 0 50 63 63 2
65 13168 0 0 0 0 1 1 0 0 37.6427104722793 50.2286105407255 1.29239752488119 0 2 0 1 0 64 63 63 2
64 13168 0 0 0 1 2 1 0 0 32.5639972621492 45.8151950718686 -0.0374690066910454 0 2 0 1 0 42 49 46 2
64 13168 0 0 0 0 1 1 1 0 38.5106091718001 40.1806981519507 -0.727976628853551 0 2 0 1 0 39 39 46 2
65 13168 0 0 0 0 1 2 0 0 38.5872689938398 41.8398357289528 1.11337703024646 0 3 0 1 0 50 63 63 2
16 10615 0 0 0 0 1 1 0 0 41.3086926762491 37.4784394250513 0.320571982578402 0 3 0 1 0 50 63 63 2
17 10615 0 0 0 0 1 2 0 0 38.0013689253936 45.0020533880903 0.985505248364518 0 1 0 1 0 42 39 50 2
18 10615 1 1 1 0 3 2 0 0 32.7912388774812 51.3100616016427 0.985505248364518 0 2 0 0 0 56 63 63 2
109 18053 0 0 0 1 2 1 0 0 43.5728952772074 45.3196440793977 -0.600104846971605 0 1 0 1 1 50 52 46 2
109 18053 0 0 0 0 1 1 0 0 32.0876112251882 35.1676933607118 -0.497807421466049 0 1 0 1 0 56 63 63 2
109 18053 1 1 1 1 3 2 0 0 37.0403832991102 40.2409308692676 0.474018120836736 0 1 0 1 0 36 39 37 2
109 18053 0 0 0 1 2 1 1 0 39.1759069130732 43.5099247091034 0.320571982578402 0 2 0 0 0 39 63 37 2
19 10615 0 0 0 0 1 1 1 0 35.4962354551677 42.8281998631075 -1.69980217115634 0 1 0 1 0 56 63 63 2
109 18053 1 1 1 1 3 1 0 0 39.1676933607118 40.9199178644764 0.755336040977017 0 3 0 1 1 50 56 63 2
109 18053 0 0 0 1 2 2 1 0 38.9130732375086 46.8281998631075 -2.23686365506051 1 3 0 1 0 46 52 40 2
109 18053 0 0 0 0 1 2 0 0 30.1026694045175 33.3552361396304 -1.06044326174661 0 3 0 1 0 64 52 55 2
16 10615 0 0 0 0 1 2 0 0 49.7221081451061 46.5544147843943 0.218274557072845 0 2 0 0 0 39 41 43 2
17 10615 0 0 0 0 1 2 0 0 38.4750171115674 45.7248459958932 1.11337703024646 0 3 0 1 0 64 52 63 2
17 10615 0 1 1 1 3 1 0 0 36.4243668720055 44.6817248459959 0.115977131567289 0 1 0 1 1 56 56 55 2
109 18053 0 0 0 0 1 1 0 0 36.2354551676934 35.233401779603 -0.165340788572991 0 2 0 1 0 50 52 55 2
18 10615 0 0 0 0 1 1 0 1 32.0684462696783 35.6851471594798 -0.932571479864663 0 2 0 1 0 50 63 63 2
109 18053 0 0 0 0 1 2 1 0 41.0951403148528 49.2347707049966 1.13895138662285 0 3 0 1 0 50 46 55 2
109 18053 0 0 0 0 1 1 0 0 44.331279945243 38.4147843942505 1.57371544502147 0 2 0 1 0 50 43 50 2
109 18053 0 0 0 1 2 1 0 0 42.0807665982204 47.4113620807666 -0.779125341606329 0 1 0 1 0 46 46 50 2
109 18053 0 0 0 1 2 1 1 0 38.9130732375086 46.8281998631075 -2.23686365506051 1 3 0 1 0 50 63 63 2
37 11442 0 0 0 0 1 1 1 0 32.331279945243 25.4948665297741 -1.46963296376883 0 3 1 0 0 39 49 46 2
131 19721 0 0 0 0 1 2 0 0 25.7056810403833 26.507871321013 -0.293212570454936 0 3 1 1 0 64 63 63 2
65 13168 0 0 0 1 2 1 0 0 36.062970568104 39.0609171800137 -0.0630433630674344 0 2 0 1 0 50 52 63 2
65 13168 0 0 0 1 2 1 0 0 40.4709103353867 43.4688569472964 0.985505248364518 0 3 0 1 0 56 63 63 2
155 25982 0 0 0 1 2 2 0 0 43.1622176591376 52.249144421629 1.9573307906673 0 2 0 1 0 64 46 55 2
66 13381 0 0 0 1 2 2 0 0 32.8487337440109 35.9342915811088 0.499592477213126 0 3 0 1 1 42 63 50 2
19 10615 0 0 0 1 2 2 1 0 33.3990417522245 43.0691307323751 -0.165340788572991 1 2 0 1 0 27 46 50 2
143 24764 0 0 0 1 2 1 1 0 34.861054072553 49.1143052703628 -0.702402272477162 0 3 0 1 0 33 39 34 2
143 24764 0 0 0 0 1 2 0 0 37.9739904175222 43.1403148528405 0.93435653561174 0 3 0 1 0 64 63 46 2
144 24764 0 0 0 0 1 2 0 0 33.0075290896646 35.5044490075291 -1.39290989463967 0 3 0 1 0 64 52 55 2
143 24764 0 0 0 1 2 1 1 0 40.7419575633128 42.0780287474333 -0.625679203347994 0 3 0 1 0 50 63 50 2
16 10615 0 0 0 1 2 2 1 0 33.4045174537988 43.0746064339493 0.985505248364518 1 2 0 1 0 27 34 50 2
143 24764 1 0 1 1 3 1 1 0 26.6694045174538 29.4182067077344 -0.242063857702158 0 2 0 0 0 64 63 55 2
57 12390 0 0 0 0 1 1 0 0 33.1991786447639 35.7809719370294 1.42026930676313 0 3 0 1 0 50 41 43 2
57 12390 0 0 0 0 1 2 1 0 25.4401095140315 43.0636550308008 -0.0630433630674344 0 3 0 1 0 50 63 63 2
57 12390 0 0 0 0 1 1 0 0 40.5859000684463 48.6707734428474 -0.497807421466049 0 2 0 1 0 56 52 46 2
57 12390 0 0 0 0 1 2 0 0 35.4989733059548 36.9993155373032 0.601889902718682 0 3 0 1 0 50 49 55 2
50 12344 0 0 0 0 1 1 1 0 33.4318959616701 35.6851471594798 -0.727976628853551 0 2 0 1 0 33 49 40 2
154 25978 0 1 1 0 3 1 0 0 31.3100616016427 32.4243668720055 0.167125844320067 0 2 0 0 0 42 52 37 2
153 25978 0 0 0 0 1 1 0 1 44.2299794661191 37.9767282683094 -0.011894650314656 0 2 0 1 0 50 63 63 2
154 25978 0 0 0 1 2 1 0 1 29.6618754277892 42.6611909650924 -0.395509995960492 0 2 0 1 1 56 52 50 2
151 25978 0 0 0 0 1 2 0 0 38.1793292265572 39.5947980835045 0.474018120836736 0 3 0 1 0 30 49 50 2
154 25978 0 0 0 1 2 1 0 0 36.7474332648871 36.082135523614 -0.216489501325769 0 3 0 1 0 42 41 55 2
151 25978 1 0 1 0 3 2 0 0 35.1266255989049 41.7084188911704 -0.267638214078547 0 1 0 1 0 46 46 43 2
152 25978 0 0 0 0 1 2 0 0 35.7590691307324 51.9808350444901 -1.06044326174661 0 1 0 1 0 50 52 63 2
27 11259 0 0 0 1 2 1 1 0 39.6084873374401 31.3319644079398 1.0366539611173 0 2 1 1 0 56 63 50 2
29 11259 1 1 1 1 3 2 0 0 33.9849418206708 36.4818617385353 -0.139766432196601 0 2 1 1 0 42 56 55 2
28 11259 0 0 0 0 1 1 0 1 33.4127310061602 36.7939767282683 -1.64865345840356 0 1 1 1 0 36 52 23 2
27 11259 0 0 0 0 1 2 1 0 33.8261464750171 41.4647501711157 -0.216489501325769 0 3 1 1 0 39 56 50 2
29 11259 1 1 1 1 3 2 0 1 45.8261464750171 37.9110198494182 -1.62307910202717 0 2 1 1 1 20 28 23 2
28 11259 0 0 0 1 2 1 0 0 35.1622176591376 31.9151266255989 -0.906997123488274 0 3 1 1 0 64 63 63 2
28 11259 0 0 0 0 1 2 0 0 34.7624914442163 42.1820670773443 1.29239752488119 0 1 1 1 1 56 52 63 2
29 11259 0 0 0 0 1 1 1 0 32.2655715263518 40.0136892539357 -1.16274068725216 0 2 1 1 1 42 63 50 2
28 11259 0 0 0 0 1 1 1 1 36.4216290212183 47.27446954141 0.141551487943678 0 2 1 1 0 50 52 63 2
54 12360 0 0 0 0 1 2 0 0 38.0835044490075 39.3347022587269 1.24124881212841 0 3 0 1 0 36 46 55 2
165 31717 0 0 0 1 2 2 1 0 37.138945927447 37.9712525667351 -0.242063857702158 0 3 1 0 0 50 52 50 2
54 12360 0 0 0 0 1 1 0 0 38.9514031485284 45.2046543463381 1.80388465240897 0 2 0 1 0 50 63 63 2
150 25172 0 0 0 0 1 2 0 0 42.4914442162902 46.2450376454483 0.167125844320067 0 3 0 1 0 56 56 46 2
147 25172 0 0 0 0 1 1 0 0 38.7241615331964 41.5578370978782 -0.600104846971605 0 3 0 1 0 46 49 63 2
150 25172 0 0 0 0 1 1 0 1 34.8555783709788 47.4113620807666 -0.497807421466049 0 2 0 1 1 64 52 50 2
150 25172 1 0 1 0 3 2 0 0 43.4277891854894 50.3408624229979 1.24124881212841 0 3 0 1 0 56 63 63 2
148 25172 0 0 0 0 1 2 0 0 45.138945927447 40.8870636550308 -0.0886177194438234 0 3 0 1 0 42 56 55 2
147 25172 1 1 1 1 3 2 0 0 43.4579055441478 46.3709787816564 -0.651253559724383 0 1 0 1 1 64 52 55 2
148 25172 0 0 0 0 1 1 0 0 33.8973305954825 33.0650239561944 -0.497807421466049 0 3 0 1 0 50 41 46 2
149 25172 0 0 0 0 1 2 0 0 40.9418206707734 48.6926762491444 0.755336040977017 0 3 0 1 0 56 52 55 2
149 25172 0 0 0 1 2 1 0 0 38.3271731690623 48.9993155373032 1.11337703024646 0 2 0 1 0 50 63 63 2
149 25172 0 1 1 0 3 2 0 0 38.3271731690623 34.0752908966461 0.857633466482573 0 3 0 1 0 50 56 63 2
149 25172 0 0 0 0 1 2 0 0 40.3148528405202 44.3997262149213 0.141551487943678 0 3 0 1 0 56 56 63 2
148 25172 0 0 0 0 1 2 1 0 33.4318959616701 30.6995208761123 -2.39030979331884 0 3 0 1 0 64 63 63 2
150 25172 0 0 0 0 1 2 0 0 36.0273785078713 42.0260095824778 -0.0886177194438234 0 2 0 1 0 39 52 40 2
149 25172 0 0 0 0 1 2 0 0 40.974674880219 42.9130732375086 -0.446658708713271 0 1 0 1 0 56 56 50 2
150 25172 0 0 0 0 1 1 0 0 47.0800821355236 48.082135523614 1.4969923758923 0 3 0 1 0 50 56 63 2
147 25172 0 0 0 0 1 2 0 0 38.9377138945927 40.062970568104 1.06222831749369 0 2 0 1 0 64 56 46 2
150 25172 0 0 0 0 1 2 0 0 38.6858316221766 42.4339493497604 0.985505248364518 0 2 0 1 0 46 52 55 2
149 25172 0 0 0 0 1 1 1 0 35.813826146475 37.1471594798084 -0.779125341606329 0 2 0 1 0 50 56 46 2
149 25172 0 0 0 0 1 1 0 0 30.9952087611225 42.8281998631075 -0.216489501325769 0 1 0 1 0 46 52 63 2
150 25172 0 0 0 0 1 1 0 0 32.1259411362081 36.4544832306639 -0.600104846971605 0 1 0 1 0 56 63 63 2
147 25172 0 0 0 0 1 1 0 0 33.1416837782341 36.6406570841889 -0.242063857702158 0 2 0 1 0 50 49 32 2
149 25172 0 0 0 1 2 1 0 0 35.4962354551677 42.8281998631075 0.294997626202013 0 2 0 1 0 33 56 50 2
147 25172 0 0 0 0 1 1 0 0 42.8528405201916 50.0232717316906 -1.7765252402855 0 1 0 1 0 64 46 46 2
148 25172 0 0 0 0 1 1 0 0 42.9815195071869 45.9822039698836 -0.421084352336882 0 3 0 1 0 50 52 63 2
69 13394 0 0 0 0 1 1 0 0 46.5982203969884 52.8514715947981 0.243848913449235 0 3 0 1 0 64 63 55 2
148 25172 0 0 0 0 1 2 0 0 38.984257357974 40.6516084873374 0.704187328224239 0 1 0 1 0 46 56 63 2
147 25172 0 0 0 0 1 2 0 0 39.066392881588 43.233401779603 0.985505248364518 0 2 0 1 0 42 46 40 2
149 25172 0 0 0 0 1 1 0 0 47.5947980835045 41.09787816564 -1.3161868255105 0 1 0 1 0 64 63 55 2
149 25172 0 0 0 0 1 2 0 0 34.4147843942505 42.4229979466119 -0.19091514494938 0 1 0 1 0 42 49 31 2
153 25978 0 0 0 0 1 1 0 0 46.9787816563997 41.9794661190965 0.499592477213126 0 3 0 1 0 36 63 63 2
154 25978 0 0 0 1 2 1 0 0 44.1533196440794 37.7330595482546 -0.344361283207714 0 3 0 1 0 64 52 63 2
32 11335 0 0 0 1 2 2 0 1 34.9103353867214 35.9890485968515 0.294997626202013 0 1 1 1 1 50 63 63 2
32 11335 0 0 0 0 1 2 0 0 36.9856262833676 43.9808350444901 0.985505248364518 0 3 1 1 0 50 52 63 2
31 11335 0 0 0 0 1 2 0 0 34.6036960985626 34.5215605749487 0.601889902718682 0 3 1 1 1 36 43 35 2
32 11335 0 0 0 0 1 1 1 1 28.8104038329911 30.0616016427105 -1.13716633087578 0 2 1 1 0 50 49 50 2
30 11335 0 0 0 0 1 1 0 0 32.1533196440794 35.9863107460643 -0.727976628853551 0 2 1 0 0 56 63 55 2
31 11335 0 0 0 1 2 2 1 0 40.4490075290897 34.4476386036961 -0.702402272477162 0 1 1 1 0 50 63 63 2
31 11335 0 0 0 1 2 1 0 0 44.0684462696783 48.9856262833676 -0.0374690066910454 0 3 1 1 1 56 43 35 2
32 11335 0 0 0 1 2 2 1 1 35.4414784394251 39.192334017796 -0.881422767111885 0 1 1 1 0 50 56 63 2
35 11379 0 0 0 1 2 1 1 0 32.3887748117728 37.6399726214921 0.346146338954791 0 3 1 0 1 50 52 55 2
30 11335 0 0 0 1 2 1 1 0 45.3744010951403 47.5373032169747 0.039254062438122 0 1 1 1 1 56 63 55 2
30 11335 0 1 1 0 3 2 1 0 42.1464750171116 46.6447638603696 -1.18831504362855 0 3 1 1 0 50 63 63 2
33 11379 0 0 0 0 1 1 0 0 39.4852840520192 41.0677618069815 -0.216489501325769 0 2 1 1 0 56 56 37 2
151 25978 0 0 0 1 2 1 0 0 29.388090349076 31.6413415468857 -0.0886177194438234 0 2 0 1 0 56 49 43 2
152 25978 0 0 0 1 2 1 0 0 37.3524982888433 37.1909650924025 -1.16274068725216 0 1 0 1 0 42 63 55 2
152 25978 0 0 0 1 2 1 0 0 27.4058863791923 32.1587953456537 -0.881422767111885 0 2 0 1 0 50 63 55 2
151 25978 0 0 0 1 2 2 0 0 33.138945927447 36.8049281314168 -1.49520732014522 0 2 0 1 0 39 56 37 2
24 10991 0 0 0 0 1 2 0 0 35.1403148528405 37.7221081451061 -0.344361283207714 0 2 1 1 0 56 63 63 2
154 25978 0 1 1 0 3 1 0 0 49.864476386037 51.0308008213552 1.11337703024646 0 3 0 1 0 56 52 63 2
152 25978 0 0 0 0 1 1 0 1 36.4216290212183 38.8473648186174 -0.727976628853551 0 3 0 1 1 42 46 50 2
153 25978 0 0 0 1 2 1 0 0 47.6495550992471 46.8145106091718 -0.804699697982718 0 3 0 1 1 39 46 63 2
154 25978 0 0 0 0 1 2 0 0 37.9110198494182 46.8281998631075 -0.165340788572991 0 2 0 1 0 33 46 34 2
153 25978 1 1 1 1 3 1 0 0 34.6611909650924 42.0807665982204 -1.72537652753272 0 1 0 1 0 64 63 37 2
154 25978 0 0 0 0 1 1 1 0 42.8528405201916 50.0232717316906 -0.523381777842438 0 2 0 1 0 50 56 63 2
153 25978 0 0 0 0 1 2 1 0 29.596167008898 32.0465434633812 -1.3161868255105 0 2 0 1 0 33 63 63 2
152 25978 0 0 0 0 1 1 0 0 35.6440793976728 41.7330595482546 -0.676827916100773 0 2 0 1 0 50 39 32 2
152 25978 0 0 0 0 1 2 0 0 41.9767282683094 40.643394934976 1.54814108864508 0 3 0 1 0 50 63 46 2
152 25978 0 0 0 1 2 1 0 0 40.4106776180698 43.1622176591376 0.857633466482573 0 2 0 1 0 42 63 46 2
152 25978 0 0 0 0 1 2 0 0 39.2279260780287 39.8110882956879 1.57371544502147 0 3 0 1 0 50 41 55 2
45 11485 0 0 0 0 1 1 0 0 42.8966461327858 51.9014373716632 0.985505248364518 0 2 0 0 1 50 63 63 2
152 25978 0 0 0 1 2 1 0 0 38.5927446954141 41.5112936344969 -0.395509995960492 0 1 0 1 0 42 63 50 2
154 25978 0 0 0 0 1 1 1 0 44.1533196440794 48.9171800136893 0.601889902718682 0 2 0 1 0 46 63 63 2
46 11485 0 0 0 0 1 2 0 0 48.6707734428474 55.4962354551677 0.269423269825623 0 2 0 0 0 64 49 46 2
50 12344 0 0 0 0 1 1 0 0 35.1485284052019 47.5455167693361 -1.546356032898 0 2 0 1 0 64 56 43 2
45 11485 0 0 0 0 1 1 0 0 42.92128678987 46.4175222450376 0.755336040977017 0 3 0 1 1 64 49 63 2
9 10451 0 0 0 1 2 1 1 0 35.5427789185489 34.4558521560575 0.064828418814511 0 3 0 1 0 64 63 63 2
46 11485 0 1 1 1 3 2 0 0 38.2943189596167 37.2101300479124 -0.600104846971605 0 3 0 1 0 39 49 63 2
45 11485 0 0 0 1 2 2 0 0 35.7125256673511 41.4647501711157 -0.165340788572991 0 3 0 1 0 42 52 55 2
26 10991 0 0 0 1 2 1 0 1 43.9726214921287 45.4757015742642 1.29239752488119 1 3 1 1 0 64 63 63 2
24 10991 0 0 0 1 2 1 0 0 38.4777549623546 41.3935660506502 0.474018120836736 0 3 1 0 0 64 56 63 2
23 10991 0 0 0 0 1 2 0 0 33.3497604380561 33.1663244353183 -1.16274068725216 0 2 1 1 0 42 41 35 2
26 10991 0 0 0 0 1 1 0 0 44.4134154688569 46.0835044490075 0.729761684600627 0 1 1 1 0 56 52 55 2
47 11485 0 0 0 0 1 2 0 0 32.9801505817933 33.1471594798084 0.0904027751909 0 3 0 1 0 64 46 63 2
56 12387 0 0 0 0 1 1 0 0 41.2539356605065 44.5065023956194 -0.548956134218827 0 1 0 1 0 56 63 63 2
56 12387 0 0 0 1 2 2 0 0 37.4318959616701 38.8501026694045 0.832059110106184 0 2 0 1 1 50 49 46 2
55 12374 0 0 0 1 2 2 0 0 42.7132101300479 47.8001368925394 0.346146338954791 0 3 0 1 0 46 49 43 2
55 12374 0 0 0 0 1 1 0 0 33.3798767967146 36.7118412046543 -1.62307910202717 0 3 0 0 1 64 56 50 2
55 12374 0 0 0 0 1 2 0 0 47.9972621492129 35.8302532511978 1.13895138662285 0 2 0 0 0 50 56 46 2
55 12374 0 0 0 0 1 1 0 0 31.8850102669405 38.4914442162902 -0.47223306508966 0 2 0 1 0 64 63 55 2
56 12387 0 0 0 1 2 1 1 0 32.993839835729 39.9123887748118 -1.13716633087578 0 3 0 1 1 39 63 55 2
55 12374 1 1 1 1 3 2 0 0 39.2525667351129 36.8268309377139 0.218274557072845 0 3 0 1 0 64 63 55 2
55 12374 0 0 0 0 1 1 0 0 39.7043121149897 36.3668720054757 -0.165340788572991 0 3 0 1 0 56 52 55 2
45 11485 0 1 1 1 3 2 0 1 39.3730321697468 47.2087611225188 -0.446658708713271 0 2 0 1 1 64 52 63 2
45 11485 0 0 0 0 1 1 0 0 38.154688569473 44.5694729637235 -0.75355098522994 0 3 0 1 0 46 63 55 2
46 11485 0 0 0 1 2 1 0 1 32.6269678302532 36.7939767282683 -1.7765252402855 0 1 0 1 0 50 63 63 2
47 11485 0 0 0 0 1 1 0 0 38.7241615331964 43.7262149212868 1.65043851415063 0 3 0 1 0 64 52 63 2
47 11485 0 0 0 0 1 2 0 0 33.388090349076 32.807665982204 0.0904027751909 0 3 0 1 1 50 52 55 2
45 11485 0 0 0 1 2 1 0 1 33.9164955509925 35.8329911019849 -0.011894650314656 0 2 0 1 0 56 52 46 2
45 11485 0 0 0 0 1 1 0 0 43.3292265571526 58.7460643394935 -1.90439702216745 0 1 0 0 0 50 63 40 2
45 11485 0 0 0 1 2 1 0 0 43.0280629705681 44.1971252566735 0.729761684600627 0 2 0 1 0 42 63 55 2
45 11485 0 0 0 0 1 1 0 0 41.0704996577687 39.5674195756331 0.576315546342293 0 3 0 1 0 64 63 50 2
45 11485 0 0 0 1 2 2 0 0 30.1382614647502 37.4729637234771 -1.16274068725216 0 1 0 1 1 50 63 55 2
24 10991 0 0 0 0 1 2 0 0 39.1430527036277 64.8104038329911 1.0366539611173 0 3 1 1 1 46 39 63 2
45 11485 0 0 0 1 2 1 0 1 46.9295003422313 48.3504449007529 0.0904027751909 0 2 0 1 0 46 56 46 2
46 11485 0 0 0 0 1 1 0 0 39.0718685831622 41.990417522245 1.54814108864508 0 3 0 1 0 50 63 55 2
11 10481 1 0 1 0 3 2 0 0 38.1820670773443 38.7624914442163 0.729761684600627 0 2 0 1 0 46 52 55 2
46 11485 0 1 1 1 3 1 0 0 35.006160164271 52.8377823408624 0.474018120836736 0 3 0 1 0 24 36 26 2
13 10481 0 0 0 0 1 2 0 0 41.6700889801506 58.7460643394935 -0.0374690066910454 0 3 0 1 0 36 43 43 2
13 10481 0 0 0 1 2 1 0 0 37.2758384668036 38.6885694729637 -1.06044326174661 0 3 0 1 1 50 39 40 2
12 10481 0 1 1 0 3 2 0 0 36.0657084188912 40.7474332648871 0.525166833589515 0 1 0 1 0 56 52 46 2
47 11485 0 0 0 0 1 1 0 0 45.8918548939083 48.8925393566051 0.0904027751909 0 3 0 1 0 56 52 63 2
12 10481 0 0 0 1 2 1 1 0 36.8815879534565 57.1307323750856 0.985505248364518 0 3 0 1 0 50 49 50 2
46 11485 0 0 0 0 1 2 0 0 41.5058179329227 44.4216290212183 0.346146338954791 0 2 0 1 0 46 46 50 2
11 10481 0 0 0 1 2 2 0 0 38.0835044490075 40.1670088980151 0.857633466482573 0 3 0 1 0 39 49 50 2
11 10481 0 0 0 1 2 1 0 0 31.6659822039699 40.8459958932238 -0.932571479864663 0 2 0 1 0 46 56 55 2
46 11485 1 0 1 0 3 2 0 0 37.1718001368925 37.4182067077344 0.474018120836736 0 2 0 1 0 64 49 63 2
46 11485 0 0 0 0 1 2 0 0 46.009582477755 47.8439425051335 -0.267638214078547 0 2 0 0 0 64 56 55 2
11 10481 0 0 0 0 1 2 0 0 37.1718001368925 40.4955509924709 0.320571982578402 0 3 0 1 0 56 63 63 2
105 15903 1 0 1 1 3 2 0 0 26.3600273785079 28.1095140314853 -0.293212570454936 0 3 0 1 1 64 63 55 2
74 14613 0 1 1 1 3 1 0 0 32.974674880219 33.7221081451061 -0.523381777842438 0 2 0 1 0 39 39 40 2
74 14613 0 0 0 0 1 2 0 0 43.5373032169747 39.2060232717317 0.320571982578402 0 3 0 1 0 50 63 63 2
60 12417 0 0 0 0 1 1 0 0 35.6632443531828 35.4962354551677 0.064828418814511 0 2 0 1 0 50 63 63 2
54 12360 0 1 1 1 3 1 0 0 36.249144421629 37.0595482546201 -0.574530490595216 0 3 0 1 0 56 56 55 2
58 12417 0 0 0 1 2 2 0 0 41.1471594798084 42.0643394934976 1.31797188125758 0 2 0 1 0 42 63 55 2
59 12417 0 1 1 0 3 1 0 0 33.388090349076 32.3887748117728 -0.881422767111885 0 2 0 1 0 50 63 40 2
116 18246 0 0 0 0 1 2 0 1 39.62765229295 43.2498288843258 0.167125844320067 0 3 1 1 1 36 46 63 2
58 12417 0 0 0 0 1 1 0 1 22.3080082135524 24.1478439425051 -1.44405860739245 0 2 0 0 0 42 28 37 2
59 12417 0 1 1 0 3 2 0 0 29.8069815195072 39.8083504449008 -1.00929454899383 0 1 0 1 0 33 63 43 2
98 15573 0 0 0 0 1 1 1 0 42.0670773442847 42.1519507186858 1.01107960474091 0 2 0 1 0 42 63 63 2
98 15573 0 0 0 0 1 2 0 0 36.0848733744011 40.7474332648871 0.729761684600627 0 3 0 1 0 30 49 63 2
99 15573 0 0 0 0 1 1 0 0 35.8932238193018 40.4736481861739 0.985505248364518 0 2 0 1 1 42 41 46 2
157 26103 0 0 0 0 1 2 0 0 45.0130047912389 44.9281314168378 -0.804699697982718 0 2 0 1 0 42 56 63 2
157 26103 0 0 0 0 1 1 0 0 44.0958247775496 40.0958247775496 0.218274557072845 1 2 0 1 0 56 43 40 2
157 26103 0 0 0 0 1 2 0 0 40.7227926078029 44.7227926078029 -1.06044326174661 0 3 0 1 0 56 43 50 2
157 26103 0 0 0 1 2 2 0 0 34.4147843942505 37.2539356605065 0.985505248364518 0 3 0 0 0 50 56 63 2
157 26103 0 0 0 0 1 2 0 0 35.0280629705681 37.2785763175907 0.474018120836736 0 2 0 1 0 64 56 63 2
157 26103 0 0 0 1 2 1 0 0 44.0958247775496 40.0958247775496 0.218274557072845 1 2 0 1 0 56 46 50 2
133 20737 0 0 0 1 2 2 0 0 40.4818617385353 43.066392881588 0.985505248364518 0 3 1 1 0 64 56 50 2
134 20737 0 0 0 1 2 1 0 0 37.7275838466804 37.9794661190965 0.65303861547146 0 3 1 1 0 64 56 50 2
133 20737 0 0 0 1 2 2 0 1 43.4140999315537 42.9158110882957 1.24124881212841 0 3 1 1 0 64 49 55 2
135 20737 0 0 0 0 1 2 0 0 40.7419575633128 38.321697467488 1.80388465240897 0 3 1 1 1 64 52 50 2
135 20737 0 0 0 1 2 2 0 0 36.4052019164955 37.1581108829569 0.985505248364518 0 3 1 1 0 64 43 55 2
135 20737 0 0 0 0 1 2 0 0 40.7748117727584 42.3600273785079 0.985505248364518 0 3 1 1 0 64 49 63 2
135 20737 0 0 0 1 2 1 0 0 44.2710472279261 51.3073237508556 0.576315546342293 0 3 1 1 0 56 63 63 2
135 20737 0 0 0 1 2 1 0 0 47.4140999315537 48.7474332648871 1.11337703024646 0 3 1 1 1 64 56 63 2
133 20737 0 0 0 0 1 1 0 0 38.4284736481862 61.9329226557153 -0.0374690066910454 1 2 1 1 0 64 56 63 2
133 20737 0 0 0 1 2 2 0 0 39.6659822039699 38.1656399726215 1.70158722690341 0 3 1 1 0 64 56 63 2
133 20737 0 0 0 0 1 1 0 0 41.3524982888433 46.7707049965777 1.11337703024646 0 1 1 1 0 56 52 50 2
134 20737 1 1 1 1 3 1 0 0 41.4236824093087 46.1793292265572 0.985505248364518 0 3 1 1 0 64 56 50 2
106 16144 0 0 0 0 1 1 0 1 33.4127310061602 42.4969199178645 -0.727976628853551 0 3 0 1 0 56 39 29 2
98 15573 0 0 0 0 1 2 0 0 48.0711841204654 41.9028062970568 0.167125844320067 0 2 0 1 0 56 41 46 2
134 20737 0 0 0 0 1 2 0 1 43.2635181382615 43.0116358658453 -0.0630433630674344 0 3 1 1 0 56 52 63 2
115 18246 0 0 0 1 2 1 1 0 27.2361396303901 31.7344284736482 0.93435653561174 0 3 1 1 0 64 63 63 2
135 20737 0 0 0 0 1 2 1 0 40.5201916495551 44.8569472963723 1.39469495038674 0 3 1 0 0 36 34 63 2
133 20737 0 0 0 0 1 2 0 0 37.4373716632444 37.8562628336756 1.65043851415063 0 3 1 1 0 56 52 55 2
133 20737 0 0 0 0 1 1 0 0 37.6509240246407 40.3997262149213 -0.0630433630674344 0 1 1 1 0 64 49 50 2
133 20737 0 0 0 0 1 2 0 0 40.7227926078029 43.8083504449008 0.474018120836736 0 3 1 1 0 50 63 63 2
133 20737 0 0 0 0 1 2 0 0 43.8932238193018 44.8925393566051 1.70158722690341 0 1 1 1 0 56 52 63 2
163 26943 0 0 0 1 2 2 1 0 35.7426420260096 40.3230663928816 -0.881422767111885 0 2 0 1 0 42 52 55 2
164 26943 0 0 0 0 1 1 0 0 40.911704312115 46.7707049965777 -0.446658708713271 0 3 0 1 0 46 43 46 2
163 26943 0 0 0 1 2 2 1 0 40.8459958932238 51.3429158110883 -1.26503811275772 0 3 0 1 0 39 46 55 2
163 26943 0 1 1 1 3 1 0 0 39.9123887748118 39.5756331279945 -0.114192075820212 0 3 0 1 0 50 43 55 2
163 26943 0 0 0 1 2 1 0 0 43.1403148528405 44.8898015058179 -1.03486890537022 0 1 0 1 1 33 36 34 2
164 26943 1 1 1 1 3 1 0 0 27.4414784394251 30.9404517453799 -1.18831504362855 0 2 0 1 1 33 43 43 2
163 26943 0 0 0 0 1 2 1 0 33.7796030116359 33.0650239561944 -1.03486890537022 0 3 0 0 0 50 52 63 2
163 26943 0 0 0 0 1 2 0 0 39.4113620807666 45.0814510609172 -0.651253559724383 0 3 0 1 0 46 46 50 2
163 26943 0 0 0 1 2 1 0 0 38.0068446269678 50.9240246406571 -0.497807421466049 0 2 0 1 0 50 46 50 2
163 26943 1 1 1 1 3 1 0 0 38.4941820670773 40.5776865160849 -0.0886177194438234 0 3 0 1 1 50 49 55 2
3 10135 0 0 0 1 2 2 0 0 38.2450376454483 38.0780287474333 0.499592477213126 0 1 0 0 1 64 56 55 2
2 10135 0 0 0 0 1 2 0 0 40.9965776865161 40.829568788501 1.24124881212841 0 3 0 1 0 56 52 43 2
3 10135 0 0 0 1 2 2 0 0 43.460643394935 47.3757700205339 0.218274557072845 1 2 0 1 0 50 56 63 2
1 10135 0 0 0 1 2 2 0 0 41.3223819301848 51.4086242299795 0.167125844320067 0 3 0 1 0 46 46 31 2
3 10135 1 1 1 1 3 2 0 0 38.6967830253251 43.5318275154004 0.729761684600627 0 3 0 1 0 50 63 63 2
3 10135 1 1 1 1 3 2 0 0 40.4325804243669 46.9267624914442 0.601889902718682 0 3 0 1 0 50 46 50 2
3 10135 0 0 0 1 2 1 0 0 38.9404517453799 38.7707049965777 0.857633466482573 0 2 0 1 0 42 43 35 2
1 10135 0 0 0 0 1 2 0 0 38.3463381245722 40.1806981519507 -0.702402272477162 0 3 0 1 0 36 49 37 2
154 25978 0 0 0 1 2 2 0 1 39.2470910335387 45.8398357289528 1.24124881212841 1 2 0 1 0 50 63 63 2
48 11619 0 0 0 1 2 1 0 0 41.6591375770021 41.9657768651608 0.857633466482573 0 3 1 1 0 30 49 34 2
116 18246 0 0 0 1 2 1 0 0 36.974674880219 38.3874058863792 0.832059110106184 1 2 1 1 0 56 63 63 2
24 10991 0 0 0 0 1 1 0 0 30.8911704312115 33.3032169746749 -0.293212570454936 0 2 1 1 0 50 52 55 2
20 10794 0 0 0 1 2 1 1 0 38.6913073237509 48.8596851471595 -0.881422767111885 0 3 1 1 0 56 63 55 2
114 18246 0 0 0 0 1 1 0 0 40.7501711156742 46.3353867214237 0.729761684600627 0 2 1 1 0 56 46 63 2
115 18246 0 0 0 1 2 1 0 0 34.6611909650924 34.8145106091718 -1.00929454899383 0 2 1 1 0 50 49 63 2
115 18246 0 0 0 0 1 1 1 0 30.6858316221766 37.2731006160164 -1.80209959666189 0 3 0 1 0 33 63 63 2
86 15287 0 0 0 1 2 2 0 0 31.8877481177276 33.2210814510609 0.192700200696456 0 3 0 1 1 39 36 37 2
103 15903 0 0 0 0 1 2 0 0 41.5797399041752 44.0958247775496 0.422869408083958 0 2 0 1 0 64 46 63 2
103 15903 1 1 1 1 3 2 0 0 41.6071184120465 44.6078028747433 0.729761684600627 0 3 0 1 1 64 63 63 2
105 15903 0 0 0 0 1 1 0 1 35.1485284052019 39.3127994524298 0.474018120836736 0 3 0 1 0 56 52 55 2
102 15903 0 0 0 0 1 1 0 0 33.4318959616701 42.92128678987 -1.7765252402855 0 1 0 1 0 56 63 55 2
60 12417 1 1 1 1 3 1 1 0 32.4298425735797 29.9301848049281 0.37172069533118 0 1 0 1 0 56 49 50 2
105 15903 0 0 0 1 2 2 0 0 33.4264202600958 36.6789869952088 1.08780267387007 0 1 0 1 0 56 56 50 2
104 15903 0 0 0 0 1 1 0 0 44.3641341546886 43.6933607118412 -1.3161868255105 0 3 0 1 1 64 56 55 2
103 15903 0 0 0 0 1 1 0 0 31.3073237508556 32.8952772073922 -0.651253559724383 0 2 0 1 0 64 63 55 2
101 15903 0 0 0 1 2 2 0 0 41.9219712525667 41.4182067077344 1.36912059401035 0 3 0 1 1 64 63 63 2
102 15903 0 0 0 1 2 1 1 0 27.6112251882272 33.6810403832991 -1.06044326174661 0 2 0 1 0 50 63 55 2
101 15903 0 0 0 0 1 2 0 0 38.5735797399042 38.0752908966461 -0.0886177194438234 0 2 0 1 0 56 39 29 2
103 15903 0 0 0 1 2 2 1 0 32.0930869267625 41.5906913073238 -1.72537652753272 0 2 0 0 0 39 52 46 2
101 15903 0 0 0 0 1 1 0 0 36.7474332648871 34.9158110882957 0.218274557072845 0 1 0 1 0 64 49 55 2
103 15903 0 0 0 0 1 1 0 0 33.2457221081451 48.4079397672827 0.474018120836736 0 3 0 1 0 56 52 63 2
105 15903 0 0 0 0 1 2 0 0 36.3915126625599 45.6427104722793 0.985505248364518 0 3 0 1 0 56 56 63 2
101 15903 0 0 0 1 2 1 0 0 36.2765229295003 35.7754962354552 -0.0886177194438234 0 2 0 1 0 50 63 63 2
102 15903 0 0 0 0 1 1 0 0 36.2327173169062 48.394250513347 0.422869408083958 0 1 0 1 0 56 63 63 2
31717 31717 0 0 0 1 2 2 0 0 27.5208761122519 29.1909650924025 -1.3161868255105 0 2 0 1 0 56 56 63 2
104 15903 0 0 0 0 1 2 1 0 35.006160164271 46.6967830253251 -1.18831504362855 0 2 0 0 0 56 52 55 2
102 15903 0 0 0 0 1 1 0 0 39.6084873374401 34.2532511978097 -1.34176118188689 0 3 0 1 0 50 52 37 2
102 15903 0 0 0 1 2 2 0 0 40.7583846680356 45.5906913073238 1.01107960474091 0 2 0 1 0 30 28 20 2
102 15903 0 0 0 0 1 1 0 0 31.1403148528405 32.6406570841889 -1.3161868255105 0 3 0 1 1 50 63 55 2
102 15903 0 0 0 0 1 1 0 0 34.3463381245722 33.4811772758385 -1.49520732014522 0 1 0 1 0 64 56 63 2
104 15903 0 0 0 1 2 2 0 0 34.7624914442163 35.5154004106776 0.474018120836736 0 3 0 1 0 56 52 63 2
103 15903 0 1 1 1 3 2 0 1 43.1403148528405 29.0184804928131 0.857633466482573 0 2 0 1 0 42 46 63 2
102 15903 0 0 0 0 1 2 0 0 41.3963039014374 43.564681724846 1.36912059401035 0 3 0 1 0 56 63 63 2
105 15903 1 1 1 0 3 2 0 0 35.192334017796 50.1930184804928 -0.523381777842438 0 1 0 1 1 39 34 32 2
103 15903 0 0 0 1 2 2 1 1 36.8487337440109 48.435318275154 1.11337703024646 0 3 0 1 0 39 46 37 2
101 15903 0 1 1 1 3 1 0 0 41.864476386037 45.9493497604381 -0.0886177194438234 0 2 0 1 0 64 36 55 2
104 15903 0 0 0 0 1 1 0 0 31.64681724846 41.1498973305955 1.47141801951591 0 2 0 1 0 56 56 55 2
105 15903 1 1 1 1 3 1 0 0 45.1827515400411 48.9308692676249 1.44584366313952 0 3 0 1 0 64 52 46 2
102 15903 0 0 0 1 2 2 0 0 40.3285420944559 44.580424366872 0.218274557072845 0 3 0 1 0 56 52 46 2
49 11619 0 0 0 1 2 1 1 0 25.7604380561259 35.6796714579055 0.704187328224239 0 3 1 1 0 50 63 63 2
49 11619 0 0 0 0 1 1 0 0 45.2484599589322 49.3251197809719 0.985505248364518 1 2 1 0 0 50 41 31 2
48 11619 0 0 0 0 1 2 0 0 43.8193018480493 41.9849418206708 1.0366539611173 0 2 1 1 0 64 56 63 2
20 10794 0 0 0 1 2 1 0 0 27.6112251882272 33.2813141683778 -0.216489501325769 0 1 1 1 0 46 63 35 2
104 15903 0 0 0 1 2 1 0 0 36.9993155373032 40 -0.19091514494938 0 3 0 1 0 56 56 63 2
61 12510 0 0 0 1 2 1 0 0 43.9233401779603 48.3340177960301 1.9573307906673 0 2 0 1 0 46 46 40 2
49 11619 0 0 0 0 1 1 0 0 45.2703627652293 46.1026694045175 1.24124881212841 0 2 1 1 0 64 36 20 2
104 15903 1 0 1 1 3 2 1 0 40.1587953456537 38.9048596851472 -0.216489501325769 0 3 0 1 0 50 63 63 2
48 11619 0 0 0 0 1 1 0 0 45.2484599589322 47.3264887063655 0.985505248364518 1 2 1 0 0 46 46 46 2
122 18726 1 0 1 0 3 2 0 1 40.1697467488022 36.5420944558522 -1.3161868255105 0 3 1 1 1 50 52 50 2
48 11619 0 0 0 0 1 2 0 0 44.5010266940452 31.5865845311431 0.985505248364518 0 2 1 1 0 33 43 55 2
102 15903 0 0 0 1 2 2 0 0 47.2251882272416 47.3045859000684 -1.64865345840356 0 2 0 1 0 20 43 50 2
49 11619 0 0 0 0 1 1 0 0 37.9794661190965 43.9808350444901 0.857633466482573 0 2 1 1 0 42 39 50 2
48 11619 0 0 0 0 1 2 1 0 36.8542094455852 37.9794661190965 -0.0630433630674344 0 3 1 1 0 50 63 63 2
105 15903 0 0 0 0 1 1 1 0 42.3052703627652 39.5592060232717 -0.165340788572991 0 3 0 1 0 56 56 63 2
48 11619 0 0 0 0 1 2 0 0 37.7084188911704 37.5414099931554 -0.75355098522994 0 3 1 1 0 56 56 63 2
153 25978 0 0 0 1 2 1 0 1 28.6461327857632 31.813826146475 -0.19091514494938 1 1 0 1 0 56 34 43 2
122 18726 0 0 0 0 1 1 0 0 37.596167008898 39.6824093086927 -0.75355098522994 0 2 1 1 0 56 52 50 2
98 15573 0 0 0 0 1 1 0 1 40.5941136208077 47.8439425051335 -1.06044326174661 0 2 0 1 1 39 63 37 2
104 15903 1 1 1 1 3 2 0 0 36.9555099247091 40.4517453798768 1.01107960474091 0 1 0 1 0 39 52 35 2
49 11619 0 0 0 0 1 1 0 0 38.90212183436 40.9856262833676 1.54814108864508 0 3 1 1 0 56 63 63 2
48 11619 0 0 0 1 2 1 0 0 39.0691307323751 35.7344284736482 -0.395509995960492 0 2 1 1 0 56 31 55 2
101 15903 1 1 1 1 3 2 0 0 34.1409993155373 29.9301848049281 0.346146338954791 0 2 0 1 0 64 52 50 2
131 19721 0 0 0 0 1 2 1 1 46.3025325119781 46.2724161533196 1.36912059401035 0 3 1 1 1 36 41 40 2
18 10615 0 0 0 0 1 2 0 0 37.8918548939083 44.0602327173169 1.13895138662285 0 2 0 1 0 50 63 63 2
161 26930 0 0 0 0 1 1 1 0 27.4004106776181 33.2375085557837 -1.44405860739245 0 2 1 1 0 46 49 50 2
60 12417 0 0 0 1 2 1 1 0 26.3983572895277 31.2799452429843 -0.446658708713271 0 3 1 0 0 50 43 50 2
83 15260 0 0 0 1 2 1 0 0 24.249144421629 25.4948665297741 -1.00929454899383 0 1 1 1 0 50 56 63 2
162 26930 0 0 0 0 1 2 0 0 40.2765229295003 36.8569472963723 0.474018120836736 0 2 1 1 0 30 41 40 2
162 26930 0 0 0 0 1 2 0 0 39.233401779603 42.6447638603696 0.474018120836736 0 3 1 1 0 36 36 43 2
160 26930 0 0 0 1 2 1 0 0 36.1642710472279 37.409993155373 0.857633466482573 0 3 1 1 0 64 63 63 2
159 26930 0 0 0 0 1 2 0 0 35.6440793976728 43.5592060232717 1.9573307906673 0 2 1 1 0 50 63 55 2
159 26930 0 0 0 0 1 1 1 0 37.0622861054073 45.3908281998631 1.24124881212841 0 2 1 1 0 56 63 63 2
160 26930 0 0 0 1 2 1 1 0 47.0636550308008 46.3874058863792 -0.497807421466049 0 3 1 1 0 50 63 63 2
73 13621 1 0 1 0 3 2 0 0 35.4715947980835 35.8056125941136 -0.318786926831325 0 1 0 1 0 46 34 50 2
89 15290 0 1 1 0 3 2 0 0 34.7214236824093 40.5557837097878 -1.00929454899383 0 3 1 1 0 46 52 55 2
90 15290 0 0 0 1 2 2 0 0 43.1540041067762 42.2395619438741 -0.625679203347994 0 2 1 1 0 50 52 63 2
90 15290 0 0 0 0 1 1 0 0 41.4866529774127 51.2388774811773 0.678612971847849 0 2 1 1 0 36 52 55 2
89 15290 0 0 0 0 1 2 0 0 38.2669404517454 42.4284736481862 0.985505248364518 0 3 1 1 0 42 43 63 2
89 15290 0 0 0 1 2 2 0 0 43.1895961670089 46.6036960985626 1.54814108864508 0 2 1 1 0 46 43 63 2
90 15290 0 0 0 1 2 2 1 0 34.1848049281314 47.6002737850787 0.243848913449235 0 3 1 1 0 56 63 63 2
89 15290 0 0 0 0 1 1 0 0 45.2457221081451 47.3237508555784 0.601889902718682 0 2 1 1 1 64 56 63 2
89 15290 0 0 0 0 1 1 0 0 37.7248459958932 51.7262149212868 -0.344361283207714 0 3 1 1 0 50 43 55 2
90 15290 0 1 1 0 3 1 0 0 45.0239561943874 47.27446954141 -1.62307910202717 0 1 1 1 0 56 56 63 2
90 15290 0 0 0 0 1 1 0 1 38.3874058863792 46.3874058863792 0.985505248364518 0 3 1 1 0 36 49 46 2
122 18726 0 0 0 1 2 2 0 0 44.3367556468172 39.337440109514 1.54814108864508 0 2 1 1 1 36 56 63 2
22 10794 0 0 0 0 1 2 0 0 36.4490075290897 32.6105407255305 1.11337703024646 0 3 1 1 0 50 52 46 2
121 18726 0 0 0 1 2 2 1 0 36.829568788501 52.5776865160849 -0.625679203347994 0 3 1 1 0 36 36 63 2
120 18726 0 0 0 1 2 2 1 0 35.4880219028063 46.3244353182752 1.57371544502147 0 3 1 1 0 39 34 46 2
49 11619 0 0 0 0 1 2 1 1 41.7357973990418 41.6536618754278 -0.369935639584103 0 1 1 1 0 64 56 63 2
48 11619 0 0 0 0 1 2 1 0 37.8781656399726 34.5927446954141 -0.19091514494938 0 3 1 1 0 64 46 55 2
122 18726 0 0 0 0 1 1 1 0 36.227241615332 39.2251882272416 -1.39290989463967 0 1 1 1 0 50 52 35 2
161 26930 0 0 0 0 1 1 0 0 42.7460643394935 47.4989733059548 0.218274557072845 0 2 1 1 0 64 52 63 2
159 26930 1 0 1 1 3 1 0 0 38.5434633812457 39.296372347707 1.80388465240897 0 2 1 1 0 64 52 46 2
162 26930 0 0 0 0 1 1 1 0 26.7707049965777 39.0225872689938 -1.46963296376883 0 1 1 1 0 64 63 63 2
158 26930 0 0 0 1 2 1 1 1 26.3189596167009 32.6406570841889 -1.06044326174661 0 3 1 1 0 46 63 63 2
158 26930 0 0 0 0 1 1 1 0 43.1430527036277 52.4818617385353 0.985505248364518 0 2 1 0 0 50 56 46 2
171 79005 0 0 0 0 1 1 0 0 38.2614647501711 37.5934291581109 0.678612971847849 0 3 1 1 0 56 63 63 2
160 26930 1 1 1 1 3 1 0 0 34.1601642710472 38.4914442162902 0.474018120836736 0 2 1 1 0 56 49 55 2
161 26930 0 0 0 0 1 1 0 1 42.2313483915127 38.0643394934976 1.16452574299924 0 3 1 1 0 46 41 55 2
158 26930 0 0 0 0 1 2 0 0 42.7132101300479 44.227241615332 -0.727976628853551 0 3 1 1 0 64 63 63 2
162 26930 0 0 0 1 2 2 1 0 29.2511978097194 36.5831622176591 -0.983720192617441 0 2 1 1 0 39 36 46 2
161 26930 0 0 0 1 2 1 1 0 38.8993839835729 40.0711841204654 -0.19091514494938 0 3 1 1 0 64 63 63 2
161 26930 0 0 0 0 1 1 0 0 41.4182067077344 50.0041067761807 0.729761684600627 0 3 1 1 0 64 49 46 2
40 11442 1 0 1 0 3 1 0 0 32.7364818617385 39.0718685831622 0.985505248364518 0 2 1 1 0 50 34 50 2
42444 42444 0 0 0 1 2 1 0 0 42.8117727583847 46.8966461327858 1.36912059401035 0 3 1 1 0 33 52 35 2
132 19721 0 0 0 0 1 1 1 0 40.5338809034908 41.9657768651608 -1.3161868255105 0 3 1 1 1 50 46 46 2
42444 42444 0 0 0 1 2 2 0 0 43.8466803559206 48.1806981519507 0.985505248364518 0 2 1 1 0 50 49 50 2
132 19721 0 0 0 1 2 2 1 0 33.4784394250513 35.1895961670089 -1.3161868255105 0 1 1 1 0 56 46 43 2
128 19721 0 0 0 0 1 1 0 0 34.3436002737851 36.0164271047228 -0.242063857702158 0 3 1 1 0 50 46 37 2
128 19721 1 1 1 1 3 2 0 0 48.0246406570842 50.5188227241615 1.11337703024646 0 3 1 1 0 27 31 37 2
38 11442 1 0 1 0 3 2 0 0 26.9568788501027 47.4113620807666 -0.983720192617441 0 3 1 1 0 64 52 50 2
131 19721 0 0 0 1 2 1 1 0 36.249144421629 41.1635865845311 0.192700200696456 0 3 1 1 0 64 56 63 2
129 19721 0 0 0 1 2 2 0 0 41.9849418206708 51.9014373716632 0.550741189965904 0 3 1 1 0 39 43 46 2
132 19721 0 0 0 0 1 1 1 0 36.2929500342231 39.7891854893908 -0.369935639584103 0 3 1 1 0 50 63 63 2
37 11442 0 0 0 0 1 2 0 0 42.0616016427105 46.9760438056126 -1.7765252402855 0 1 1 1 0 50 46 43 2
129 19721 0 0 0 0 1 1 0 0 48.9856262833676 53.5660506502396 1.54814108864508 0 2 1 1 0 50 46 55 2
127 19721 0 0 0 0 1 2 0 0 38.7268993839836 41.3935660506502 -0.344361283207714 0 3 1 1 1 36 36 43 2
39 11442 0 0 0 1 2 2 1 1 27.1485284052019 42.0780287474333 -0.293212570454936 0 2 1 1 0 64 56 63 2
5 10148 0 0 0 0 1 2 1 0 35.7125256673511 36.2327173169062 0.218274557072845 0 3 1 1 0 50 46 50 2
89 15290 0 0 0 0 1 1 0 0 41.7357973990418 47.5701574264203 0.908782179235351 0 3 1 1 0 42 63 43 2
91 15290 0 0 0 0 1 2 0 1 35.3045859000684 40.8021902806297 0.576315546342293 0 2 1 1 0 50 49 43 2
73 13621 0 0 0 1 2 1 0 0 38.6475017111567 48.3121149897331 -0.75355098522994 0 2 0 1 0 64 52 55 2
121 18726 0 0 0 0 1 2 1 0 31.8083504449008 32.0602327173169 -1.3161868255105 0 2 1 1 0 30 36 63 2
124 19255 0 0 0 1 2 1 0 1 40.0027378507871 63.5838466803559 0.0904027751909 0 2 0 1 1 50 63 55 2
126 19255 0 0 0 0 1 1 0 0 37.4401095140315 47.7754962354552 0.65303861547146 0 3 0 1 0 56 43 55 2
90 15290 0 0 0 0 1 1 0 0 32.1834360027378 38.9787816563997 -0.779125341606329 0 2 1 1 0 39 63 63 2
90 15290 0 0 0 1 2 2 0 0 40.9390828199863 37.2731006160164 0.985505248364518 1 1 1 1 0 50 63 63 2
51 12357 1 0 1 0 3 2 0 0 33.3415468856947 29.4182067077344 0.729761684600627 0 2 0 1 0 56 52 46 2
108 17089 0 0 0 0 1 1 0 0 39.3319644079398 48.1697467488022 -1.67422781477995 0 2 0 1 0 46 52 55 2
107 17089 0 0 0 0 1 2 0 0 30.6803559206023 33.9329226557153 -0.600104846971605 0 3 0 1 1 50 56 63 2
107 17089 0 0 0 0 1 1 0 0 40.2299794661191 39.9780971937029 0.883207822858962 0 3 0 1 0 46 56 43 2
108 17089 0 0 0 1 2 1 0 0 40.9500342231348 41.782340862423 0.729761684600627 0 2 0 1 0 46 63 55 2
108 17089 0 0 0 0 1 2 0 0 45.8507871321013 46.1875427789185 0.422869408083958 0 2 0 0 0 42 56 63 2
108 17089 1 1 1 1 3 2 0 1 35.296372347707 32.7118412046543 0.474018120836736 0 2 0 1 0 46 39 55 2
107 17089 0 0 0 0 1 2 0 0 34.9048596851472 38.4859685147159 -0.548956134218827 0 2 0 1 0 50 43 50 2
108 17089 0 0 0 1 2 2 0 0 37.9876796714579 38.2368240930869 0.729761684600627 0 3 0 1 0 46 31 43 2
108 17089 0 0 0 0 1 2 0 0 38.4969199178645 43.3347022587269 0.064828418814511 0 2 0 1 0 50 63 63 2
111 18066 0 0 0 0 1 2 0 0 43.1430527036277 43.2279260780287 1.42026930676313 0 2 0 1 0 39 49 55 2
87 15287 0 0 0 1 2 1 1 1 38.2422997946612 37.242984257358 -0.676827916100773 0 3 1 0 0 42 46 50 2
86 15287 0 0 0 1 2 1 0 0 39.1786447638604 39.5947980835045 1.24124881212841 0 3 1 1 0 64 56 55 2
87 15287 0 0 0 0 1 2 0 0 41.1854893908282 49.5989048596851 1.36912059401035 0 3 1 1 0 50 52 63 2
87 15287 0 0 0 0 1 2 0 0 34.5735797399042 41.6591375770021 0.729761684600627 0 3 1 1 0 46 46 46 2
87 15287 1 0 1 1 3 2 0 0 39.4414784394251 37.3552361396304 1.70158722690341 0 3 1 1 0 36 43 55 2
107 17089 0 0 0 0 1 2 0 0 32.9007529089665 33.4811772758385 -1.00929454899383 0 2 0 1 0 50 63 63 2
107 17089 0 0 0 0 1 1 0 0 37.5660506502396 44.6516084873374 0.294997626202013 0 2 0 1 1 50 56 63 2
107 17089 0 0 0 0 1 2 0 0 37.5797399041752 49.1143052703628 -1.06044326174661 0 3 0 1 0 56 63 63 2
107 17089 0 0 0 0 1 1 0 0 30.1026694045175 42.3299110198494 -0.19091514494938 0 3 0 1 0 46 56 55 2
47 11485 0 0 0 0 1 1 0 0 44.5010266940452 40.0958247775496 -0.0374690066910454 0 3 0 1 0 64 63 63 2
108 17089 0 0 0 0 1 1 0 0 45.3223819301848 44.6817248459959 -0.497807421466049 0 2 0 1 0 64 63 63 2
108 17089 0 0 0 0 1 1 0 0 26.6447638603696 27.9808350444901 -1.52078167652161 0 2 0 1 0 46 52 46 2
107 17089 0 0 0 1 2 1 0 0 39.1731690622861 46.0068446269678 0.064828418814511 0 3 0 1 1 56 49 55 2
84 15273 0 0 0 0 1 2 1 0 37.7987679671458 43.3839835728953 -0.165340788572991 0 3 1 1 0 42 20 34 2
110 18066 0 0 0 0 1 1 1 0 33.8097193702943 44.9856262833676 0.192700200696456 0 3 0 1 0 50 56 63 2
118 18606 0 0 0 0 1 1 0 0 43.7453798767967 47.9123887748118 0.218274557072845 0 3 0 1 1 64 63 63 2
122 18726 0 0 0 0 1 1 0 0 32.9144421629021 36.5010266940452 1.9573307906673 0 2 1 0 1 64 63 55 2
49 11619 0 0 0 0 1 2 1 0 36.8542094455852 38.6858316221766 1.13895138662285 0 3 1 1 0 46 43 63 2
80 15260 0 0 0 0 1 2 0 0 32.0876112251882 44.0876112251882 -0.676827916100773 0 3 1 1 0 27 63 55 2
96 15317 0 0 0 0 1 2 0 0 37.4346338124572 36.7720739219713 1.52256673226869 0 2 1 1 0 64 56 63 2
96 15317 0 0 0 1 2 1 0 0 40.7939767282683 41.8343600273785 1.19010009937563 0 3 1 1 1 64 52 55 2
95 15317 1 1 1 1 3 2 0 0 42.1327857631759 43.5455167693361 -0.0630433630674344 0 2 1 1 0 64 56 63 2
97 15317 0 0 0 0 1 2 0 0 41.0841889117043 41.8316221765914 1.13895138662285 0 3 1 1 0 64 63 63 2
96 15317 1 1 1 1 3 2 0 0 38.92128678987 46.5023956194387 1.42026930676313 0 2 1 0 0 64 56 63 2
80 15260 0 0 0 1 2 2 0 0 40.5667351129363 44.580424366872 0.729761684600627 0 3 1 1 1 42 46 55 2
97 15317 1 0 1 0 3 2 1 1 49.3223819301848 56.8158795345654 0.857633466482573 0 2 1 0 0 64 46 46 2
94 15317 0 0 0 0 1 2 0 0 37.8398357289528 43.1430527036277 1.24124881212841 0 3 1 1 0 50 46 55 2
95 15317 1 0 1 1 3 2 0 0 45.4866529774127 50.2422997946612 1.39469495038674 0 2 1 1 0 64 63 63 2
94 15317 0 0 0 0 1 1 0 0 30.009582477755 31.1786447638604 0.115977131567289 0 3 1 1 1 64 63 55 2
94 15317 0 0 0 1 2 1 0 0 43.4140999315537 45.8288843258042 0.985505248364518 0 2 1 1 0 46 52 46 2
96 15317 0 0 0 1 2 1 1 0 43.3347022587269 57.8343600273785 0.218274557072845 0 3 1 1 1 64 63 50 2
95 15317 0 0 0 0 1 2 0 0 47.0225872689938 45.8535249828884 0.832059110106184 0 3 1 1 0 50 63 63 2
95 15317 0 0 0 0 1 1 0 0 41.7960301163587 44.2162902121834 0.422869408083958 0 2 1 1 0 56 63 50 2
95 15317 0 0 0 0 1 2 0 0 39.7891854893908 48.4517453798768 0.985505248364518 0 3 1 1 0 64 63 63 2
97 15317 0 0 0 0 1 2 0 0 46.590006844627 41.2621492128679 1.39469495038674 0 3 1 1 0 64 49 63 2
95 15317 0 0 0 0 1 2 0 0 36.0958247775496 43.2607802874743 0.985505248364518 0 3 1 1 1 50 63 55 2
20 10794 0 0 0 1 2 2 1 1 33.2128678986995 43.7563312799452 1.06222831749369 0 3 1 1 0 56 56 63 2
97 15317 0 0 0 0 1 2 0 0 36.870636550308 42.1218343600274 1.24124881212841 0 3 1 1 0 50 49 55 2
95 15317 0 0 0 0 1 1 0 0 36.9856262833676 37.1526351813826 0.704187328224239 0 3 1 1 0 50 56 63 2
95 15317 0 0 0 0 1 2 0 0 37.8097193702943 36.9774127310062 1.42026930676313 0 3 1 1 1 42 41 46 2
120 18726 0 0 0 1 2 2 0 0 34.5927446954141 48.3367556468172 0.167125844320067 0 1 1 1 0 56 56 63 2
97 15317 0 0 0 0 1 1 0 0 47.4140999315537 46.6611909650924 1.9573307906673 0 2 1 1 0 56 63 63 2
94 15317 0 0 0 1 2 1 0 0 41.2073921971253 41.0403832991102 0.985505248364518 0 3 1 1 0 64 46 50 2
95 15317 0 0 0 0 1 1 0 1 30.4476386036961 25.7850787132101 -1.3161868255105 0 2 1 1 1 50 52 50 2
1 10135 1 0 1 1 3 1 0 0 39.2525667351129 41.9164955509925 1.57371544502147 1 2 0 1 0 64 63 40 2
1 10135 1 0 1 1 3 1 0 0 39.2525667351129 41.9164955509925 1.57371544502147 1 2 0 1 0 64 63 55 2
78 15257 0 0 0 0 1 2 0 0 38.5188227241615 40.0246406570842 0.218274557072845 0 3 1 1 0 50 56 55 2
94 15317 0 0 0 0 1 2 0 0 43.2607802874743 50.2450376454483 0.601889902718682 0 3 1 1 0 64 46 55 2
78 15257 0 0 0 0 1 1 0 0 40.3039014373717 43.0527036276523 0.192700200696456 0 3 1 1 0 56 52 46 2
21 10794 0 0 0 0 1 1 1 0 27.8877481177276 28.8870636550308 -1.3161868255105 0 2 1 1 0 56 52 55 2
20 10794 0 0 0 0 1 1 1 0 34.5927446954141 45.927446954141 -1.18831504362855 0 2 1 1 0 64 63 46 2
22 10794 0 0 0 1 2 1 1 0 35.0034223134839 41.5852156057495 0.039254062438122 0 2 1 1 0 50 63 63 2
21 10794 1 1 1 1 3 2 0 0 41.9958932238193 45.1471594798084 -0.446658708713271 0 2 1 1 1 42 49 50 2
22 10794 0 0 0 0 1 1 0 0 25.7056810403833 52.662559890486 0.601889902718682 0 1 1 1 0 50 63 63 2
22 10794 0 0 0 1 2 2 1 0 44.4407939767283 43.4387405886379 1.08780267387007 0 3 1 1 1 36 52 55 2
78 15257 1 1 1 0 3 1 0 0 39.6933607118412 44.3121149897331 0.167125844320067 0 2 1 1 0 56 56 63 2
22 10794 0 0 0 0 1 1 1 0 32.4407939767283 27.6933607118412 -0.932571479864663 0 1 1 1 0 64 63 55 2
22 10794 0 0 0 1 2 1 1 0 45.1663244353183 55.4962354551677 -0.114192075820212 0 3 1 1 0 56 52 63 2
20 10794 0 0 0 1 2 2 0 0 38.3572895277207 38.1902806297057 -0.932571479864663 0 3 1 1 1 56 46 50 2
21 10794 0 0 0 0 1 2 1 0 42.8254620123203 40.9883641341547 0.37172069533118 0 1 1 1 0 39 52 55 2
21 10794 1 0 1 0 3 2 1 1 38.8966461327858 31.2799452429843 -0.830274054359107 0 2 1 1 0 39 63 55 2
22 10794 0 0 0 0 1 1 0 0 43.4140999315537 45.6618754277892 1.11337703024646 0 2 1 1 0 50 52 55 2
22 10794 0 0 0 0 1 1 0 0 42.2012320328542 41.6974674880219 0.499592477213126 0 2 1 1 0 50 52 46 2
20 10794 0 0 0 1 2 1 0 0 32.8213552361396 35.9890485968515 -0.267638214078547 0 2 1 1 1 56 63 63 2
20 10794 0 0 0 0 1 2 1 0 41.07871321013 51.0773442847365 0.064828418814511 0 2 1 1 0 64 63 63 2
20 10794 0 0 0 0 1 1 0 1 42.90212183436 37.0677618069815 0.243848913449235 0 2 1 1 0 56 56 46 2
21 10794 0 0 0 1 2 1 1 0 33.4948665297741 34.570841889117 -0.625679203347994 0 2 1 1 0 33 63 55 2
21 10794 0 0 0 1 2 1 1 0 42.2505133470226 31.3319644079398 -1.3161868255105 0 3 1 1 0 46 63 55 2
21 10794 0 0 0 1 2 2 1 0 27.4004106776181 41.347022587269 -1.3161868255105 0 2 1 1 0 50 63 63 2
20 10794 0 0 0 1 2 2 1 0 29.3607118412047 35.192334017796 -2.05784316042578 0 2 1 1 0 24 63 43 2
20 10794 0 0 0 0 1 2 1 0 39.1978097193703 38.1629021218344 -0.216489501325769 0 2 1 1 0 50 52 63 2
22 10794 0 0 0 0 1 1 0 0 40.3422313483915 41.7549623545517 0.115977131567289 0 3 1 1 0 56 46 46 2
21 10794 0 0 0 1 2 2 1 0 25.6262833675565 42.4969199178645 -0.446658708713271 0 3 1 0 0 50 56 63 2
22 10794 0 0 0 0 1 1 0 0 43.3264887063655 45.8261464750171 0.729761684600627 0 3 1 1 1 64 52 63 2
171 79005 0 0 0 1 2 1 1 0 37.45106091718 34.0396988364134 0.346146338954791 0 3 1 0 0 56 63 63 2
21 10794 0 0 0 0 1 2 1 0 44.0684462696783 22.0807665982204 0.474018120836736 0 3 1 1 0 27 52 37 2
80 15260 0 0 0 0 1 2 0 0 36.8350444900753 33.1690622861054 0.474018120836736 0 3 1 1 1 30 56 50 2
103 15903 0 1 1 1 3 1 0 0 35.5208761122519 33.7713894592745 1.42026930676313 0 3 0 1 0 64 46 55 2
103 15903 0 0 0 0 1 1 0 0 36.0246406570842 41.6043805612594 1.11337703024646 0 2 0 1 0 42 46 26 2
60 12417 0 0 0 0 1 2 1 0 27.9123887748118 37.4729637234771 0.601889902718682 0 2 0 1 0 39 23 55 2
50 12344 1 1 1 1 3 1 0 0 34.4339493497604 35.0225872689938 -0.881422767111885 0 3 0 1 1 42 36 37 2
50 12344 0 1 1 1 3 2 1 0 37.9603011635866 51.0417522245038 -0.727976628853551 0 1 0 1 0 27 34 35 2
96 15317 0 0 0 1 2 1 0 0 35.6796714579055 34.5927446954141 0.857633466482573 0 2 1 1 0 50 49 50 2
96 15317 0 0 0 0 1 2 0 0 38.6611909650924 46.0807665982204 1.65043851415063 0 2 1 1 0 64 49 63 2
96 15317 0 0 0 0 1 1 0 0 46.1026694045175 45.1033538672142 1.9573307906673 0 3 1 1 0 36 46 55 2
64 13168 0 0 0 0 1 1 0 0 38.5297741273101 40.4544832306639 0.346146338954791 0 3 0 1 0 42 63 63 2
145 25169 1 0 1 1 3 2 1 0 33.4784394250513 35.3921971252567 -0.216489501325769 0 3 0 1 0 64 56 63 2
111 18066 0 0 0 1 2 2 0 0 36.9171800136893 37.3360711841205 0.474018120836736 0 3 0 1 0 56 28 31 2
111 18066 0 0 0 0 1 2 0 0 38.9377138945927 45.3579739904175 1.11337703024646 0 3 0 1 0 27 46 55 2
8 10451 0 0 0 1 2 1 0 0 39.6084873374401 43.025325119781 -1.3161868255105 0 1 0 1 1 50 46 35 2
117 18306 1 0 1 1 3 1 0 0 37.0403832991102 42.2067077344285 0.780910397353405 0 1 0 1 1 46 63 50 2
117 18306 0 1 1 0 3 1 0 0 42.217659137577 45.6317590691307 1.24124881212841 0 2 0 1 1 56 46 50 2
117 18306 0 0 0 1 2 2 0 0 27.5208761122519 33.4729637234771 -0.344361283207714 0 3 0 1 0 56 39 55 2
117 18306 1 0 1 0 3 2 0 0 35.0006844626968 44.0876112251882 -1.3161868255105 0 2 0 1 0 56 52 55 2
117 18306 0 0 0 0 1 1 0 0 41.9876796714579 43.9890485968515 -0.881422767111885 0 2 0 1 0 64 63 63 2
117 18306 0 0 0 1 2 1 0 0 41.7713894592745 46.6036960985626 -0.0886177194438234 0 1 0 1 0 64 46 43 2
117 18306 0 0 0 1 2 1 0 0 33.9986310746064 48.580424366872 -0.293212570454936 0 2 0 1 0 64 49 43 2
113 18190 0 0 0 1 2 1 0 0 41.1060917180014 53.2731006160164 1.9573307906673 0 3 0 1 0 42 36 46 2
112 18190 0 0 0 0 1 1 0 1 24.9609856262834 24.9609856262834 -1.75095088390911 0 1 0 0 0 42 52 63 2
112 18190 0 0 0 0 1 2 0 0 38.4969199178645 36.8350444900753 0.883207822858962 0 2 0 1 0 56 41 46 2
113 18190 0 0 0 1 2 2 0 0 42.8747433264887 50.5407255304586 0.704187328224239 0 2 0 0 0 46 43 46 2
113 18190 0 0 0 1 2 2 0 1 32.1067761806982 42.9377138945927 -1.21388940000494 0 2 0 1 0 30 31 20 2
113 18190 1 1 1 1 3 2 0 0 36.3586584531143 36.6872005475702 -0.804699697982718 0 3 0 1 0 56 63 55 2
113 18190 0 0 0 0 1 1 0 1 32.9801505817933 31.9698836413415 -0.47223306508966 0 2 0 1 0 64 56 63 2
112 18190 0 0 0 1 2 2 0 0 28.8104038329911 41.2320328542094 -0.702402272477162 0 1 0 1 0 27 36 29 2
110 18066 0 0 0 0 1 1 0 0 40.8432580424367 40.0958247775496 0.474018120836736 0 3 0 1 1 50 56 55 2
69 13394 0 0 0 0 1 1 0 0 36.0958247775496 38.17659137577 0.857633466482573 0 1 0 1 0 64 56 63 2
146 25169 0 0 0 0 1 2 1 0 38.2067077344285 54.3737166324435 -0.804699697982718 0 3 0 1 0 56 56 63 2
146 25169 0 0 0 1 2 1 0 0 47.7180013689254 43.3839835728953 0.755336040977017 0 2 0 1 1 56 63 63 2
145 25169 0 0 0 0 1 2 0 0 37.9466119096509 47.1978097193703 -0.600104846971605 0 1 0 1 1 64 52 50 2
145 25169 0 0 0 0 1 1 0 0 34.8692676249144 31.0390143737166 -0.855848410735496 0 2 0 0 0 42 63 50 2
146 25169 0 0 0 0 1 2 0 0 42.1902806297057 50.4339493497604 -0.47223306508966 0 2 0 1 0 50 63 63 2
146 25169 0 0 0 0 1 1 1 0 36.062970568104 35.8302532511978 -1.03486890537022 0 2 0 1 0 56 52 55 2
69 13394 0 0 0 0 1 1 1 0 33.8124572210815 35.813826146475 0.167125844320067 0 2 0 1 0 46 43 40 2
69 13394 0 0 0 1 2 1 0 0 43.4223134839151 48.0054757015743 1.11337703024646 0 3 0 1 0 64 63 63 2
69 13394 0 0 0 1 2 1 0 0 43.4223134839151 48.0054757015743 1.11337703024646 0 3 0 1 0 64 63 63 2
70 13394 0 0 0 1 2 1 0 0 48.3203285420945 52.8186173853525 0.474018120836736 0 3 0 1 0 46 31 40 2
112 18190 0 0 0 1 2 1 0 0 30.7843942505133 28.5338809034908 -1.26503811275772 0 1 0 1 0 27 20 20 2
69 13394 0 0 0 1 2 1 0 0 33.8398357289528 37.3415468856947 -0.600104846971605 0 3 0 1 1 64 63 50 2
70 13394 0 0 0 1 2 1 0 0 40.3121149897331 46.3956194387406 0.985505248364518 0 2 0 1 0 64 46 46 2
70 13394 1 0 1 1 3 1 0 0 30.5270362765229 32.8624229979466 -1.49520732014522 0 1 0 0 0 56 52 63 2
70 13394 0 0 0 0 1 1 0 0 43.9479808350445 43.7809719370294 0.601889902718682 0 2 0 1 0 64 56 55 2
69 13394 0 0 0 1 2 2 0 0 39.6933607118412 40.1122518822724 1.4969923758923 0 2 0 1 0 50 36 50 2
69 13394 0 0 0 1 2 2 0 0 47.356605065024 55.1047227926078 1.24124881212841 0 3 0 1 1 64 52 55 2
71 13394 1 0 1 0 3 2 1 0 38.2532511978097 40.9199178644764 -1.00929454899383 0 2 0 1 0 50 39 46 2
71 13394 0 0 0 1 2 2 0 0 37.8124572210815 37.9794661190965 0.729761684600627 0 3 0 1 0 56 52 50 2
71 13394 0 1 1 1 3 1 0 0 46.8637919233402 45.3689253935661 -1.06044326174661 0 2 0 1 0 46 23 43 2
70 13394 0 0 0 0 1 2 0 0 43.6167008898015 49.284052019165 0.985505248364518 0 3 0 1 0 46 63 63 2
69 13394 0 0 0 1 2 2 0 0 32.7912388774812 39.3757700205339 0.985505248364518 0 3 0 1 0 50 56 63 2
69 13394 0 0 0 0 1 2 0 0 37.8097193702943 39.1457905544148 -1.03486890537022 0 1 0 1 0 42 46 55 2
71 13394 0 0 0 0 1 2 1 0 37.596167008898 41.9164955509925 1.24124881212841 0 2 0 1 0 56 56 63 2
71 13394 0 0 0 1 2 1 0 0 43.3702943189596 44.2053388090349 1.70158722690341 0 2 0 1 1 64 56 55 2
70 13394 1 1 1 1 3 2 0 0 40.5338809034908 36.0301163586585 1.11337703024646 0 2 0 1 1 56 56 46 2
147 25172 0 0 0 0 1 2 0 1 46.3819301848049 51.5455167693361 -0.855848410735496 0 3 0 1 0 50 34 55 2
145 25169 0 0 0 1 2 1 0 0 37.3853524982888 39.5482546201232 0.474018120836736 0 2 0 1 1 36 43 55 2
112 18190 0 0 0 0 1 2 0 0 49.2511978097194 48.7474332648871 0.985505248364518 0 2 0 1 0 42 56 55 2
70 13394 0 0 0 1 2 2 0 0 34.2313483915127 45.8151950718686 1.11337703024646 0 1 0 1 0 42 49 50 2
9 10451 0 0 0 0 1 1 0 0 34.2833675564682 32.7802874743326 0.013679706061733 0 1 0 1 1 64 63 63 2
8 10451 0 0 0 1 2 2 0 1 33.6837782340862 35.9890485968515 0.0904027751909 0 1 0 1 1 56 52 63 2
10 10451 0 1 1 1 3 1 0 0 46.6392881587953 51.0581793292266 -1.49520732014522 0 2 0 1 0 64 56 63 2
9 10451 0 0 0 1 2 2 0 0 45.9411362080767 45.7741273100616 0.883207822858962 0 3 0 1 1 64 63 63 2
9 10451 0 0 0 1 2 1 0 0 34.5242984257358 38.4394250513347 0.474018120836736 0 3 0 1 1 56 63 63 2
8 10451 0 1 1 0 3 2 0 0 41.1143052703628 57.6947296372348 -1.00929454899383 0 2 0 1 1 50 56 63 2
8 10451 0 0 0 1 2 2 0 0 35.5208761122519 35.8576317590691 0.474018120836736 0 2 0 1 0 50 63 63 2
10 10451 0 0 0 0 1 2 0 0 44.1533196440794 44.9281314168378 -0.267638214078547 0 3 0 1 0 64 56 63 2
10 10451 0 0 0 0 1 1 0 0 37.8562628336756 37.1088295687885 -0.395509995960492 0 2 0 1 0 64 63 55 2
8 10451 0 0 0 1 2 1 1 0 41.9356605065024 45.3196440793977 -0.344361283207714 0 1 0 1 0 50 63 63 2
8 10451 0 0 0 1 2 1 0 0 44.5065023956194 45.7577002053388 0.985505248364518 0 3 0 1 0 56 56 63 2
10 10451 0 0 0 1 2 2 0 0 40.0465434633812 43.5592060232717 1.90618207791453 0 1 0 0 0 64 28 37 2
8 10451 0 0 0 1 2 1 0 0 37.5003422313484 46.5763175906913 -0.676827916100773 0 1 0 1 0 50 63 63 2
55 12374 0 0 0 1 2 2 0 0 43.8603696098563 49.0294318959617 -1.49520732014522 0 1 0 1 1 42 52 46 2
71 13394 0 0 0 1 2 2 0 0 34.5735797399042 35.460643394935 -0.855848410735496 0 3 0 1 0 39 39 50 2
78 15257 0 0 0 0 1 2 1 0 38.5598904859685 40.476386036961 1.39469495038674 0 2 1 1 0 46 63 63 2
63 12510 0 0 0 0 1 1 0 0 42.0752908966461 45.160848733744 1.36912059401035 0 2 0 1 0 56 63 55 2
136 20753 0 0 0 0 1 2 0 0 33.4346338124572 33.6043805612594 1.9573307906673 0 2 1 1 0 64 56 34 2
157 26103 1 1 1 0 3 2 0 0 35.0965092402464 36.5092402464066 -0.523381777842438 0 3 0 1 0 56 49 55 2
124 19255 0 0 0 0 1 2 0 0 42.8254620123203 51.0773442847365 -0.446658708713271 0 2 0 1 0 64 43 50 2
119 18606 0 0 0 0 1 2 1 0 33.0102669404517 32.1806981519507 -1.52078167652161 0 1 1 1 0 27 31 29 2
44 11472 0 0 0 0 1 1 1 0 31.9206023271732 33.0650239561944 -0.881422767111885 0 3 1 1 0 50 63 63 2
157 26103 1 0 1 0 3 2 0 0 40.6652977412731 47.3237508555784 0.474018120836736 0 3 0 1 0 56 52 63 2
89 15290 0 0 0 0 1 2 1 0 48.9828884325804 34.5215605749487 -0.855848410735496 0 3 1 1 0 64 63 63 2
78 15257 1 0 1 0 3 2 1 1 29.5030800821355 48.8596851471595 -0.523381777842438 0 3 1 1 0 50 56 43 2
136 20753 0 0 0 1 2 1 0 0 48.1067761806982 46.2724161533196 1.29239752488119 0 1 1 1 0 64 63 55 2
73 13621 0 1 1 0 3 1 1 0 37.1718001368925 39.5947980835045 -0.293212570454936 0 3 0 1 1 42 49 40 2
90 15290 0 0 0 0 1 2 0 1 22.0807665982204 22.0807665982204 -1.39290989463967 0 2 1 1 1 64 63 63 2
76 15257 0 0 0 0 1 2 0 0 28.9390828199863 39.1047227926078 0.883207822858962 0 2 1 1 0 56 52 55 2
152 25978 0 0 0 1 2 1 0 0 42.280629705681 41.2813141683778 -0.395509995960492 0 3 0 1 0 46 63 63 2
72 13621 0 1 1 1 3 1 0 0 37.7440109514031 42.0807665982204 -0.114192075820212 0 2 0 1 0 56 52 40 2
73 13621 0 0 0 1 2 1 0 1 29.4045174537988 33.4811772758385 -1.7765252402855 0 2 0 0 1 30 43 55 2
76 15257 0 0 0 1 2 2 0 0 47.4387405886379 47.9425051334702 0.857633466482573 0 3 1 0 1 30 39 46 2
63 12510 0 0 0 1 2 1 0 0 35.5427789185489 35.378507871321 -0.75355098522994 0 2 0 1 0 50 56 43 2
155 25982 0 0 0 1 2 2 0 0 40.5859000684463 45.6509240246407 -0.47223306508966 0 2 0 0 0 36 49 50 2
2 10135 0 0 0 0 1 1 1 0 39.62765229295 39.8767967145791 0.601889902718682 0 3 0 1 0 56 39 35 2
62 12510 0 0 0 1 2 1 0 0 46.6858316221766 54.1054072553046 1.65043851415063 0 2 0 1 0 50 52 55 2
61 12510 0 0 0 0 1 2 0 0 35.0280629705681 41.5852156057495 0.832059110106184 0 2 0 1 1 56 49 50 2
62 12510 0 0 0 1 2 1 0 0 39.296372347707 40.0465434633812 -0.0886177194438234 0 3 0 1 0 50 63 63 2
61 12510 0 0 0 1 2 1 0 0 37.4182067077344 44.6652977412731 -0.421084352336882 0 2 0 1 1 42 46 26 2
63 12510 0 0 0 0 1 2 0 0 45.0239561943874 45.4346338124572 0.985505248364518 0 2 0 1 0 50 46 31 2
61 12510 0 0 0 1 2 2 0 0 44.0903490759754 42.8364134154689 0.013679706061733 0 3 0 1 1 50 63 63 2
63 12510 0 0 0 0 1 1 0 0 38.6502395619439 44.1533196440794 1.24124881212841 0 3 0 1 0 50 56 63 2
61 12510 0 0 0 0 1 1 0 0 36.2737850787132 41.9383983572895 -0.47223306508966 0 2 0 1 1 46 46 40 2
63 12510 1 1 1 1 3 2 1 0 29.9411362080767 39.1101984941821 -1.67422781477995 0 2 0 1 0 56 36 34 2
63 12510 0 0 0 0 1 1 0 0 40.7008898015058 49.2867898699521 0.729761684600627 0 2 0 1 0 56 63 40 2
62 12510 0 0 0 0 1 2 1 0 33.5030800821355 36.6789869952088 -0.344361283207714 0 2 0 1 0 39 41 35 2
61 12510 0 0 0 0 1 1 0 0 38.4804928131417 44.1533196440794 1.9573307906673 0 2 0 1 0 56 56 50 2
62 12510 0 0 0 0 1 1 0 0 25.2731006160164 27.9397672826831 -0.855848410735496 0 2 0 1 0 50 52 63 2
63 12510 0 0 0 0 1 2 0 0 37.9438740588638 38.0287474332649 -0.318786926831325 0 3 0 1 0 46 49 55 2
61 12510 0 0 0 0 1 2 0 0 38.1711156741958 40.7529089664613 1.70158722690341 0 2 0 1 1 46 52 55 2
140 23787 0 0 0 1 2 2 1 0 48.9582477754962 45.1033538672142 0.985505248364518 1 3 0 1 0 39 31 37 2
140 23787 0 0 0 1 2 2 1 0 39.2525667351129 45.7275838466804 0.218274557072845 1 3 0 1 0 56 34 37 2
140 23787 1 1 1 1 3 1 1 0 39.2881587953457 40.37234770705 -0.497807421466049 0 3 0 1 0 50 46 43 2
141 23787 0 0 0 0 1 1 0 0 32.2628336755647 36.7118412046543 -0.906997123488274 0 1 0 1 1 46 52 40 2
142 23787 0 0 0 0 1 2 0 0 32.1670088980151 30.7460643394935 -0.855848410735496 0 3 0 1 0 36 49 50 2
152 25978 0 0 0 0 1 1 0 0 36.5311430527036 46.6967830253251 0.218274557072845 0 3 0 1 0 50 49 50 2
154 25978 0 0 0 1 2 2 0 0 47.4387405886379 40.2628336755647 1.2668231685048 0 2 0 1 1 50 49 50 2
61 12510 0 0 0 0 1 1 0 0 45.5277207392197 46.1163586584531 1.11337703024646 0 2 0 1 0 56 52 50 2
62 12510 0 0 0 0 1 1 0 0 39.3045859000684 41.886379192334 0.729761684600627 0 3 0 1 0 64 63 40 2
62 12510 0 0 0 0 1 2 0 0 35.4934976043806 45.0814510609172 -0.983720192617441 0 2 0 1 0 46 52 63 2
63 12510 0 0 0 0 1 2 0 0 39.1978097193703 43.6139630390144 0.729761684600627 0 1 0 1 0 56 49 40 2
136 20753 0 0 0 1 2 1 0 0 40.9965776865161 46.5763175906913 1.70158722690341 0 3 1 1 0 50 49 63 2
136 20753 0 0 0 0 1 1 0 0 47.9835728952772 45.0677618069815 1.57371544502147 0 2 1 1 0 50 52 55 2
138 20753 0 1 1 1 3 1 0 0 36.1533196440794 41.8151950718686 -0.0374690066910454 0 3 1 1 0 56 43 40 2
136 20753 0 0 0 1 2 1 0 0 39.9616700889801 40.3805612594114 0.474018120836736 0 3 1 1 0 64 52 55 2
137 20753 0 0 0 0 1 1 1 1 33.9356605065024 33.741273100616 -0.446658708713271 0 2 1 1 0 42 63 50 2
136 20753 0 0 0 1 2 1 0 0 37.5852156057495 42.4229979466119 0.294997626202013 1 1 1 1 0 36 39 55 2
138 20753 0 0 0 1 2 1 0 0 37.5852156057495 42.4229979466119 0.141551487943678 1 2 1 1 0 50 36 35 2
137 20753 0 1 1 1 3 1 0 0 43.4934976043806 43.5783709787817 1.80388465240897 0 3 1 1 0 46 56 55 2
138 20753 0 0 0 0 1 1 0 0 38.4202600958248 44.0876112251882 0.167125844320067 0 2 1 1 0 46 41 32 2
138 20753 0 0 0 0 1 1 0 0 40.5037645448323 38.8309377138946 -0.0886177194438234 0 2 1 1 0 50 63 63 2
136 20753 0 0 0 0 1 2 0 0 37.8398357289528 32.4271047227926 0.729761684600627 0 2 1 1 0 64 52 63 2
138 20753 0 0 0 0 1 2 0 0 38.2970568104038 43.62765229295 0.192700200696456 0 3 1 1 0 64 63 63 2
137 20753 0 0 0 0 1 2 0 0 31.9206023271732 39.4223134839151 -0.395509995960492 0 2 1 1 1 64 49 55 2
137 20753 0 0 0 0 1 2 0 0 37.3963039014374 37.4045174537988 -0.421084352336882 0 1 1 1 0 50 52 55 2
137 20753 0 0 0 0 1 2 0 0 42.6666666666667 49.9164955509925 0.474018120836736 0 2 1 1 0 46 56 55 2
136 20753 0 0 0 1 2 2 0 0 53.2484599589322 58.4996577686516 -0.216489501325769 0 3 1 1 1 64 49 63 2
137 20753 0 0 0 1 2 2 0 1 35.4962354551677 45.0814510609172 0.346146338954791 0 3 1 1 0 33 63 55 2
138 20753 0 0 0 0 1 2 0 0 34.5188227241615 34.5188227241615 1.2668231685048 0 3 1 1 0 64 63 63 2
136 20753 0 0 0 0 1 2 0 0 38.4996577686516 41.5003422313484 -0.497807421466049 0 2 1 1 0 56 49 63 2
80 15260 0 0 0 1 2 2 0 0 48.0876112251882 51.419575633128 0.985505248364518 0 2 1 1 0 50 49 55 2
66 13381 0 0 0 1 2 1 0 1 39.5373032169747 39.8713210130048 -0.139766432196601 0 3 0 1 0 50 41 63 2
68 13381 0 0 0 1 2 1 0 0 35.1074606433949 35.1895961670089 0.243848913449235 0 3 0 1 0 39 56 43 2
67 13381 1 1 1 1 3 2 0 1 34.6338124572211 37.6344969199179 0.0904027751909 0 2 0 1 1 64 52 46 2
67 13381 0 0 0 0 1 2 0 1 45.5222450376454 37.3607118412047 0.0904027751909 0 3 0 1 0 56 31 32 2
66 13381 0 0 0 1 2 1 0 0 42.8528405201916 45.3579739904175 -0.0886177194438234 0 2 0 1 1 50 49 50 2
66 13381 0 0 0 0 1 1 0 0 41.5989048596851 42.4366872005476 0.985505248364518 0 2 0 1 0 50 46 43 2
66 13381 0 0 0 1 2 2 0 0 43.1676933607118 41.8343600273785 0.729761684600627 0 3 0 1 1 39 63 55 2
67 13381 0 0 0 0 1 1 1 0 32.4134154688569 35.4962354551677 -1.34176118188689 0 2 0 1 0 46 56 63 2
67 13381 0 0 0 0 1 2 0 0 43.5208761122519 51.356605065024 1.57371544502147 0 2 0 1 0 50 41 63 2
13 10481 0 0 0 0 1 2 0 0 41.9767282683094 44.662559890486 -0.369935639584103 0 1 0 1 1 36 34 20 2
45 11485 0 0 0 0 1 1 0 0 38.7953456536619 41.3004791238877 1.24124881212841 0 3 0 0 1 50 63 63 2
132 19721 0 0 0 0 1 2 0 0 43.3456536618754 41.927446954141 0.93435653561174 0 2 1 1 0 56 43 55 2
132 19721 0 0 0 1 2 2 0 0 38.8583162217659 41.5249828884326 0.474018120836736 0 2 1 1 1 64 63 55 2
130 19721 0 0 0 1 2 1 0 0 41.5797399041752 43.9151266255989 0.985505248364518 0 2 1 1 0 56 63 63 2
130 19721 0 0 0 0 1 1 0 0 37.8124572210815 38.6447638603696 -0.011894650314656 0 3 1 1 0 50 49 63 2
131 19721 0 0 0 0 1 1 0 0 35.0910335386721 36.6789869952088 -1.26503811275772 0 2 1 1 0 56 52 50 2
127 19721 0 0 0 0 1 1 1 0 38.2915811088296 41.3771389459274 -0.702402272477162 0 3 1 1 0 56 52 46 2
130 19721 0 0 0 0 1 1 0 0 44.6160164271047 47.2005475701574 1.39469495038674 0 2 1 1 0 56 63 50 2
130 19721 1 0 1 0 3 2 0 0 43.6906228610541 45.1937029431896 -0.0374690066910454 0 3 1 1 1 50 39 46 2
130 19721 1 1 1 1 3 1 0 0 37.9520876112252 35.1184120465435 1.39469495038674 0 2 1 1 1 50 56 63 2
37 11442 0 0 0 0 1 2 1 0 33.6646132785763 38.5023956194387 -0.165340788572991 0 2 1 1 0 42 63 55 2
129 19721 0 0 0 0 1 1 1 0 36.2765229295003 36.9993155373032 -0.267638214078547 0 3 1 1 0 46 43 35 2
38 11442 0 0 0 0 1 2 0 0 40.6954140999316 47.5290896646133 0.985505248364518 0 3 1 1 0 64 63 55 2
127 19721 0 0 0 0 1 1 0 0 36.3696098562628 44.3696098562628 0.780910397353405 0 3 1 1 1 56 49 63 2
131 19721 0 0 0 1 2 1 0 0 40.7063655030801 46.4585900068446 0.064828418814511 0 3 1 1 0 56 52 63 2
130 19721 0 0 0 0 1 2 1 0 40.8487337440109 40.933607118412 -1.086017618123 0 2 1 1 0 39 23 37 2
42444 42444 0 0 0 0 1 2 0 0 39.9945242984257 40.1615331964408 1.39469495038674 0 3 1 1 0 56 52 63 2
41 11442 0 0 0 0 1 2 0 0 38.6009582477755 39.3538672142368 1.11337703024646 0 2 1 1 0 46 41 55 2
39 11442 0 1 1 1 3 1 0 0 39.7563312799452 45.8398357289528 1.70158722690341 0 2 1 1 0 42 52 63 2
119 18606 0 0 0 0 1 1 0 1 35.813826146475 43.7563312799452 0.474018120836736 0 1 0 1 0 42 52 46 2
27 11259 0 1 1 1 3 1 0 0 32.0109514031485 32.0465434633812 -0.446658708713271 0 1 1 1 0 56 56 43 2
27 11259 1 0 1 1 3 1 0 0 42.0369609856263 43.6194387405886 0.243848913449235 0 3 1 1 0 64 63 63 2
128 19721 0 0 0 0 1 1 0 0 40.6351813826146 45.719370294319 0.985505248364518 0 2 1 1 0 64 63 55 2
129 19721 0 0 0 1 2 1 0 0 43.1430527036277 51.3100616016427 1.06222831749369 0 2 1 0 0 42 31 29 2
38 11442 0 0 0 0 1 2 0 0 32.5201916495551 37.2731006160164 0.320571982578402 0 2 1 1 0 46 46 55 2
158 26930 0 0 0 1 2 1 0 0 36.9171800136893 37.741273100616 -0.242063857702158 0 2 1 1 0 39 39 46 2
161 26930 0 0 0 0 1 2 1 0 31.64681724846 51.3100616016427 1.24124881212841 0 2 1 1 0 33 49 34 2
160 26930 0 0 0 0 1 1 0 1 37.7084188911704 36.7939767282683 -0.446658708713271 0 3 1 1 1 50 56 63 2
73 13621 0 0 0 1 2 2 0 0 37.6071184120465 50.1930184804928 0.985505248364518 0 2 0 1 1 64 63 63 2
35 11379 0 0 0 0 1 1 1 0 37.7796030116359 43.5290896646133 -0.216489501325769 0 2 1 1 0 50 28 37 2
83 15260 0 0 0 1 2 1 1 0 40.2381930184805 58.7460643394935 -0.0374690066910454 0 3 1 1 0 64 63 63 2
95 15317 0 0 0 0 1 1 0 1 35.7180013689254 34.3874058863792 -0.446658708713271 0 3 1 1 0 56 56 46 2
80 15260 0 0 0 0 1 1 0 0 33.6180698151951 34.7843942505133 -0.242063857702158 0 2 1 1 0 64 46 55 2
79 15260 1 0 1 1 3 1 0 0 37.8781656399726 47.5455167693361 -1.06044326174661 0 2 1 1 1 46 31 40 2
39 11442 0 0 0 0 1 2 0 0 38.5188227241615 42.6584531143053 -0.625679203347994 0 3 1 1 0 56 49 50 2
[truncated: 1,182,969 more chars]
